# Supplementary material for: Comparative transcriptomic and proteomic analyses provide insights into functional genes for hypoxic adaptation in embryos of Tibetan chickens
Source: Sci Rep. 2020 Jul 8;10:11213. doi: 10.1038/s41598-020-68178-w (PMC7343830; doi:10.1038/s41598-020-68178-w)
Supplement: Supplementary file 2 — Supplementary table S1 [file 41598_2020_68178_MOESM2_ESM.xlsx]

## Sheet: Sheet1
Table S1. Vascular density index (VDI) in the CAM.
	Day 6	Day 10	Day 14	Day 18
TC in hypoxia (n)	1.37±0.09	3.04±0.12	4.63±0.11	5.17±0.11
	a(8)	a(8)	a(8)	a(8)
CH in hypoxia (n)	1.39±0.07	3.80±0.11	5.10±0.12	5.92±0.16
	a(8)	b(8)	b(8)	b(8)
TC in normoxia (n)	1.52±0.08	2.95±0.13	4.25±0.16	4.93±0.15
	a(8)	a(8)	a(8)	a(8)
CH in normoxia (n)	1.38±0.11	3.10±0.14	4.51±0.13	5.21±0.17
	a(8)	a(8)	a(8)	a(8)
Note: a, b refer to significance, where the same letters in the line represent no significant difference and different letters represent significant difference (P <0.05). TC, Tibetan chicken; CH, Chahua chicken; CAM, chorioallantoic membrane; n, number of samples used for the experiment; VDI, vascular density index.
