# Supplementary material for: Comparative transcriptomic and proteomic analyses provide insights into functional genes for hypoxic adaptation in embryos of Tibetan chickens
Source: Sci Rep. 2020 Jul 8;10:11213. doi: 10.1038/s41598-020-68178-w (PMC7343830; doi:10.1038/s41598-020-68178-w)
Supplement: Supplementary file 3 — Supplementary table S2 [file 41598_2020_68178_MOESM3_ESM.xlsx]

## Sheet: Sheet1
Table S2. Summary of sequencing reads aligned with the Gallus gallus genome.
Sample	TC1	TC2	TC3	CH1	CH2	CH3
Total reads	64866056	61332177	54197306	94783440	69432390	90328864
Total clean reads	62290874 (96.03%)	58265568 (95%)	51411564 (94.86%)	91105842 (96.12%)	66710640 (96.08%)	86760874 (96.05%)
Q30	0.9388	0.9066	0.9045	0.9402	0.9373	0.9361
Total mapped reads	48333105 (77.59%)	43298689 (74.31%)	38624001 (75.13%)	71589101 (78.58%)	52650015 (78.92%)	68270459 (78.69%)
Multimapped reads	4049358 (6.50%)	4129026 (7.09%)	3388792 (6.59%)	5793200 (6.36%)	4720203 (7%)	5658927 (6.52%)
Unique mapped reads	44288360 (71.10%)	39162291 (67.21%)	35221292 (68.51%)	65795901 (72.22%)	47914492 (71.82%)	62621880 (72.18%)
Unmapped reads	13957769 (22.41%)	14966879 (25.69%)	12787563 (24.87%)	19516741 (21.42%)	14060625 (21.08%)	18490415 (21.31%)
TC: Tibetan chicken; CH: Chahua chicken.
