# Supplementary material for: Comparative transcriptomic and proteomic analyses provide insights into functional genes for hypoxic adaptation in embryos of Tibetan chickens
Source: Sci Rep. 2020 Jul 8;10:11213. doi: 10.1038/s41598-020-68178-w (PMC7343830; doi:10.1038/s41598-020-68178-w)
Supplement: Supplementary file 4 — Supplementary table S3 [file 41598_2020_68178_MOESM4_ESM.xlsx]

## Sheet: Sheet1
Table S3. 160 DEGs between Tibetan and Chahua chickens.
Gene ID	Gene Symbol	log2(Fold change)	P-value	FDR	UP/DOWN regulate
ENSGALG00000029162	SPINW	2.26799	3.63355e-07	0.000125105	UP
ENSGALG00000029011	SLC35F1	1.29624	2.90259e-05	0.00467242	UP
ENSGALG00000029008	-	1.66465	0.00913605	0.285243	UP
ENSGALG00000028975	FRMPD3	2.13733	6.97562e-06	0.00149074	UP
ENSGALG00000028913	-	3.20347	0.000148498	0.0175298	UP
ENSGALG00000028899	-	4.22071	0.00479467	0.198446	UP
ENSGALG00000028307	-	2.62176	8.602e-07	0.000253862	UP
ENSGALG00000027843	SMAD7	2.21648	0.000606462	0.0505566	UP
ENSGALG00000027839	-	3.28854	0.00165494	0.035698	UP
ENSGALG00000027715	-	2.44224	8.9828e-05	0.0118449	UP
ENSGALG00000027311	NGFR	1.0405	0.00360539	0.163695	UP
ENSGALG00000027235	RPL17	2.30794	4.35304e-09	2.56933e-06	UP
ENSGALG00000027170	-	2.57842	0.000611819	0.0505566	UP
ENSGALG00000026991	-	3.25672	0.00241273	0.014522	UP
ENSGALG00000026897	-	1.25002	0.00259592	0.136841	UP
ENSGALG00000026870	TMEM200C	1.21358	1.16573e-05	0.00226451	UP
ENSGALG00000026798	-	1.07358	0.00735954	0.253378	UP
ENSGALG00000026646	C4	1.19999	1.60906e-05	0.00302187	UP
ENSGALG00000026588	-	2.38705	0.00311803	0.150209	UP
ENSGALG00000026572	RGS5	1.95916	3.965e-10	2.58e-07	UP
ENSGALG00000026098	IL8	1.27992	0.000487957	0.0444723	UP
ENSGALG00000025899	-	1.30938	0.00673721	0.242755	UP
ENSGALG00000024357	B-G	1.09167	0.00167154	0.10464	UP
ENSGALG00000024348	-	3.35937	6.54401e-06	0.00142303	UP
ENSGALG00000024340	-	1.33402	0.00328681	0.153454	UP
ENSGALG00000023921	UPK3B	1.47504	2.22096e-06	0.000573516	UP
ENSGALG00000023643	-	1.17718	0.00688248	0.245451	UP
ENSGALG00000022685	-	2.35789	5.9952e-15	9.28882e-12	UP
ENSGALG00000022679	WPKCI	2.4289	1.235e-08	1.2589e-06	UP
ENSGALG00000022674	HINTW	2.34648	1.11244e-05	0.00222397	UP
ENSGALG00000022174	-	2.23451	5.698e-07	2.365e-06	UP
ENSGALG00000021569	C1QA	1.14359	0.000664382	0.0541777	UP
ENSGALG00000021238	CYP2W1	1.94064	3.33067e-15	5.89766e-12	UP
ENSGALG00000021039	HKDC1	2.07798	3.51158e-07	0.00012436	UP
ENSGALG00000020972	-	1.45802	3.19269e-05	0.00499161	UP
ENSGALG00000020911	CLEC19A	2.91257	0.00921081	0.286146	UP
ENSGALG00000019793	-	4.19824	0.000607264	0.0505566	UP
ENSGALG00000019552	SERPINB2	1.25879	6.16385e-09	3.32178e-06	UP
ENSGALG00000019175	LOC418544	1.36388	0.00838043	0.275532	UP
ENSGALG00000018666	-	1.98937	0.000101629	0.0131217	UP
ENSGALG00000018479	-	2.6359	4.26786e-05	0.00637351	UP
ENSGALG00000016943	OLFM4	1.89579	0.00796624	0.264983	UP
ENSGALG00000016448	KCNF1	1.78255	0.00873456	0.278708	UP
ENSGALG00000015944	RIMS1	1.29582	8.11816e-06	0.00167708	UP
ENSGALG00000015736	STMN2	3.36394	4.23614e-06	0.000954671	UP
ENSGALG00000015018	CASQ2	2.66033	0.000187947	0.0211782	UP
ENSGALG00000015013	GHOX-7	1.32329	3.30981e-07	0.000120662	UP
ENSGALG00000014988	POPDC2	1.79016	1.09497e-07	4.52407e-05	UP
ENSGALG00000014847	MYOM1	1.86131	0.000414515	0.0392207	UP
ENSGALG00000014642	CHDZ	2.62228	3.36903e-05	0.00515545	UP
ENSGALG00000014584	-	2.24757	0.00306435	0.150209	UP
ENSGALG00000014545	-	2.74916	3.94471e-08	1.81091e-05	UP
ENSGALG00000014441	-	2.30794	1.16925e-05	0.00226451	UP
ENSGALG00000014366	HNRPK	2.44535	4.37428e-14	6.02435e-11	UP
ENSGALG00000014184	SMAD2W	2.44708	1.14042e-07	4.55986e-05	UP
ENSGALG00000014014	LAMA2	1.09887	0.00247656	0.132888	UP
ENSGALG00000014003	-	2.43573	0.000281472	0.0292153	UP
ENSGALG00000013817	SPIRE1	1.03332	0.000512385	0.0456907	UP
ENSGALG00000013723	OAS*A	1.5791	4.78323e-05	0.00681474	UP
ENSGALG00000013568	NR4A3	1.69574	5.5334e-09	3.11757e-06	UP
ENSGALG00000013399	CELSR1	1.03986	5.55775e-07	0.000176637	UP
ENSGALG00000013312	-	2.58144	1.51434e-13	1.70639e-10	UP
ENSGALG00000013281	RSPH4A	2.3243	0.00463575	0.0521423	UP
ENSGALG00000013194	IRX1	2.06044	0.00184576	0.1127	UP
ENSGALG00000012869	SERPINB14	3.05394	8.21565e-14	1.01833e-10	UP
ENSGALG00000012715	CAP2	1.19395	0.000801332	0.0623254	UP
ENSGALG00000012538	NR4A2	1.35076	0.000771718	0.0609264	UP
ENSGALG00000012254	CKIR2.3	2.14166	0.00416893	0.179423	UP
ENSGALG00000011930	OVSTL; OVST	1.27327	0.000804158	0.0623254	UP
ENSGALG00000011796	-	1.46873	1.48748e-12	1.31695e-09	UP
ENSGALG00000011715	HSP70	1.06953	8.37289e-08	3.57869e-05	UP
ENSGALG00000011709	TMEM108	1.0593	0.00930439	0.286894	UP
ENSGALG00000011306	DES	1.12127	3.59456e-06	0.000856818	UP
ENSGALG00000011086	ACTA1	1.46358	1.85896e-12	1.53612e-09	UP
ENSGALG00000010980	STK31	2.65557	0.000977897	0.0012365	UP
ENSGALG00000010881	ASB2	2.2197	0.00728223	0.0128756	UP
ENSGALG00000010258	LTBP2	1.18256	9.57432e-07	0.000269713	UP
ENSGALG00000009844	ACTC1	1.87139	0.00183224	0.112429	UP
ENSGALG00000009562	PLEK2	1.13266	5.29994e-05	0.00738121	UP
ENSGALG00000009227	-	2.46073	0.000385919	0.0370811	UP
ENSGALG00000009107	NRXN1	1.15815	0.00776155	0.260717	UP
ENSGALG00000009012	ZNF385B	1.12994	0.00580574	0.222106	UP
ENSGALG00000008449	-	1.34937	1.39604e-07	5.40748e-05	UP
ENSGALG00000008087	CPA1	2.13191	1.76303e-13	1.82107e-10	UP
ENSGALG00000008072	CHRDL1	1.11337	0.00563383	0.220146	UP
ENSGALG00000007998	SLC26A4	1.08808	0.000138795	0.016542	UP
ENSGALG00000007886	PAMR1	1.2711	0.000151629	0.0177306	UP
ENSGALG00000007543	PGO2	1.33916	0.00548017	0.216327	UP
ENSGALG00000007508	HPSE2	1.35501	0.00273209	0.140515	UP
ENSGALG00000007383	HSPB8	1.09607	0.000721076	0.058134	UP
ENSGALG00000007361	SST	1.38302	0.00435592	0.185142	UP
ENSGALG00000007113	TNC	1.10797	7.40682e-09	3.82531e-06	UP
ENSGALG00000006835	TNNC2	2.26303	4.38518e-05	0.00639462	UP
ENSGALG00000006729	CYP26A1	1.51656	0.00021432	0.0233026	UP
ENSGALG00000006520	MYH11	1.09282	4.17899e-06	0.000954671	UP
ENSGALG00000006453	TF	1.25436	9.21836e-11	6.34786e-08	UP
ENSGALG00000006346	JSC	1.63734	1.27368e-08	6.07204e-06	UP
ENSGALG00000005785	-	2.63665	5.6799e-13	5.41557e-10	UP
ENSGALG00000005739	SCD	1.07335	0.00377184	0.16757	UP
ENSGALG00000005493	ITGB1BP2	1.44004	0.000161039	0.018655	UP
ENSGALG00000005215	CACNA1H	1.18814	0.00218418	0.123059	UP
ENSGALG00000005183	-	1.1397	0.00095981	0.0711671	UP
ENSGALG00000005148	-	1.24378	0.00211576	0.120651	UP
ENSGALG00000005140	RRAD	2.45284	3.46584e-10	2.14796e-07	UP
ENSGALG00000004860	RASD1	1.29236	0.000951476	0.0710455	UP
ENSGALG00000004599	EDA2R	1.40065	4.93444e-05	0.00695027	UP
ENSGALG00000004518	BHMT	1.80404	1.65108e-10	1.07711e-07	UP
ENSGALG00000004491	DMGDH	1.27451	0.00874688	0.278708	UP
ENSGALG00000003814	DKK-1	2.04537	0.00162775	0.103625	UP
ENSGALG00000003777	NELL1	1.136	0.00860492	0.276464	UP
ENSGALG00000003324	PRRX1	2.9814	3.22169e-05	0.00499161	UP
ENSGALG00000003034	SS2	4.0743	0.00317203	0.151221	UP
ENSGALG00000002907	MYL1	4.33575	0.00508517	0.202671	UP
ENSGALG00000002318	LVRN	3.37668	0.00466699	0.0156465	UP
ENSGALG00000002132	KCNIP1	1.92616	0.00046027	0.0428951	UP
ENSGALG00000002103	TPPP3	1.19906	3.16837e-07	0.000119006	UP
ENSGALG00000001926	HSPB1	1.35878	3.20446e-11	2.33643e-08	UP
ENSGALG00000001773	RFX2	1.58166	1.56564e-06	0.000427325	UP
ENSGALG00000001756	ATP5A1W	2.42894	1.589e-08	5.8965e-07	UP
ENSGALG00000001585	-	2.37261	0.000844629	0.0650259	UP
ENSGALG00000001414	MUC16	2.15035	1.36964e-11	1.06104e-08	UP
ENSGALG00000001197	BARX2B	1.49094	1.66762e-05	0.00303972	UP
ENSGALG00000001156	RNF222	1.26776	0.00538762	0.213353	UP
ENSGALG00000000395	BTF3	2.31754	4.72636e-07	0.000154166	UP
ENSGALG00000000386	-	2.73224	5.89e-09	5.8963e-06	UP
ENSGALG00000000317	NEFM	1.62644	0.004969	0.201277	UP
ENSGALG00000029093	-	-1.54528	0.00921114	0.286146	DOWN
ENSGALG00000028509	-	-1.82074	0.00579415	0.222106	DOWN
ENSGALG00000028353	-	-3.56674	0.00265893	0.137805	DOWN
ENSGALG00000027693	-	-3.41166	0.00587917	0.058745	DOWN
ENSGALG00000026855	-	-2.67402	0.00488676	0.199906	DOWN
ENSGALG00000026659	-	-1.93728	0.00251741	0.13392	DOWN
ENSGALG00000026633	-	-2.04592	0.00929856	0.286894	DOWN
ENSGALG00000026296	-	-1.33947	0.000237149	0.0255606	DOWN
ENSGALG00000026142	-	-2.11505	1.02255e-08	5.06978e-06	DOWN
ENSGALG00000025650	RNaseP_nuc	-1.15249	0.00647846	0.238281	DOWN
ENSGALG00000022815	GAL1	-1.02912	1.71273e-05	0.00307671	DOWN
ENSGALG00000021304	RANBP3L	-1.1354	8.29934e-07	0.000250903	DOWN
ENSGALG00000021025	BPIL	-1.82132	0.00971593	0.293014	DOWN
ENSGALG00000019283	-	-1.06283	0.000209891	0.023023	DOWN
ENSGALG00000019030	OLFR52I1L	-1.78004	0.00507139	0.202671	DOWN
ENSGALG00000016761	LYG2	-1.19447	0.000575773	0.0502287	DOWN
ENSGALG00000016669	GAL2	-1.21938	0.000126792	0.0155602	DOWN
ENSGALG00000016570	LOC770996	-1.86941	0.00154364	0.100702	DOWN
ENSGALG00000016556	GVINP1	-1.57703	2.77644e-06	0.000688279	DOWN
ENSGALG00000016554	ACE2	-2.81573	0.00486238	0.0248971	DOWN
ENSGALG00000016195	COL22A1	-1.31017	0.00124938	0.0841635	DOWN
ENSGALG00000015577	FAM151B	-1.00081	0.0065358	0.239678	DOWN
ENSGALG00000014477	CD4	-1.21889	0.00416309	0.179423	DOWN
ENSGALG00000012801	LY86	-1.20389	7.42515e-06	0.00155991	DOWN
ENSGALG00000012119	MARCO	-1.06112	0.00305942	0.150209	DOWN
ENSGALG00000011783	HIST1H111R	-1.76227	0.00313869	0.150209	DOWN
ENSGALG00000011712	CP49	-2.12327	0.00617719	0.232724	DOWN
ENSGALG00000011459	C12orf55	-2.0939	0.00909483	0.285243	DOWN
ENSGALG00000011040	SCN3A	-1.25581	0.000939924	0.0706082	DOWN
ENSGALG00000010867	TACSTD2	-2.28888	0.00244103	0.13155	DOWN
ENSGALG00000009602	MYO3B	-1.4346	0.00212198	0.120651	DOWN
ENSGALG00000008992	ETNPPL	-1.43609	0.00229753	0.127704	DOWN
ENSGALG00000004231	IFNLR1	-1.76337	0.000103441	0.0132181	DOWN
ENSGALG00000003170	-	-1.153	0.00324461	0.152337	DOWN
