# Supplementary material for: Comparative transcriptomic and proteomic analyses provide insights into functional genes for hypoxic adaptation in embryos of Tibetan chickens
Source: Sci Rep. 2020 Jul 8;10:11213. doi: 10.1038/s41598-020-68178-w (PMC7343830; doi:10.1038/s41598-020-68178-w)
Supplement: Supplementary file 5 — Supplementary table S4 [file 41598_2020_68178_MOESM5_ESM.xlsx]

## Sheet: Table S4a
Table S4a. The 20 key GO annotation terms of DEGs.
GO term	T type	Input number	Background number	P-value	Gene list	Hyperlink
calcium ion binding	MF	9	184	0.00901453	KCNIP1,MYL1,NELL1,ITGB1BP2,TNNC2,PAMR1,LTBP2,SERPINB14,CASQ2	http://amigo.geneontology.org/cgi-bin/amigo/term_details?term=GO:0005509
ATP binding	MF	7	409	0.19565	MYH11,MYO3B,ACTC1,STK31,ACTA1,HSP70,HKDC1	http://amigo.geneontology.org/cgi-bin/amigo/term_details?term=GO:0005524
enzyme regulator activity	MF	5	208	0.0237132	HSPB1,OVSTL,SERPINB14,SERPINB2,RGS5	http://amigo.geneontology.org/cgi-bin/amigo/term_details?term=GO:0030234
iron ion binding	MF	2	46	0.358892	SCD,CYP2W1	http://amigo.geneontology.org/cgi-bin/amigo/term_details?term=GO:0005506
regulation of GTPase activity	MF	2	107	0.140876	RASD1,RRAD	http://amigo.geneontology.org/cgi-bin/amigo/term_details?term=GO:0043087
contractile fiber	CC	9	55	0.000242991	HSPB1,MYL1,ITGB1BP2,MYH11,TNNC2,ACTA1,DES,MYOM1,CASQ2	http://amigo.geneontology.org/cgi-bin/amigo/term_details?term=GO:0043292
plasma membrane	CC	6	926	0.943691	SLC26A4,TACSTD2,SCN3A,CD4,KCNF1,NGFR	http://amigo.geneontology.org/cgi-bin/amigo/term_details?term=GO:0005886
ion transport	BP	8	326	0.0382469	CACNA1H,TF,SLC26A4,SCN3A,SERPINB14,CASQ2,KCNF1,ACE2	http://amigo.geneontology.org/cgi-bin/amigo/term_details?term=GO:0006811
circulatory system development	BP	7	246	0.0208665	HSPB1,PRRX1,MYH11,NRXN1,GHOX-7,IL8,NGFR	http://amigo.geneontology.org/cgi-bin/amigo/term_details?term=GO:0072359
response to oxygen-containing compound	BP	6	226	0.364883	HSP70,LY86,SERPINB14,NR4A3,IL8,NGFR	http://amigo.geneontology.org/cgi-bin/amigo/term_details?term=GO:1901700
blood vessel morphogenesis	BP	5	126	0.0339076	HSPB1,PRRX1,NRXN1,IL8,NGFR	http://amigo.geneontology.org/cgi-bin/amigo/term_details?term=GO:0048514
vasculature development	BP	5	155	0.0662551	HSPB1,PRRX1,NRXN1,IL8,NGFR	http://amigo.geneontology.org/cgi-bin/amigo/term_details?term=GO:0001944
blood vessel development	BP	5	148	0.0629454	HSPB1,PRRX1,NRXN1,IL8,NGFR	http://amigo.geneontology.org/cgi-bin/amigo/term_details?term=GO:0001568
oxidation-reduction process	BP	5	261	0.453122	DMGDH,SCD,NR4A3,LOC770996,CYP2W1	http://amigo.geneontology.org/cgi-bin/amigo/term_details?term=GO:0055114
angiogenesis	BP	4	103	0.25926	HSPB1,NRXN1,IL8,NGFR	http://amigo.geneontology.org/cgi-bin/amigo/term_details?term=GO:0001525
embryonic morphogenesis	BP	3	153	0.468467	PRRX1,NR4A3,GHOX-7	http://amigo.geneontology.org/cgi-bin/amigo/term_details?term=GO:0048598
blood circulation	BP	3	96	0.234886	LVRN,CASQ2,ACE2	http://amigo.geneontology.org/cgi-bin/amigo/term_details?term=GO:0008015
response to wounding	BP	2	110	0.283672	HSPB1,IL8	http://amigo.geneontology.org/cgi-bin/amigo/term_details?term=GO:0009611
inflammatory response	BP	2	103	0.0572667	IL8,NGFR	http://amigo.geneontology.org/cgi-bin/amigo/term_details?term=GO:0006954
blood circulation	BP	2	96	0.234886	CASQ2,ACE2	http://amigo.geneontology.org/cgi-bin/amigo/term_details?term=GO:0008015

## Sheet: Table S4b
Table S4b. The 20 key KEGG pathways of DEGs
ID	KEGG term	Input numbers	Background number	P-value	Gene list	Hyperlink
gga01100	Metabolic pathways	8	911	0.640709	CYP26A1,BHMT,HKDC1,HPSE2,LOC770996,DMGDH,ATP5A1W,ETNPPL	http://www.genome.jp/kegg-bin/show_pathway?gga01100/gga:423834%09red/gga:431564%09red/gga:423698%09red/gga:770996%09red/gga:428743%09red/gga:416370%09red/gga:416371%09red/gga:408183%09red
gga04060	Cytokine-cytokine receptor interaction	4	135	0.041945	JSC,NGFR,EDA2R,IL8	http://www.genome.jp/kegg-bin/show_pathway?gga04060/gga:422166%09red/gga:395451%09red/gga:425805%09red/gga:396495%09red
gga04010	MAPK signaling pathway	3	180	0.247013	CACNA1H,HSP70,HSPB1	http://www.genome.jp/kegg-bin/show_pathway?gga04010/gga:396227%09red/gga:423504%09red/gga:416526%09red
gga04514	Cell adhesion molecules (CAMs)	3	84	0.0485289	CD4,NRXN1,ENSGALG00000024348	http://www.genome.jp/kegg-bin/show_pathway?gga04514/gga:395362%09red/gga:427746%09red/gga:395398%09red
gga00260	Glycine, serine and threonine metabolism	3	28	0.0320869	DMGDH,BHMT,SMAD7	http://www.genome.jp/kegg-bin/show_pathway?gga00260/gga:416370%09red/gga:416371%09red
gga04510	Focal adhesion	2	165	0.467198	LAMA2,TNC	http://www.genome.jp/kegg-bin/show_pathway?gga04510/gga:421709%09red/gga:396440%09red
gga04144	Endocytosis	2	200	0.569012	HSP70,ENSGALG00000024348	http://www.genome.jp/kegg-bin/show_pathway?gga04144/gga:423504%09red/gga:427746%09red
gga04020	Calcium signaling pathway	2	142	0.393159	CACNA1H,TNNC2	http://www.genome.jp/kegg-bin/show_pathway?gga04020/gga:416526%09red/gga:396434%09red
gga04145	Phagosome	2	112	0.290638	MARCO,ENSGALG00000024348	http://www.genome.jp/kegg-bin/show_pathway?gga04145/gga:395488%09red/gga:427746%09red
gga00010	Glycolysis / Gluconeogenesis	1	47	0.364939	HKDC1	http://www.genome.jp/kegg-bin/show_pathway?gga00010/gga:423698%09red
gga03320	PPAR signaling pathway	1	53	0.400053	SCD	http://www.genome.jp/kegg-bin/show_pathway?gga03320/gga:395706%09red
gga04622	RIG-I-like receptor signaling pathway	1	47	0.364939	IL8	http://www.genome.jp/kegg-bin/show_pathway?gga04622/gga:396495%09red
gga04370	VEGF signaling pathway	1	49	0.376864	HSPB1	http://www.genome.jp/kegg-bin/show_pathway?gga04370/gga:396227%09red
gga04621	NOD-like receptor signaling pathway	1	33	0.274884	IL8	http://www.genome.jp/kegg-bin/show_pathway?gga04621/gga:396495%09red
gga04620	Toll-like receptor signaling pathway	1	77	0.522271	IL8	http://www.genome.jp/kegg-bin/show_pathway?gga04620/gga:396495%09red
gga00564	Glycerophospholipid metabolism	1	70	0.489428	ETNPPL	http://www.genome.jp/kegg-bin/show_pathway?gga00564/gga:428743%09red
gga01200	Carbon metabolism	1	86	0.561436	HKDC1	http://www.genome.jp/kegg-bin/show_pathway?gga01200/gga:423698%09red
gga04910	Insulin signaling pathway	1	110	0.650993	HKDC1	http://www.genome.jp/kegg-bin/show_pathway?gga04910/gga:423698%09red
gga00190	Oxidative phosphorylation	1	79	0.531263	ATP5A1W	http://www.genome.jp/kegg-bin/show_pathway?gga00190/gga:431564%09red
gga01212	Fatty acid metabolism	1	39	0.314933	SCD	http://www.genome.jp/kegg-bin/show_pathway?gga01212/gga:395706%09red
