# Supplementary material for: Comparative transcriptomic and proteomic analyses provide insights into functional genes for hypoxic adaptation in embryos of Tibetan chickens
Source: Sci Rep. 2020 Jul 8;10:11213. doi: 10.1038/s41598-020-68178-w (PMC7343830; doi:10.1038/s41598-020-68178-w)
Supplement: Supplementary file 6 — Supplementary table S5 [file 41598_2020_68178_MOESM6_ESM.xlsx]

## Sheet: Sheet1
Table S5. Peptide identification and iTRAQ quantification information of experiment.
Sequence	PSMs	Proteins	Protein Groups	Protein Group Accessions	Modifications		TC-1/CH	TC-2/CH	TC-3/CH	IonScore	Exp Value	Charge	MH+ [Da]	ΔM [ppm]	Missed Cleavages
lAGDGVGSVNISMVSSSGGGSSGFLGGGVR	18	2	1	A0A146F0A0	N-Term(iTRAQ8plex)		1.11652	1.39252	1.31431	145.91	3.53899e-14	2	2972.49	-4.2261	0
gGPAGAQSNSSGGAGGGGPGQAGSGGGAGSAAk	1	3	1	A0A1D5NZM0	N-Term(iTRAQ8plex); K33(iTRAQ8plex)		1.05824	0.86024	1.06541	140.61	1.41641e-13	3	3107.53	-1.40714	0
sSGPYGGGGYGSSSGGGSYGGGR	2	2	1	A0A1D5P5G1	N-Term(iTRAQ8plex)		0.857996	0.654597	0.98389	140.58	1.04998e-14	2	2272.01	-1.06487	0
aQEAcGPLEIDSALGLVQSLER	2	3	1	E1C2S1	N-Term(iTRAQ8plex); C5(Carbamidomethyl)		1.01557	1.12277	1.1656	140.01	2.09517e-13	2	2660.38	-3.49435	0
aLLEGGEGFSLQDALGSEGTVTTQR	23	2	1	A0A1D5P5R7	N-Term(iTRAQ8plex)		1.13791	1.12585	1.07231	138.9	3.29792e-13	2	2840.46	-0.510739	0
gFSGLQGPPGPPGAPGEQGPSGASGPAGPR	5	1	1	P02457	N-Term(iTRAQ8plex)		0.979239	0.819882	0.70015	134.35	5.60106e-13	2	2945.47	-2.6105	0
gAIEWEGIESGSVEQAVAk	114	6	2	Q4ADG4;A0A1D5P4L7	N-Term(iTRAQ8plex); K19(iTRAQ8plex)					133.6	1.29209e-12	2	2568.37	-2.80681	0
qNLLQAAGLVGQTSGELLQQIGESDTDPR	1	3	1	E1C2S1	N-Term(iTRAQ8plex)		0.920167	1.23462	1.08336	132.55	1.42034e-12	3	3342.74	0.0235295	0
vQDDEVGDGTTSVTVLAAELLR	2	2	1	Q5F424	N-Term(iTRAQ8plex)		0.97059	0.941651	0.92123	130.05	2.62955e-12	3	2592.36	-2.25705	0
aEVQNLGGELVVSGVDSAMSLIQAAk	2	1	1	A0A1D5P7X0	N-Term(iTRAQ8plex); K26(iTRAQ8plex)		0.855945	0.957113	0.924791	128.02	4.0308e-12	3	3194.75	-0.531541	0
gGLALGAGmGSGALGFSSGGSTk	7	2	1	A0A146F0A0	N-Term(iTRAQ8plex); M9(Oxidation); K23(iTRAQ8plex)		1.05822	0.9271	0.961004	126.64	5.11578e-12	2	2564.35	-2.21134	0
qAADMILLDDNFASIVTGVEEGR	2	7	2	P24798;A0A1D5P0G4	N-Term(iTRAQ8plex)					123.58	7.82777e-12	2	2768.41	0.115382	0
mmISTAVIEDAELSLAASNVGLVR	9	29	2	A0A146J377;A0A146J3B8	N-Term(iTRAQ8plex); M2(Oxidation)					123.47	1.19192e-11	2	2810.5	2.0087	0
tVNELQNLTAAEVVVPR	2	2	1	O42254	N-Term(iTRAQ8plex)		1.17124	1.14571	1.18776	123.34	1.33473e-11	3	2157.22	-0.555439	0
iSGETIFVTAQHEATAGIIGVNR	4	3	1	F1NW23	N-Term(iTRAQ8plex)		1.01932	1.08628	1.12692	123.18	1.61802e-11	2	2688.46	-1.49593	0
aAEEAGAAATSEAGSGEQEAAPAEEPAAAR	1	2	1	A0A1D5PDE6	N-Term(iTRAQ8plex)		1.07785	1.14153	1.33466	122.57	3.37544e-12	3	3074.45	0.296274	0
nVDNLSQAMAELSNLHAYNLR	22	1	1	P02001	N-Term(iTRAQ8plex)		0.806192	1.08825	1.13827	121.72	1.43008e-11	2	2677.36	-1.74389	0
aLMLQGVDLLADAVAVTMGPk	3	1	1	Q5ZL72	N-Term(iTRAQ8plex); K21(iTRAQ8plex)		0.912592	0.914448	0.813305	121.53	2.1971e-11	2	2721.55	-1.9135	0
aGFQQAAAEHGLIVVAPDTSPR	3	3	1	E1BXC2	N-Term(iTRAQ8plex)		1.22114	1.17278	1.05661	120.08	2.56727e-11	2	2539.36	-0.443683	0
sAQSALENMNAVSEGILHEDLR	1	2	1	A0A1D5P629	N-Term(iTRAQ8plex)		1.0269	1.47916	1.16248	118.79	1.80357e-11	3	2688.35	-0.772218	0
gNAMVEEGHFAAEDVk	5	4	1	F1NHT3	N-Term(iTRAQ8plex); K16(iTRAQ8plex)		1.04272	1.0565	0.990599	117.4	2.91152e-11	2	2312.18	-1.56564	0
eQQEAIEHIDEVQNEIDR	4	2	1	F2Z4L4	N-Term(iTRAQ8plex)		1.10475	1.13512	1.07738	117.03	1.93199e-11	2	2499.23	-0.0741597	0
aGGFGSSSLYNLGSANk	10	2	1	A0A146F0A0	N-Term(iTRAQ8plex); K17(iTRAQ8plex)		0.885114	0.933972	1.04036	116.81	5.44052e-11	2	2238.19	-1.50653	0
lNEDMAcSVAGITSDANVLTNELR	2	1	1	F1NC02	N-Term(iTRAQ8plex); C7(Carbamidomethyl)		1.03978	0.991913	0.984933	116.16	3.34102e-11	2	2897.43	0.597847	0
fGQGSAMEGLGAMGGNPPAFNR	2	1	1	Q5ZIZ5	N-Term(iTRAQ8plex)		1.2343	1.20229	1.36639	115.94	2.16481e-11	2	2470.19	-0.615571	0
emEENFAVEAANYQDTIGR	4	4	1	F1NJ08	N-Term(iTRAQ8plex); M2(Oxidation)		1.3697	1.4186	1.20855	115.75	8.11521e-12	2	2507.15	-4.94988	0
dLYANTVLSGGTTMYPGIADR	24	8	1	P60706	N-Term(iTRAQ8plex)		1.08032	1.12249	1.0741	115.61	4.71264e-11	2	2519.27	-1.15222	0
iTYGETGGSSPVQEFTVPGTMSR	4	4	1	F1NJT4	N-Term(iTRAQ8plex)		0.988399	1.09177	0.976641	115.55	3.83092e-11	2	2705.34	-0.570382	0
eEIQDEDDDDDYVEEGGDEEEEAEGIR	1	1	1	Q5F4A3	N-Term(iTRAQ8plex)		1.10192	0.924125	1.0658	115.28	2.95781e-12	3	3433.4	1.1551	0
vAGSGEGGLEEMVEELNSGk	2	1	1	A0A1D5NZX1	N-Term(iTRAQ8plex); K20(iTRAQ8plex)		1.05112	0.870803	0.924786	115.24	3.96475e-11	2	2600.33	-2.22548	0
mQGHIQDLEEQLDEEEGAR	2	5	1	Q789A6	N-Term(iTRAQ8plex)		1.07652	1.1686	1.05887	114.61	2.02375e-11	2	2531.2	-0.621136	0
vTIAQGGVLPNIQAVLLPk	38	4	1	P02263	N-Term(iTRAQ8plex); K19(iTRAQ8plex)		1.0301	1.03241	0.916524	114.54	3.09373e-11	2	2539.58	-1.728	0
kDLYANTVLSGGTTMYPGIADR	13	8	1	P60706	N-Term(iTRAQ8plex); K1(iTRAQ8plex)		1.04502	0.969067	1.09243	114.28	9.42457e-11	2	2951.57	-1.65773	1
eVVGSAEAGVDAASVSEEFR	66	1	1	P01012	N-Term(iTRAQ8plex)		1.24	1.73525	1.64155	114.17	4.11537e-11	3	2313.15	-2.6395	0
mMISTAVIEDAELSLAASNVGLVR	12	29	2	A0A146J377;A0A146J3B8	N-Term(iTRAQ8plex)					113.72	1.24838e-10	3	2794.5	1.33148	0
lASGEQYDAVVQDVDQVADIATIR	1	1	1	O42417	N-Term(iTRAQ8plex)		1.28157	1.24713	1.00172	113.64	8.56377e-11	3	2880.48	-1.62403	0
fLAAccASDGTDLATITTAPR	2	1	1	A0A1D5PTV1	N-Term(iTRAQ8plex); C5(Carbamidomethyl); C6(Carbamidomethyl)		1.10834	1.13719	1.21501	113.24	4.60015e-11	3	2516.24	-0.622057	0
lASmPAGGAVAVSTGGVSAAPAAGAAPAAAEEk	3	1	1	A0A1D5PMT8	N-Term(iTRAQ8plex); M4(Oxidation); K33(iTRAQ8plex)		1.04728	0.899719	0.982724	112.81	1.24879e-10	3	3432.82	-0.869086	0
dLYANTVLSGGTTmYPGIADR	9	8	1	P60706	N-Term(iTRAQ8plex); M14(Oxidation)		1.19153	1.3091	1.11623	112.07	9.34408e-11	2	2535.27	-1.64299	0
lVPFATELQAQLVQDSQR	4	1	1	O93601	N-Term(iTRAQ8plex)		1.33049	1.2082	1.2742	111.73	2.03443e-10	2	2347.29	-0.76955	0
iDQLEGDHQQIQEALIFDNk	3	3	2	P05094;A0A1D5P9P3	N-Term(iTRAQ8plex); K20(iTRAQ8plex)					111.52	1.79344e-10	2	2962.57	0.310847	0
dGEAGAQGPPGPTGPAGER	6	3	2	P02457;A0A1D5PYU1	N-Term(iTRAQ8plex)					111.5	7.57502e-11	2	2025	1.48373	0
lAGDGVGSVNISmVSSSGGGSSGFLGGGVR	4	2	1	A0A146F0A0	N-Term(iTRAQ8plex); M13(Oxidation)		1.13277	1.47638	1.33991	110.88	1.1473e-10	4	2988.5	-0.917923	0
nMITGTSQADcAVLIVAAGVGEFEAGISk	8	5	2	Q5ZKM2;F1N9H4	N-Term(iTRAQ8plex); C11(Carbamidomethyl); K29(iTRAQ8plex)					110.81	1.85472e-10	3	3517.85	1.49523	0
nLALcPANHGPLQEAAVIPR	4	3	1	E1C1V3	N-Term(iTRAQ8plex); C5(Carbamidomethyl)		1.10086	1.10983	1.11109	109.98	3.64173e-10	2	2445.33	-2.23633	0
sGTIFDNFLITDDEk	9	3	1	Q6EE32	N-Term(iTRAQ8plex); K15(iTRAQ8plex)		1.26405	0.899133	0.900424	109.82	2.39212e-10	2	2323.22	-3.25361	0
tVQGYLIQILADQSLPPEVR	7	5	3	Q6BCB8;F1NFL6;A0A1D5PV37	N-Term(iTRAQ8plex)					109.72	3.45044e-10	2	2544.43	-1.66096	0
dFSALESQLQDTQELLQEETR	2	2	1	P14105	N-Term(iTRAQ8plex)		0.953158	0.856339	0.894651	109.65	1.7126e-10	2	2784.39	1.4545	0
mQGHIQDLEEQLDEEEGAR	2	5	1	Q789A6	N-Term(iTRAQ8plex); M1(Oxidation)		0.913981	0.843873	1.02803	109.51	3.52623e-11	2	2547.19	-2.93404	0
tGSESSQSGAAGPPGTTAGTGPTGR	2	2	1	A0A1D5P673	N-Term(iTRAQ8plex)		0.759425	0.601724	0.571483	109.06	1.19819e-10	2	2493.22	3.22354	0
iDHTNEVVFLGTSVSGEAETR	6	2	2	Q197X2;F1NV02	N-Term(iTRAQ8plex)					108.84	2.74949e-10	2	2565.31	-1.15344	0
aLINADELANDVAGAEALLDR	1	4	1	F1NHT3	N-Term(iTRAQ8plex)		0.926692	0.97232	0.891965	107.99	4.01902e-10	2	2458.3	-1.91203	0
dTGANLAIcQWGFDDEANHLLLQNELPAVR	1	1	1	Q5F411	N-Term(iTRAQ8plex); C9(Carbamidomethyl)		1.04564	0.896277	1.0582	107.59	2.48207e-10	3	3684.84	-0.724272	0
eLQAQISDTSVVLSMDNSR	7	2	1	A0A146F0A0	N-Term(iTRAQ8plex)		1.05549	1.31503	1.14461	106.91	3.2389e-10	3	2397.21	-4.1328	0
aAFDDAIAELDTLSEESYk	4	2	1	Q5ZMT0	N-Term(iTRAQ8plex); K19(iTRAQ8plex)		0.75169	0.624832	0.839494	105.55	5.18219e-10	2	2696.37	-3.65255	0
fFASFGNLSSPTAILGNPmVR	4	1	1	P02112	N-Term(iTRAQ8plex); M19(Oxidation)		0.587464	0.939589	0.584189	105.16	6.61393e-10	2	2546.33	-3.65837	0
aITPTYPANQADIIFDITEGNLR	2	2	1	F1NX60	N-Term(iTRAQ8plex)		0.767838	0.722193	0.81336	105.1	7.81845e-10	2	2837.5	-0.235005	0
eNEEEEDEADFGEEDLFNQQGDPR	2	2	1	F1NP51	N-Term(iTRAQ8plex)		0.932375	0.916901	1.05545	105.04	3.12586e-11	3	3145.33	-1.27955	0
aGQFLLDVSQTTVVSGIR	24	1	1	P02659	N-Term(iTRAQ8plex)		0.502801	0.501029	0.534874	104.6	1.15117e-09	3	2195.23	-0.223566	0
eQAGGDATENFEDVGHSTDAR	3	2	1	A0A1D5NYX6	N-Term(iTRAQ8plex)		1.23852	0.862618	1.32959	104.12	6.97064e-11	3	2510.13	-1.55433	0
tTVNEGEEEEEEGEEEILEDVIHQQGSPR	1	2	1	F1NAM2	N-Term(iTRAQ8plex)		1.00232	1.12498	1.22471	104.02	1.4266e-10	3	3615.68	0.970001	0
tSIEDQDELSSLLQVPLVAGTVNR	2	2	1	A0A1D5PNG3	N-Term(iTRAQ8plex)		0.993547	0.945226	0.98618	103.95	1.04908e-09	2	2888.54	-4.69221	0
qLSNPVTGLTNVEDENSQR	2	1	1	A0A1D5PIZ8	N-Term(iTRAQ8plex)		1.06469	1.24254	1.04211	103.78	8.06178e-10	2	2405.22	-0.535144	0
iAGQPLSSMIVDDTSGDYk	1	1	1	E1C8K3	N-Term(iTRAQ8plex); K19(iTRAQ8plex)		0.947312	1.05855	0.917694	103.77	8.94087e-10	2	2605.36	-1.0116	0
sSGSPYGGGYGSGSGSGGYGGR	1	3	1	E1BZE6	N-Term(iTRAQ8plex)		0.705774	0.612299	1.04262	103.62	7.38667e-11	2	2214.99	-2.75211	0
gPPGPmGPPGLAGPPGEAGR	5	3	2	P02457;A0A1D5PYU1	N-Term(iTRAQ8plex); M6(Oxidation)					103.3	7.71763e-10	2	2089.08	-0.446607	0
lQPDTPYAITVSSMYADGEGGR	2	4	2	F1NX22;A0A1D5P8I8	N-Term(iTRAQ8plex)					102.88	5.17805e-10	2	2632.28	-1.12917	0
gGNTLTGMALDFILk	2	4	2	F1NX22;A0A1D5P8I8	N-Term(iTRAQ8plex); K15(iTRAQ8plex)					102.83	1.63655e-09	2	2159.23	-4.34391	0
aGGSVLTFDQLAMAAPk	4	1	1	Q6EE60	N-Term(iTRAQ8plex); K17(iTRAQ8plex)		0.844227	0.802827	0.936075	102.7	2.04341e-09	2	2285.28	-1.20727	0
sAAGASGPAAAAASAGPAGPAk	4	1	1	F1NSP8	N-Term(iTRAQ8plex); K22(iTRAQ8plex)		0.988562	1.09271	0.928681	102.53	1.6419e-09	2	2317.27	-0.996134	0
eVAAFAQFGSDLDAATQQLLNR	2	6	1	A0A1D5PN54	N-Term(iTRAQ8plex)		0.9583	1.06439	0.984583	102.46	1.22306e-09	3	2669.38	-1.34121	0
iAQLEEELDEEHSNIETMSDR	2	4	2	P10587;A0A1D5P1M0	N-Term(iTRAQ8plex)					102.32	2.5497e-10	2	2792.32	-0.70286	0
eMEENFAVEAANYQDTIGR	4	4	1	F1NJ08	N-Term(iTRAQ8plex)		1.19783	1.0765	1.13884	102.16	3.43596e-10	2	2491.17	-0.652692	0
tASEMVLADDNFSTIVAAVEEGR	1	4	1	Q03669	N-Term(iTRAQ8plex)		1.09459	1.1138	1.06791	102.1	7.83076e-10	3	2729.35	-2.30753	0
acSDTTLAQITTSLDSVGR	1	1	1	E1BW98	N-Term(iTRAQ8plex); C2(Carbamidomethyl)		1.05587	1.05661	1.03293	101.85	8.98055e-10	2	2300.17	-1.86853	0
sQEQLAAELAEYTAk	2	1	1	Q9YGW6	N-Term(iTRAQ8plex); K15(iTRAQ8plex)		0.851327	0.827487	0.873541	101.78	1.68591e-09	2	2260.22	-1.43357	0
nILAEQLQAETELFAEAEEMR	2	5	1	Q789A6	N-Term(iTRAQ8plex)		1.04891	1.04314	0.928254	101.65	1.09084e-09	3	2739.38	1.14015	0
gNDVGSGTVLSDYVGSGPPk	2	1	1	E1C6C1	N-Term(iTRAQ8plex); K20(iTRAQ8plex)		0.841516	1.03615	0.914424	101.4	1.8944e-09	2	2514.34	2.12272	0
dQLQTFSEEHPVLLTEAPLNPR	1	2	1	Q5ZM58	N-Term(iTRAQ8plex)		1.10292	0.941696	1.02477	101.35	1.92733e-09	2	2838.5	1.86855	0
qSDINTcFGEEGANLIVQSR	4	2	1	A0A1D5NW68	N-Term(iTRAQ8plex); C7(Carbamidomethyl)		0.774224	0.881518	0.81495	101.08	8.30519e-10	2	2542.25	0.107386	0
mLDGGHGAWDHLLGGFESESR	6	3	1	A0A1D5PN61	N-Term(iTRAQ8plex)		1.35278	1.58858	1.27469	100.9	5.60853e-10	2	2575.23	-1.59189	0
aLMLQGVDLLADAVAVTmGPk	2	1	1	Q5ZL72	N-Term(iTRAQ8plex); M18(Oxidation); K21(iTRAQ8plex)		0.522131	0.473277	0.507579	100.82	2.67839e-09	3	2737.54	-2.19011	0
nVDNLSQAmAELSNLHAYNLR	9	1	1	P02001	N-Term(iTRAQ8plex); M9(Oxidation)		0.933424	1.16037	1.25144	100.68	1.41941e-09	3	2693.36	-0.915627	0
eILGTAQSVGcSIDGR	7	3	1	E1BTG1	N-Term(iTRAQ8plex); C11(Carbamidomethyl)		1.24749	1.11407	1.12734	100.6	1.45015e-09	2	1967.02	-0.553407	0
gMSLNLEPDNVGVVVFGNDR	2	6	1	A0A1D5PN54	N-Term(iTRAQ8plex)		1.30002	1.35485	1.25217	100.56	1.81518e-09	2	2436.26	4.00764	0
tEIDTPSQmQVTDVQDNSISIR	2	4	1	F1NJT4	N-Term(iTRAQ8plex); M9(Oxidation)		0.996735	0.858442	1.04784	100.44	1.1386e-09	2	2797.37	-3.73359	0
lMANSAGSVADLVEVGIR	17	5	3	Q6BCB8;F1NFL6;A0A1D5PV37	N-Term(iTRAQ8plex)					100.35	2.37101e-09	2	2106.15	-1.39459	0
lVEALcAEHQINLIk	6	1	1	P84175	N-Term(iTRAQ8plex); C6(Carbamidomethyl); K15(iTRAQ8plex)		1.29865	1.2311	0.879146	100.3	2.64578e-09	2	2359.37	2.80459	0
iSLGLPVGAVINcADNTGAk	3	2	1	E1BY89	N-Term(iTRAQ8plex); C13(Carbamidomethyl); K20(iTRAQ8plex)		1.00548	0.81293	1.03755	100.29	2.8296e-09	2	2578.43	-6.37323	0
eAGEGAESEGGAAAAAEGGk	4	2	1	A0A1D5PDE6	N-Term(iTRAQ8plex); K20(iTRAQ8plex)		0.742145	0.491454	0.639332	100.12	1.16243e-09	2	2327.16	-0.501832	0
aDAAFTcPGSAELYVITGDR	2	2	1	H9L385	N-Term(iTRAQ8plex); C7(Carbamidomethyl)		0.837501	1.43354	1.57214	99.44	9.21478e-10	3	2418.18	-5.6186	0
nVLQPSSVDSQTAMVLVNAIVFk	52	1	1	P01012	N-Term(iTRAQ8plex); K23(iTRAQ8plex)		1.06823	1.42351	1.09119	99.37	3.8672e-09	2	3068.73	-0.293673	0
dLYANNVLSGGTTMYPGIADR	3	4	1	P68034	N-Term(iTRAQ8plex)		1.22747	1.32137	1.09703	99.08	1.40898e-09	2	2532.26	-3.70548	0
lTETEEAAALESEQHTESR	3	2	1	A0A1D5NTE0	N-Term(iTRAQ8plex)		1.20322	0.945763	1.29261	99.02	1.10903e-09	2	2435.18	-0.252175	0
iDFSGNMIEEIEDGAFSk	2	1	1	Q9W6H0	N-Term(iTRAQ8plex); K18(iTRAQ8plex)		0.807744	0.921197	0.824722	98.81	1.74925e-09	2	2610.32	-0.47008	0
lSTLEQSMSGLQGITDMDITSVSDVLk	1	1	1	F1P360	N-Term(iTRAQ8plex); K27(iTRAQ8plex)		0.899411	0.843586	0.901315	98.67	3.71499e-09	3	3476.83	-1.23996	0
aAVPSGASTGIYEALELR	7	8	1	F1NZ78	N-Term(iTRAQ8plex)		1.24119	1.40595	1.09198	98.6	4.3206e-09	3	2109.15	0.166935	0
vTGEADVEFATHEDAVAAMSk	18	8	1	Q5ZM95	N-Term(iTRAQ8plex); K21(iTRAQ8plex)		1.04743	1.11884	0.991957	98.6	2.53991e-09	2	2786.41	-0.925008	0
nADMSEEMQQDAVEcATQALEk	3	1	1	Q5F412	N-Term(iTRAQ8plex); C15(Carbamidomethyl); K22(iTRAQ8plex)		0.991354	0.887844	0.961346	98.53	6.31266e-10	2	3106.45	-2.05866	0
gLDVDSLVIEHIQVNk	7	4	1	A0A182C6I3	N-Term(iTRAQ8plex); K16(iTRAQ8plex)		1.0402	0.951231	1.10594	98.37	4.64291e-09	2	2387.37	-2.74244	0
vESLSDVEVILQQSAGDIAR	2	1	1	F1NJ23	N-Term(iTRAQ8plex)		0.970689	1.02369	0.915222	98.32	4.38013e-09	3	2433.31	-2.30081	0
dLYANNVLSGGTTmYPGIADR	2	4	1	P68034	N-Term(iTRAQ8plex); M14(Oxidation)		1.29737	1.62258	1.35885	98.32	1.42078e-09	2	2548.25	-5.2316	0
tNISDEESEQATEMLVHNAQNLMQSVk	5	1	1	P12003	N-Term(iTRAQ8plex); K27(iTRAQ8plex)		0.878985	0.78537	0.935536	98.3	2.47751e-09	3	3654.83	3.46814	0
gTQGSTTAGSSELDASR	1	1	1	Q5ZKZ5	N-Term(iTRAQ8plex)		0.926188	0.893237	0.927318	97.75	1.57808e-09	2	1928.94	-1.07304	0
iSDNTPSALAIMENANVLAR	2	1	1	R4GM10	N-Term(iTRAQ8plex)		0.895172	1.14548	0.974985	97.74	4.77038e-09	2	2404.28	1.5057	0
iFccHGGLSPDLQSMEQIR	2	7	3	P62207;Q5ZL39;A0A1D5P659	N-Term(iTRAQ8plex); C3(Carbamidomethyl); C4(Carbamidomethyl)					97.57	1.47862e-09	2	2552.24	2.93101	0
tAFDEAIAELDTLSEESYk	3	2	1	Q5ZKC9	N-Term(iTRAQ8plex); K19(iTRAQ8plex)		0.873893	0.793728	0.821408	97.5	3.12977e-09	2	2740.39	-3.09106	0
tGTcNFDEYFSEGcAPGSPPNSR	16	5	2	A0A1D5P4L7;Q4ADG4	N-Term(iTRAQ8plex); C4(Carbamidomethyl); C14(Carbamidomethyl)					97.4	1.81539e-10	2	2854.23	-1.34556	0
dVPGFLQQSQSAGPGQAAVWHR	1	3	1	P84169	N-Term(iTRAQ8plex)		1.09256	1.16233	1.40152	97.28	4.38675e-09	3	2640.36	0.891051	0
lTSLNcDPTEAAAVGAVEASFk	2	1	1	F1NW43	N-Term(iTRAQ8plex); C6(Carbamidomethyl); K22(iTRAQ8plex)		1.00019	0.8881	1.06789	97.14	4.8589e-09	2	2859.51	3.27076	0
lQQELDDIAVDLDHQR	13	1	1	P14105	N-Term(iTRAQ8plex)		1.20125	1.15839	1.07161	97.14	3.81564e-09	2	2212.15	0.763207	0
smEAEMIQLQEELAAAER	3	2	1	P14105	N-Term(iTRAQ8plex); M2(Oxidation)		1.10968	1.57437	1.10051	96.84	1.80102e-09	3	2369.15	-4.06886	0
aLDTLIQSGPALSHLVSQTVAQGR	1	2	1	A0A1D5P2T7	N-Term(iTRAQ8plex)		1.26806	1.11717	1.1214	96.76	5.9885e-09	3	2766.54	1.1797	0
gSNNVALGYDEGSIIVk	1	1	1	E1C016	N-Term(iTRAQ8plex); K17(iTRAQ8plex)		0.951133	0.898667	0.932269	96.72	7.07606e-09	2	2344.3	2.71678	0
lcYVALDFENEMATAASSSSLEk	8	9	3	P68034;P68139;A0A1D5NV17	N-Term(iTRAQ8plex); C2(Carbamidomethyl); K23(iTRAQ8plex)					96.71	2.96493e-09	2	3144.56	-2.91082	0
aLANIDIGSLIcNVGAGGGAPAAAAPAGGAAPAGGGAAPAEEk	2	1	1	P18660	N-Term(iTRAQ8plex); C12(Carbamidomethyl); K43(iTRAQ8plex)		1.307	0.908443	1.09473	96.69	4.68222e-09	4	4292.26	1.46455	0
tPTGAmQITYAQcGDVLR	1	3	1	F1NJ37	N-Term(iTRAQ8plex); M6(Oxidation); C13(Carbamidomethyl)		1.52188	1.56683	0.721807	96.54	3.4382e-09	2	2302.14	-1.10649	0
dAASLESQLQDTQELLQEETR	1	5	1	Q789A6	N-Term(iTRAQ8plex)		0.599471	0.539196	0.688612	96.53	2.85695e-09	3	2708.35	-2.09692	0
sNEDQALGNWQVk	3	1	1	P13648	N-Term(iTRAQ8plex); K13(iTRAQ8plex)		0.876958	0.836484	0.831538	96.48	4.83547e-09	2	2097.11	-1.89868	0
aAELIANSLATAGDGLIELR	1	1	1	P84173	N-Term(iTRAQ8plex)		0.892166	1.015	1.04552	96.29	7.51883e-09	2	2302.3	3.69778	0
iTYGETGGSSPVQEFTVPGTmSR	3	4	1	F1NJT4	N-Term(iTRAQ8plex); M21(Oxidation)		0.91346	0.796923	1.03074	96.25	2.83379e-09	2	2721.34	0.494117	0
aTLVGTTSGFAQSEGSGSVSTIPVR	1	2	1	Q5ZMP5	N-Term(iTRAQ8plex)		1.06034	1.09873	0.949461	96.21	6.94062e-09	3	2713.43	-0.0512062	0
tETGQELEcLQDHLDDLVSDcR	2	2	1	Q02391	N-Term(iTRAQ8plex); C9(Carbamidomethyl); C21(Carbamidomethyl)		1.21936	1.09134	1.08707	95.96	7.09836e-10	3	2937.35	-0.891818	0
gETGPTGAIGPIGASGPPGPVGAAGPAGPR	2	2	1	F1P0H9	N-Term(iTRAQ8plex)		1.1047	1.2605	1.09182	95.95	6.2635e-09	3	2827.5	-0.143263	0
gTIEILSDVQLIk	4	2	1	P47826	N-Term(iTRAQ8plex); K13(iTRAQ8plex)		1.01369	0.944186	1.11976	95.87	5.90113e-09	2	2037.24	-0.0533187	0
eEEAIQLDGLNASQIk	1	4	1	A0A1D5PPN9	N-Term(iTRAQ8plex); K16(iTRAQ8plex)		1.11839	0.821874	1.1034	95.74	9.20066e-09	2	2366.3	-1.17616	0
lDRDPLGGLADMFGQMPGSGIGTGPGVIQDR	2	3	1	F1NQU7	N-Term(iTRAQ8plex)		0.882579	1.14761	0.865012	95.74	4.70701e-09	3	3431.74	1.30314	1
sLLGDGPVVADPTAPNVVVTR	2	1	1	F1NLT8	N-Term(iTRAQ8plex)		1.20487	1.1202	1.12605	95.65	9.31164e-09	2	2381.34	0.71968	0
yEQAIQcYTEAISLcPPER	1	1	1	F1NNH9	N-Term(iTRAQ8plex); C7(Carbamidomethyl); C15(Carbamidomethyl)		1.08632	1.01265	1.12923	95.62	2.24809e-09	2	2632.27	0.154015	0
nTDGSTDYGILQINSR	16	1	1	P00698	N-Term(iTRAQ8plex)		1.3133	1.56564	1.42793	95.57	4.15998e-09	2	2058.04	1.55365	0
sVDGTQVSENEDAAVSDVER	2	2	1	A0A1D5NTE0	N-Term(iTRAQ8plex)		1.21837	1.30352	1.09998	95.49	1.46894e-09	2	2411.14	-2.6877	0
gSAAAASSASSASTVTVSR	1	1	1	P13648	N-Term(iTRAQ8plex)		0.963813	0.880822	0.827519	95.39	6.30168e-09	2	1972.03	1.43825	0
iMEVIDAITTTAQSHQR	1	3	1	Q8AYP9	N-Term(iTRAQ8plex)		0.927563	1.07411	0.795119	95.32	7.8729e-09	3	2218.18	-0.957764	0
nMENILLSPVVVASSLGLVSLGGk	2	1	1	P13731	N-Term(iTRAQ8plex); K24(iTRAQ8plex)		0.91628	0.67141	0.751644	95.19	5.3425e-09	2	3005.75	-1.63581	0
vAVLGASGGIGQPLSLLLk	2	2	1	E1BVT3	N-Term(iTRAQ8plex); K19(iTRAQ8plex)		0.882275	0.798226	0.793917	95.05	2.68843e-09	3	2401.49	-2.58487	0
eAMDPIAELLSQLSGVR	2	2	1	F1NKH2	N-Term(iTRAQ8plex)		1.58089	1.084	0.81577	95.02	7.38147e-09	3	2133.15	-1.16663	0
gDLENAFLNLVQcIQNk	5	1	1	P17785	N-Term(iTRAQ8plex); C13(Carbamidomethyl); K17(iTRAQ8plex)		1.09464	0.993927	1.12412	94.99	8.11409e-09	2	2584.39	-3.58222	0
aFNPVcGTDGVTYDNEcLLcAHk	32	3	1	A0A1D5NYW0	N-Term(iTRAQ8plex); C6(Carbamidomethyl); C17(Carbamidomethyl); C20(Carbamidomethyl); K23(iTRAQ8plex)		1.19319	1.05952	1.00634	94.88	3.20211e-09	4	3249.56	0.959223	0
eGGWDEPTEFVQNDTQLSR	2	1	1	A0A1D5PIZ8	N-Term(iTRAQ8plex)		1.12584	1.20388	1.0719	94.86	2.12282e-09	2	2512.19	0.315201	0
gAFDVSVAGAEGDVGLk	1	1	1	A0A1D5PQR2	N-Term(iTRAQ8plex); K17(iTRAQ8plex)		0.930093	0.955542	1.14734	94.72	1.02367e-08	2	2200.2	-2.20674	0
lEQELFSGSNTGINFEk	1	1	1	Q5F491	N-Term(iTRAQ8plex); K17(iTRAQ8plex)		0.904792	0.809124	0.982621	94.64	8.19386e-09	2	2521.34	-1.58824	0
aFISGFDGSAGTAIVTEQHAAMWTDGR	1	1	1	F1P0A1	N-Term(iTRAQ8plex)		1.65207	1.93098	2.61849	94.49	4.88993e-09	3	3100.52	3.81693	0
aRDDLISDLLNEAk	3	2	1	A0A1D5PL39	N-Term(iTRAQ8plex); K14(iTRAQ8plex)		1.14248	1.36813	1.16742	94.43	1.14664e-08	2	2181.24	3.63159	1
nEVDLQVLHLLGPk	3	3	1	A0A1D5PUZ2	N-Term(iTRAQ8plex); K14(iTRAQ8plex)		1.08766	1.13749	1.13732	94.37	8.756e-09	2	2183.29	-3.59317	0
gVGTSEDVIIEILASR	6	1	1	E1C8K3	N-Term(iTRAQ8plex)		1.27866	1.02743	0.885226	94.27	1.13168e-08	3	1963.1	-0.765948	0
vAILVDDMADTcGTIcHAADk	6	3	2	A0A1D5PV43;F1NIP5	N-Term(iTRAQ8plex); C12(Carbamidomethyl); C16(Carbamidomethyl); K21(iTRAQ8plex)					94.25	5.67514e-09	3	2884.44	-1.8073	0
lcYVALDFEQEMATAASSSSLEk	24	8	2	P60706;G4WW42	N-Term(iTRAQ8plex); C2(Carbamidomethyl); K23(iTRAQ8plex)					93.95	7.79257e-09	2	3158.59	2.96855	0
dDVVTVNTPAFAESVTEGDVR	2	4	1	F1NQH8	N-Term(iTRAQ8plex)		1.13886	1.16129	1.14879	93.65	7.9831e-09	3	2525.26	-0.943875	0
nLQGLLEMAVAATGPQTEHR	2	2	1	A0A1D5P628	N-Term(iTRAQ8plex)		0.876566	1.02647	0.951399	93.62	1.24922e-08	3	2440.29	-0.122568	0
nLcNIPcSALLSSDITASVNcAk	26	4	2	P00698;B8YJT7	N-Term(iTRAQ8plex); C3(Carbamidomethyl); C7(Carbamidomethyl); C21(Carbamidomethyl); K23(iTRAQ8plex)					93.61	9.88612e-09	3	3116.6	-0.778414	0
lQVELDNVTGLLNQSDSk	11	2	1	P14105	N-Term(iTRAQ8plex); K18(iTRAQ8plex)		0.944304	0.833833	0.930741	93.57	1.45708e-08	2	2581.42	-2.32192	0
gLcDELALVDVLEDk	5	3	1	P00337	N-Term(iTRAQ8plex); C3(Carbamidomethyl); K15(iTRAQ8plex)		0.939874	0.86086	0.945209	93.51	1.26566e-08	2	2297.25	0.130401	0
aAVQMAEDNPDFVFGFISGSR	1	2	1	F1NPH9	N-Term(iTRAQ8plex)		0.866219	1.01368	0.915594	93.18	4.30351e-09	2	2562.26	-1.55339	0
iYGPDNNPGYVFGPSANTGQVAR	2	2	1	O93419	N-Term(iTRAQ8plex)		0.99175	1.12184	1.048	93.13	6.66378e-09	2	2698.36	0.934239	0
dGTAGINFEHSWGDGVAVLR	1	1	1	F1P1U3	N-Term(iTRAQ8plex)		1.51766	1.25375	1.42316	92.97	1.01437e-08	2	2405.22	3.31812	0
mSQVAPSLSALIGEVVGAR	1	2	1	A0A1D5P629	N-Term(iTRAQ8plex)		1.55867	1.11308	1.03785	92.87	1.5854e-08	3	2189.23	-0.294624	0
qGQYVPMAIEEQVAVIYAGVR	2	5	1	A0A1D5PN54	N-Term(iTRAQ8plex)		0.901897	0.996284	1.00221	92.82	1.41831e-08	3	2625.4	0.995078	0
tTGIVLDSGDGVTHNVPIYEGYALPHAIMR	1	8	3	P68034;P68139;A0A1D5NV17	N-Term(iTRAQ8plex)					92.73	1.25867e-08	4	3500.82	0.915989	0
eAEScDcLQGFQLTHSLGGGTGSGMGTLLISk	2	3	2	P09244;F1NYB1	N-Term(iTRAQ8plex); C5(Carbamidomethyl); C7(Carbamidomethyl); K32(iTRAQ8plex)					92.62	6.40009e-09	3	3919.93	-3.74964	0
iLVNQLSSDDVNVLTcATGTLSNLTcNNSk	1	3	1	E1C1V3	N-Term(iTRAQ8plex); C16(Carbamidomethyl); C26(Carbamidomethyl); K30(iTRAQ8plex)		1.0449	1.12784	1.04945	92.61	1.2254e-08	3	3860.01	3.89998	0
qLLEGQESQLFGSLSGSPDk	5	2	1	F1NDN9	N-Term(iTRAQ8plex); K20(iTRAQ8plex)		0.948288	1.13771	0.872435	92.6	1.72831e-08	2	2728.46	0.287525	0
aTSNLSQENMPTQFVESVLEVHSk	1	5	1	F1N829	N-Term(iTRAQ8plex); K24(iTRAQ8plex)		1.33881	1.38482	1.10398	92.57	1.22014e-08	4	3283.7	-3.96131	0
gNVGLALQELVNk	2	2	1	F1NEF6	N-Term(iTRAQ8plex); K13(iTRAQ8plex)		0.945948	0.937217	1.22421	92.51	1.51202e-08	2	1963.17	-2.70852	0
lQDLVETTYEQLPSDAPAk	9	3	2	P87498;A0A1D5P9N5	N-Term(iTRAQ8plex); K19(iTRAQ8plex)					92.32	1.89323e-08	2	2726.46	-3.81978	0
gLEHVTVDDLVAEITPk	3	2	1	A0A1D5PYW8	N-Term(iTRAQ8plex); K17(iTRAQ8plex)		1.13256	1.26842	1.20185	92.29	1.91815e-08	2	2444.38	-1.57413	0
aAVHQLEEEYEGLLk	2	1	1	E1BWI0	N-Term(iTRAQ8plex); K15(iTRAQ8plex)		0.94331	0.956906	1.09597	92.23	2.24704e-08	2	2337.29	-0.216643	0
vAPEEHPVLLTEAPLNPk	43	8	1	P60706	N-Term(iTRAQ8plex); K18(iTRAQ8plex)		1.00177	0.879251	0.928108	92.08	1.89239e-08	2	2562.47	-2.22101	0
aIPDLTAPVSAVQAAVSNLVR	2	1	1	P12003	N-Term(iTRAQ8plex)		0.857242	0.83703	0.78808	92.02	1.94698e-08	2	2396.38	0.749913	0
sSLDQLIDDHTVMQVEYk	3	4	1	A0A1D5P3R8	N-Term(iTRAQ8plex); K18(iTRAQ8plex)		1.00712	1.30876	1.7972	91.95	1.45524e-08	2	2729.42	-3.17591	0
kAVEGAGTDESTLIEIMATR	2	3	1	Q6B344	N-Term(iTRAQ8plex); K1(iTRAQ8plex)		1.12808	1.31107	0.816071	91.94	1.81685e-08	3	2700.47	0.173957	1
gHYTEGAELVDSVLDVVR	11	12	5	P09244;P09653;P09203;F1NMU4;F1NYB1	N-Term(iTRAQ8plex)					91.9	1.35587e-08	2	2263.19	-0.727659	0
dEGTYVDDALAQQDAQcLYEAGEk	1	1	1	A0A1D5PTL7	N-Term(iTRAQ8plex); C17(Carbamidomethyl); K24(iTRAQ8plex)		1.01273	0.733198	1.12109	91.74	4.38774e-09	3	3297.56	-1.51202	0
tATGAVEDSAAAFGNSWk	3	3	1	F1NZY2	N-Term(iTRAQ8plex); K18(iTRAQ8plex)		1.39465	1.28176	1.58824	91.53	1.56785e-08	2	2391.24	-0.243283	0
tTEFGEIHELTTEEQFVEGVYR	19	1	1	P27731	N-Term(iTRAQ8plex)		1.0623	1.15811	1.08448	91.49	8.47945e-09	2	2918.43	-0.796938	0
iVTVSSVMGIMGAPLASGYcASk	1	1	1	E1BV75	N-Term(iTRAQ8plex); C20(Carbamidomethyl); K23(iTRAQ8plex)		0.816663	1.07505	0.902443	91.36	2.09106e-08	3	2907.55	-2.65855	0
sTAGDTHLGGEDFDNR	3	8	2	F1NWP3;Q7SX63	N-Term(iTRAQ8plex)					91.31	2.29278e-09	2	1995.92	-3.02964	0
gQFSTDELVAEVEk	2	10	2	F1NW23;A0A1D5P650	N-Term(iTRAQ8plex); K14(iTRAQ8plex)					91.11	2.08717e-08	2	2160.16	-2.32384	0
lcYVALDFEQEmATAASSSSLEk	11	8	2	P60706;G4WW42	N-Term(iTRAQ8plex); C2(Carbamidomethyl); M12(Oxidation); K23(iTRAQ8plex)					90.79	1.27136e-08	4	3174.58	0.66322	0
aAAAFVLANEHNIPLLk	2	1	1	A0A1D5P2W8	N-Term(iTRAQ8plex); K17(iTRAQ8plex)		1.01911	1.28128	1.02777	90.76	2.11124e-08	2	2400.43	4.58497	0
dATNVGDEGGFAPNILENk	3	5	1	F1NZ78	N-Term(iTRAQ8plex); K19(iTRAQ8plex)		0.948691	1.01856	0.885832	90.73	1.72437e-08	2	2569.33	-0.286807	0
fFASFGNLSSPTAILGNPMVR	6	1	1	P02112	N-Term(iTRAQ8plex)		0.728942	0.956915	0.623215	90.62	2.21509e-08	2	2530.34	-1.63872	0
nAPAIIFIDELDAIAPk	4	5	1	A0A1D5PXG2	N-Term(iTRAQ8plex); K17(iTRAQ8plex)		1.26247	1.12889	0.922593	90.57	2.3986e-08	2	2419.4	-0.783295	0
lTTPTYGDLNHLVSATMSGVTTcLR	3	9	3	P09244;P09203;F1NYB1	N-Term(iTRAQ8plex); C23(Carbamidomethyl)					90.52	1.92513e-08	2	3012.54	-0.299777	0
dQEGQDVLLFIDNIFR	2	2	1	A0A1D5PU77	N-Term(iTRAQ8plex)		1.48098	1.21359	0.971953	90.46	1.71804e-08	3	2226.17	-1.09657	0
aIANNEADAISLDGGQVFEAGLAPYk	46	5	2	Q4ADG4;A0A1D5P4L7	N-Term(iTRAQ8plex); K26(iTRAQ8plex)					90.4	2.63571e-08	3	3242.71	-0.230209	0
nFAIDLIAEQPVSEVESR	3	1	1	E1BQN0	N-Term(iTRAQ8plex)		0.96165	1.10228	0.970217	90.32	2.29919e-08	2	2321.23	1.65277	0
iIEVVDAIMTTAQSHQR	2	4	1	A0A1D5NYM1	N-Term(iTRAQ8plex)		1.06361	1.24362	1.19075	90.17	2.93292e-08	3	2216.2	-1.33879	0
iSQAVHAAHAEINEAGR	18	1	1	P01012	N-Term(iTRAQ8plex)		1.25794	1.38333	1.25251	90.08	2.23839e-08	2	2078.1	-2.80588	0
eGEEDESVVILDTYTSDLHFR	2	1	1	Q9YHD2	N-Term(iTRAQ8plex)		1.17511	1.38137	1.66222	90.07	7.28168e-09	3	2758.34	-0.0244993	0
gAGTGGLGLTVEGPcEAk	3	4	1	A0A1D5NYG3	N-Term(iTRAQ8plex); C15(Carbamidomethyl); K18(iTRAQ8plex)		1.06585	0.89441	1.13148	90.03	2.62183e-08	2	2282.22	-3.01148	0
qWGQQISETTLEVTQSTk	7	2	1	A0A1D5P5R7	N-Term(iTRAQ8plex); K18(iTRAQ8plex)		0.870484	0.970111	1.00515	89.95	2.43285e-08	2	2672.43	-2.4947	0
hQILEQAVEDYAETVHQLSk	1	3	1	A0A1D5PJY1	N-Term(iTRAQ8plex); K20(iTRAQ8plex)		1.09395	1.17469	1.01261	89.79	2.42969e-08	3	2946.57	-3.89496	0
iYDSFTVEEYVLPk	4	1	1	A0A1D5P2X2	N-Term(iTRAQ8plex); K14(iTRAQ8plex)		1.21542	1.16214	1.93158	89.72	3.14646e-08	2	2311.26	-2.99543	0
lESGTAGVEDHLDLLEk	4	1	1	O93601	N-Term(iTRAQ8plex); K17(iTRAQ8plex)		0.978943	0.842401	1.14846	89.48	3.38159e-08	2	2434.33	0.822692	0
vTLDVNHFAPEELVVk	2	2	1	Q00649	N-Term(iTRAQ8plex); K16(iTRAQ8plex)		1.48499	1.64944	0.969325	89.29	3.52693e-08	2	2418.38	-0.315176	0
tQLEELEDELQAAEDAk	3	4	2	P10587;A0A1D5P1M0	N-Term(iTRAQ8plex); K17(iTRAQ8plex)					89.06	2.35293e-08	2	2540.31	-3.63081	0
aDELEDENIDLTQDLNALQHR	3	1	1	F1NZZ2	N-Term(iTRAQ8plex)		1.06512	1.27617	1.28704	89	1.34705e-08	3	2756.36	-1.2224	0
gSTPYGGVNLEDLIVk	2	1	1	E1C0Q5	N-Term(iTRAQ8plex); K16(iTRAQ8plex)		0.789466	0.787383	0.869694	88.99	4.08832e-08	2	2270.28	-2.61062	0
tEGLSVLNQAMAVIk	5	1	1	Q5ZLX2	N-Term(iTRAQ8plex); K15(iTRAQ8plex)		0.848371	0.726208	0.949062	88.97	3.59379e-08	2	2182.27	-0.158965	0
fTQADINAGHVLLVTAAR	2	1	1	F1NG70	N-Term(iTRAQ8plex)		1.10035	1.3194	1.20535	88.87	3.96937e-08	2	2201.23	-0.243946	0
vYLTADNLVLNLQDEGFTR	2	2	1	F1N833	N-Term(iTRAQ8plex)		0.865146	0.979943	0.968252	88.84	3.12828e-08	2	2485.33	2.82899	0
aAQDAGHFNAEMAPIEVk	3	2	1	A0A1D5PL36	N-Term(iTRAQ8plex); K18(iTRAQ8plex)		0.864581	0.682426	0.720723	88.83	2.93257e-08	2	2507.31	-2.01325	0
yALTVSALYASGAGEALSGEGETLEER	1	4	2	F1NX22;A0A1D5P8I8	N-Term(iTRAQ8plex)					88.73	2.39132e-08	3	3048.53	0.099459	0
lSVDEAVSSGLVGSELHEk	3	4	1	A0A1D5P3W5	N-Term(iTRAQ8plex); K19(iTRAQ8plex)		1.01764	0.906426	1.36157	88.69	3.64384e-08	2	2564.41	1.443	0
fVVDLSDQVAPTDIEEGMR	2	1	1	Q5ZMB8	N-Term(iTRAQ8plex)		1.0786	1.18509	1.25411	88.68	2.29027e-08	2	2425.23	3.27017	0
nAFAcFDEEATGFIQEDYLR	3	2	1	A0A1D5PNS5	N-Term(iTRAQ8plex); C5(Carbamidomethyl)		1.16573	1.41587	1.05286	88.46	5.06091e-09	3	2700.25	-1.49555	0
dWLVIPDAAAAYIYEAVNk	2	1	1	P02659	N-Term(iTRAQ8plex); K19(iTRAQ8plex)		0.255091	0.287246	0.333542	88.28	3.67769e-08	2	2730.5	2.78796	0
dAEDAMDAMDGAVLDGR	2	1	1	P30352	N-Term(iTRAQ8plex)		1.51767	1.6373	1.13165	88.27	2.15957e-09	2	2055.92	-4.04725	0
nPDDITNEEYGEFYk	5	3	1	A0A1D5P5R0	N-Term(iTRAQ8plex); K15(iTRAQ8plex)		1.30434	1.16199	1.13088	88.27	1.33298e-08	2	2442.19	-0.781329	0
lmANSAGSVADLVEVGIR	8	5	3	Q6BCB8;F1NFL6;A0A1D5PV37	N-Term(iTRAQ8plex); M2(Oxidation)					88.25	3.84533e-08	3	2122.15	-1.12257	0
mQQQMLDLEEQLEEEEAAR	5	4	2	P10587;A0A1D5P1M0	N-Term(iTRAQ8plex); M1(Oxidation)					88.22	1.06216e-08	3	2640.24	0.465422	0
lQAALDMQSGIIHAAEEk	3	1	1	F1NPA2	N-Term(iTRAQ8plex); K18(iTRAQ8plex)		1.25162	1.63431	1.05236	88.21	4.37923e-08	3	2533.39	-1.53173	0
tLQGLEIELQSQLSMk	13	3	1	F1NDN9	N-Term(iTRAQ8plex); K16(iTRAQ8plex)		0.957635	1.02968	0.851785	88.08	4.50452e-08	2	2426.37	-2.54258	0
eAGAGGLSIAVEGPSk	3	5	2	A0A1D5NYG3;Q90WF0	N-Term(iTRAQ8plex); K16(iTRAQ8plex)					88.06	5.3147e-08	2	2051.15	-2.80293	0
dQTPDENDQVVVk	2	3	1	Q5ZLP8	N-Term(iTRAQ8plex); K13(iTRAQ8plex)		0.919583	0.892821	0.922968	88.04	3.36058e-08	2	2095.11	0.494403	0
nLGESQTSLYNDVEDLR	2	1	1	F1P360	N-Term(iTRAQ8plex)		1.45138	1.13677	1.16981	88	1.39471e-08	2	2257.12	-0.637336	0
eDEEESLNEVGYDDIGGcR	1	4	1	A0A1D5PXG2	N-Term(iTRAQ8plex); C18(Carbamidomethyl)		0.995909	0.984496	1.15363	87.97	1.91505e-09	2	2490.09	1.70976	0
fAPEHTIFTSNTSSLQITQLANSTTR	2	1	1	E1BZH9	N-Term(iTRAQ8plex)		1.18908	1.09826	1.27903	87.94	3.95308e-08	3	3169.66	4.4997	0
tAEHEAAQQDVQNk	3	3	2	Q90631;E1C2P9	N-Term(iTRAQ8plex); K14(iTRAQ8plex)					87.9	3.34093e-08	2	2177.14	-0.807337	0
lEQQVPVSSVFGQDEMIDVIGVTk	2	4	1	Q5ZJZ2	N-Term(iTRAQ8plex); K24(iTRAQ8plex)		1.1455	1.08518	1.13213	87.73	4.18265e-08	3	3226.74	-2.5138	0
dTYEGYVELHELVLDSR	2	3	1	P15575	N-Term(iTRAQ8plex)		0.642612	1.03417	1.20737	87.71	2.27888e-08	2	2342.18	-2.54996	0
gGLEPINFQTAADQAR	67	1	1	P01012	N-Term(iTRAQ8plex)		1.39142	1.57598	1.5334	87.69	3.25963e-08	2	1992.04	-1.25454	0
tAIPEQAVFHINLAER	2	1	1	E1C2I9	N-Term(iTRAQ8plex)		1.08147	1.28562	1.09967	87.69	4.67243e-08	2	2113.17	-1.08684	0
aQDTQDETAVLWLDEIQDGIQR	1	1	1	A0A1D5PIZ8	N-Term(iTRAQ8plex)		0.922402	1.20319	1.01225	87.68	2.69561e-08	3	2848.42	-1.60721	0
tEAGGcAEEPAGPVFTLEEVGR	1	2	1	A0A1D5PE25	N-Term(iTRAQ8plex); C6(Carbamidomethyl)		0.753296	0.54715	0.790858	87.65	1.29702e-08	2	2580.25	-0.483406	0
gAEAANVTGPGGVPVQGSk	3	4	1	F1NFC0	N-Term(iTRAQ8plex); K19(iTRAQ8plex)		0.909758	0.822496	0.961474	87.6	5.6131e-08	2	2304.27	-1.14734	0
iIAINVEDPEAENYNDINDVR	1	1	1	F1NT28	N-Term(iTRAQ8plex)		1.09902	0.935825	0.977644	87.54	2.27295e-08	3	2720.37	0.245285	0
icDPGLTSFEPEALGNLVEGMDFHR	1	9	2	A0A1D5NZU2;A0A1D5NYA6	N-Term(iTRAQ8plex); C2(Carbamidomethyl)					87.52	1.67275e-08	3	3108.51	0.0663265	0
vADPIEVGIAAEGLQEMFVR	9	3	2	P87498;A0A1D5P9N5	N-Term(iTRAQ8plex)					87.38	5.23751e-08	2	2448.31	-1.60715	0
sLLNTLENELQk	2	1	1	E1BWI0	N-Term(iTRAQ8plex); K12(iTRAQ8plex)		1.03491	1.03443	1.0629	87.36	5.61062e-08	2	2010.16	-2.39138	0
aTQLLEGLIQELQk	2	4	1	B9VVJ4	N-Term(iTRAQ8plex); K14(iTRAQ8plex)		0.959993	0.787913	0.985466	87.29	5.02056e-08	3	2192.31	-1.40206	0
vTLYYQQGcTSALNcGR	3	2	1	E6N1V2	N-Term(iTRAQ8plex); C9(Carbamidomethyl); C15(Carbamidomethyl)		1.08508	1.05719	1.67661	87.22	1.58375e-08	2	2295.12	2.82383	0
kYVYLYEAETSSGITGTADSR	2	1	1	Q197X2	N-Term(iTRAQ8plex); K1(iTRAQ8plex)		0.775489	0.81282	0.636503	87.21	4.10633e-08	3	2919.51	-1.75776	1
mQQNIQELEEQLEEEESAR	1	2	1	P14105	N-Term(iTRAQ8plex); M1(Oxidation)		0.956434	0.828241	1.00584	87.18	8.997e-09	2	2653.25	-2.54135	0
eINLSPDSTSAVVSGLMVATk	4	4	1	F1NJT4	N-Term(iTRAQ8plex); K21(iTRAQ8plex)		0.769566	0.704414	0.856311	87.09	6.56658e-08	2	2727.5	-2.42938	0
gSYGDLGGPIITTQVTIPk	2	6	1	A0A1D5PSI3	N-Term(iTRAQ8plex); K19(iTRAQ8plex)		0.942341	0.917833	0.916623	87.04	5.58494e-08	2	2525.44	-2.48188	0
iVAFADAAVDPIDFPIAPAHAVPk	8	1	1	E1C0Q5	N-Term(iTRAQ8plex); K24(iTRAQ8plex)		1.27468	1.03378	0.932759	86.93	5.24156e-08	2	3053.73	-0.865704	0
vINEPTAAALAYGLDk	3	2	1	F1NZ86	N-Term(iTRAQ8plex); K16(iTRAQ8plex)		0.894786	0.813223	0.914199	86.92	6.37144e-08	2	2254.29	1.06947	0
cEDTSVIDYELIDQDAR	2	1	1	P17785	N-Term(iTRAQ8plex); C1(Carbamidomethyl)		0.891404	0.914033	1.08214	86.92	7.4181e-09	2	2346.1	-2.96062	0
sGEGQSGAEPEGAAGGPGAEEEkPPAENR	1	1	1	Q5ZKS0	N-Term(iTRAQ8plex); K23(iTRAQ8plex)		0.928554	0.836449	0.73698	86.87	1.94282e-08	3	3373.62	-5.07824	0
dQLSVLEQGVDIVVGTPGR	2	2	1	F1NV49	N-Term(iTRAQ8plex)		1.08522	1.49107	1.07342	86.81	6.76417e-08	2	2286.26	0.226032	0
aVQLYQQAASVFENEER	3	1	1	E1BWS2	N-Term(iTRAQ8plex)		1.30607	1.3391	1.27867	86.6	4.46303e-08	2	2286.17	0.625146	0
eLSAGIGLLAAATQSLNMPASLGR	1	1	1	Q8UWC5	N-Term(iTRAQ8plex)		1.14363	1.1317	2.72299	86.58	6.39577e-08	3	2645.46	-1.48728	0
aEEDVEPELIMQk	1	3	2	A0A1D5PRY7;A0A1D5NZX1	N-Term(iTRAQ8plex); K13(iTRAQ8plex)					86.57	4.79137e-08	2	2139.14	-4.8512	0
tVNELQNLTSAEVVVPR	2	3	1	Q5ZLP8	N-Term(iTRAQ8plex)		1.02482	1.08023	1.05382	86.4	6.4717e-08	2	2173.21	0.280389	0
aAVAASDLNSLLESEGQYTLLAPTNEAFEk	2	3	1	A0A1D5PXP9	N-Term(iTRAQ8plex); K30(iTRAQ8plex)		0.988722	1.06596	0.857598	86.38	5.7536e-08	4	3760.97	-0.448398	0
aNLQIDQmNADLNAER	1	2	1	P14105	N-Term(iTRAQ8plex); M8(Oxidation)		1.26273	0.74608	0.900796	86.33	2.04872e-08	2	2136.06	-2.53081	0
aAAVSLENVLLDVk	2	4	1	F1NQH1	N-Term(iTRAQ8plex); K14(iTRAQ8plex)		0.899671	0.93151	1.1971	86.26	5.84382e-08	2	2050.24	-0.360796	0
aGQQGLLGVAIAEk	1	2	1	F1NC38	N-Term(iTRAQ8plex); K14(iTRAQ8plex)		1.03114	1.0374	0.978524	86.24	6.45312e-08	2	1963.17	-3.02451	0
sAPGVVGPAEADLDFDILR	3	1	1	Q90WF1	N-Term(iTRAQ8plex)		1.39182	1.39392	1.32121	86.23	6.30123e-08	3	2246.19	-3.6931	0
fDAHGDVNLIVcNSk	2	1	1	P07583	N-Term(iTRAQ8plex); C12(Carbamidomethyl); K15(iTRAQ8plex)		1.44252	1.14541	1.13525	86.15	5.44774e-08	2	2297.21	-2.56407	0
dQPQEADGIDSVIVVDNVPQVGPDR	1	2	1	A0A1D5PTG6	N-Term(iTRAQ8plex)		0.966172	1.10442	0.896812	86.04	4.19372e-08	2	2966.5	0.343645	0
vAVVTAATDGIGLAVAQR	1	1	1	A0A1D5PE45	N-Term(iTRAQ8plex)		1.79394	1.52866	1.41198	85.93	7.9389e-08	3	2016.18	-0.181655	0
qTIENSQGAYQEAFDISk	2	3	1	Q5ZMD1	N-Term(iTRAQ8plex); K18(iTRAQ8plex)		0.861386	0.958633	0.962366	85.93	4.5821e-08	2	2637.36	-1.04157	0
iLEAHQNVAQMSLIEAk	4	3	1	E1C0T6	N-Term(iTRAQ8plex); K17(iTRAQ8plex)		1.14223	1.22493	1.03845	85.77	8.46196e-08	2	2503.41	-1.56594	0
gDVEEDEAIPDSEQDIRPR	3	2	1	F1NSW3	N-Term(iTRAQ8plex)		0.974183	1.24628	1.15592	85.75	1.8359e-08	2	2474.18	-5.45523	0
sQFEGIVADLIk	3	2	1	F1NZ86	N-Term(iTRAQ8plex); K12(iTRAQ8plex)		0.950623	0.867807	1.03007	85.73	6.56223e-08	2	1928.13	-2.8158	0
eQSGEYEcSASNDVAAPVVQR	1	6	1	O57596	N-Term(iTRAQ8plex); C8(Carbamidomethyl)		1.41096	1.6215	1.65175	85.6	1.18432e-08	3	2600.21	-3.71622	0
nVLQPSSVDSQTAmVLVNAIVFk	27	1	1	P01012	N-Term(iTRAQ8plex); M14(Oxidation); K23(iTRAQ8plex)		1.08926	1.42087	1.07306	85.58	8.31466e-08	3	3084.72	-1.39836	0
kIQcLQQQADEAEDR	1	1	1	A0A1D5P713	N-Term(iTRAQ8plex); K1(iTRAQ8plex); C4(Carbamidomethyl)		1.14473	1.09096	0.989548	85.29	7.23234e-08	3	2440.27	-2.33183	1
qTNPSAmEVEEDDPVPEIR	2	7	1	A0A1D5PXG2	N-Term(iTRAQ8plex); M7(Oxidation)		1.26273	1.56841	1.17305	85.2	2.32536e-08	2	2476.19	1.71325	0
sQNIITDSSPNAEAIQQR	4	3	1	A0A1D5PJY1	N-Term(iTRAQ8plex)		1.06749	1.25745	1.04157	85.16	6.40058e-08	3	2276.18	-0.438432	0
kEAGEGAESEGGAAAAAEGGk	2	2	1	A0A1D5PDE6	N-Term(iTRAQ8plex); K1(iTRAQ8plex); K21(iTRAQ8plex)		1.02843	1.01278	0.88923	85.12	8.05937e-08	3	2759.45	-1.56955	1
eHVQVTFVQLEAEAVPEVSEk	3	2	1	A0A1D5NW30	N-Term(iTRAQ8plex); K21(iTRAQ8plex)		0.797418	1.06688	0.913843	85	8.26936e-08	2	2976.6	-3.64051	0
aLEEANTDLEVk	4	5	2	A0A1D5NX48;F1NPR7	N-Term(iTRAQ8plex); K12(iTRAQ8plex)					84.98	9.53062e-08	2	1940.08	-1.22325	0
vEHVQMIVLDEADk	3	1	1	Q5ZKB9	N-Term(iTRAQ8plex); K14(iTRAQ8plex)		0.919514	0.95452	1.00992	84.97	1.13357e-07	2	2234.22	-5.74339	0
iQEIIEQLEVTTSEYEk	4	1	1	Q5ZL72	N-Term(iTRAQ8plex); K17(iTRAQ8plex)		1.08311	0.885163	1.05869	84.9	9.51365e-08	2	2660.45	0.245571	0
yFAGNLASGGAAGATSLcFVYPLDFAR	1	5	3	Q5ZLG7;Q5ZMJ6;F1NJ10	N-Term(iTRAQ8plex); C18(Carbamidomethyl)					84.87	4.85497e-08	3	3100.54	-3.89288	0
vNQIGSVTESLQAck	2	5	2	F1NZ78;P07322	N-Term(iTRAQ8plex); C14(Carbamidomethyl); K15(iTRAQ8plex)					84.73	9.97757e-08	2	2242.23	-0.308794	0
tHINIVVIGHVDSGk	11	8	2	Q5ZKM2;F1N9H4	N-Term(iTRAQ8plex); K15(iTRAQ8plex)					84.63	9.84841e-08	2	2197.28	-5.79774	0
eLNEDGTcADSYSFVFSR	3	2	1	P41263	N-Term(iTRAQ8plex); C8(Carbamidomethyl)		0.749803	0.711898	0.800504	84.61	8.99442e-09	2	2401.09	-2.51145	0
sMIPFEQMTFEDLHEAFPETR	1	1	1	E1C658	N-Term(iTRAQ8plex)		0.98502	1.20447	1.05544	84.49	2.82727e-08	3	2859.36	-0.316941	0
gETGAQGPmGPSGPAGAR	2	3	1	Q7T2Z7	N-Term(iTRAQ8plex); M9(Oxidation)		0.964778	0.862186	0.777742	84.41	2.80738e-08	2	1917.93	-2.21814	0
tcNPSDILQMcSFLEGk	28	6	2	Q4ADG4;A0A1D5P4L7	N-Term(iTRAQ8plex); C2(Carbamidomethyl); C11(Carbamidomethyl); K17(iTRAQ8plex)					84.41	6.59282e-08	2	2608.31	2.15927	0
gVTIASGGVLPNIHPELLAk	4	6	1	O93327	N-Term(iTRAQ8plex); K20(iTRAQ8plex)		1.01487	0.977467	1.08026	84.38	8.2252e-08	2	2594.55	-1.38889	0
iLGQEGDASYLASEMSTWDGVIVTPSEk	1	4	1	H9KZT7	N-Term(iTRAQ8plex); K28(iTRAQ8plex)		0.939293	0.909321	1.01252	84.24	6.743e-08	3	3591.84	0.703326	0
gGVAEVEIEDSVISLTGPHcIIGR	3	3	1	F1N8Q1	N-Term(iTRAQ8plex); C20(Carbamidomethyl)		1.08641	1.28873	1.21656	84.19	1.05365e-07	2	2812.49	3.81297	0
dSTYDTYVGTGWLIk	1	2	1	R4GH26	N-Term(iTRAQ8plex); K15(iTRAQ8plex)		0.867409	0.819838	0.823873	84.14	7.99868e-08	2	2327.23	-1.31075	0
tGTcNFbEYFSEGcAPGSPPNSR	14	2	1	Q4ADG4	N-Term(iTRAQ8plex); C4(Carbamidomethyl); B7(N); C14(Carbamidomethyl)		1.29397	1.21834	0.657925	84.14	5.20396e-09	2	2853.25	0.839837	0
aVcMLSNTTAIAEAWAR	7	23	4	A0A1D5P6L2;A0A1D5PAR5;F1P5B0;F1NW97	N-Term(iTRAQ8plex); C3(Carbamidomethyl)					84.12	7.12554e-08	2	2169.11	-1.6719	0
lHPVVLASIVDSFER	3	2	1	A0A1D5PVL4	N-Term(iTRAQ8plex)		1.00729	1.00186	1.08055	84.12	1.35153e-07	3	1986.13	-0.869919	0
aGGFGSSSLYNLGSANkR	3	2	1	A0A146F0A0	N-Term(iTRAQ8plex); K17(iTRAQ8plex)		1.11664	1.37964	1.0585	84.1	1.01541e-07	2	2394.29	-2.75301	1
eQADFAVEALAk	4	5	1	Q789A6	N-Term(iTRAQ8plex); K12(iTRAQ8plex)		0.798142	0.775943	0.954236	84.07	1.25749e-07	2	1900.06	-4.11439	0
fLTTTTNSLLASWQPPR	3	4	1	F1NJT4	N-Term(iTRAQ8plex)		1.32166	1.31486	1.07936	84	1.23612e-07	2	2237.22	0.314341	0
tGAGGPENFQVGTMPQAQMQITSGQMHR	1	3	1	E1C2S1	N-Term(iTRAQ8plex)		2.7791	1.02263	2.12676	83.97	3.54767e-08	3	3263.56	-0.527947	0
lLDFGSLSNLQVTQPTVGMNFk	4	2	1	P08636	N-Term(iTRAQ8plex); K22(iTRAQ8plex)		0.82103	0.795121	0.920408	83.96	1.18126e-07	2	3017.65	-1.81573	0
gDTAGQDSGIQSSSGPSFGVQER	1	2	1	A0A1D5PKF0	N-Term(iTRAQ8plex)		0.801026	1.05195	0.655542	83.93	3.21638e-08	2	2571.22	-0.791343	0
eAYmGNVLQAGQGQAPAR	2	1	1	E1C0Q5	N-Term(iTRAQ8plex); M4(Oxidation)		1.06428	1.05831	1.04036	83.88	5.38178e-08	2	2181.1	-0.956813	0
mEEIVEGcTGALHILAR	4	6	2	A0A1D5PQN0;E1C1V3	N-Term(iTRAQ8plex); C8(Carbamidomethyl)					83.87	7.6298e-08	2	2203.15	-0.260833	0
cVVQSPAVLILQEASEAQAR	1	1	1	E1BWI0	N-Term(iTRAQ8plex); C1(Carbamidomethyl)		1.19108	1.09258	1.24269	83.8	1.19642e-07	2	2473.34	1.8655	0
vNILDAAVLDQVEAR	1	6	1	A0A1D5PGQ9	N-Term(iTRAQ8plex)		1.89816	1.34878	1.43177	83.7	1.1347e-07	3	1930.09	-0.22222	0
tAFDEAIAELDTLNEDSYk	7	2	1	Q5ZMD1	N-Term(iTRAQ8plex); K19(iTRAQ8plex)		0.953177	0.988977	0.9691	83.7	9.04349e-08	2	2753.41	3.08211	0
vIHDNFGIVEGLMTTVHAITATQk	2	4	1	A0A1D5PEE2	N-Term(iTRAQ8plex); K24(iTRAQ8plex)		1.02236	1.12838	0.79773	83.67	1.28431e-07	4	3203.76	-2.93344	0
hLcEPGADGAETFADGVPR	1	3	1	F1NH79	N-Term(iTRAQ8plex); C3(Carbamidomethyl)		1.21334	1.38779	2.16452	83.67	3.54368e-08	3	2303.1	0.341516	0
lLAALVQEAVEQSSk	5	4	1	A0A1D5P3W5	N-Term(iTRAQ8plex); K15(iTRAQ8plex)		0.98483	0.947503	1.14662	83.64	1.18293e-07	2	2194.29	0.0973629	0
tLISGMIDEPHAIVVDPLR	2	3	1	A0A1D5PUA3	N-Term(iTRAQ8plex)		1.0802	0.886689	1.03181	83.62	1.22097e-07	3	2380.32	-0.538104	0
tDASSASSFLDSDELER	2	1	1	E1BRU3	N-Term(iTRAQ8plex)		0.978037	1.49393	1.11724	83.5	1.94307e-08	2	2134.01	1.2957	0
vGEATETALTcLVEk	2	6	2	Q03669;F1NNV0	N-Term(iTRAQ8plex); C11(Carbamidomethyl); K15(iTRAQ8plex)					83.5	1.57679e-07	2	2229.22	-0.912824	0
aVADDWANDGWGLk	2	2	1	Q5ZMF5	N-Term(iTRAQ8plex); K14(iTRAQ8plex)		0.949321	0.935302	0.999494	83.5	7.72763e-08	2	2126.11	-2.5944	0
vMEGLEAFDDMMVHTk	3	3	1	A0A1D5PVA7	N-Term(iTRAQ8plex); K16(iTRAQ8plex)		1.11328	0.980304	0.875481	83.47	6.20696e-08	3	2461.24	-0.801974	0
aASDIAMTELPPTHPIR	5	2	1	Q5ZMT0	N-Term(iTRAQ8plex)		1.21227	1.39065	1.3914	83.45	1.24486e-07	2	2124.15	2.10388	0
tETITGFQIDAIPAASGQNPIQR	3	4	1	F1NJT4	N-Term(iTRAQ8plex)		1.47249	1.25642	1.06599	83.43	1.27104e-07	4	2732.45	-0.93163	0
iTAFEDYVQSMDVAAFNk	1	2	1	F1NYA9	N-Term(iTRAQ8plex); K18(iTRAQ8plex)		0.83202	0.637253	0.833825	83.4	8.20473e-08	2	2657.37	-0.592731	0
lDEIYVAGLVAHSDLDER	1	4	1	A0A1D5PJG4	N-Term(iTRAQ8plex)		1.22985	1.13183	1.22278	83.36	1.10486e-07	2	2319.22	2.72198	0
wIAGGTHTGEALQFSk	2	3	1	P20785	N-Term(iTRAQ8plex); K16(iTRAQ8plex)		1.29696	1.35151	1.21714	83.35	1.29698e-07	2	2311.26	-3.42902	0
gGPGGPGGPGGPGGPSGPMGR	1	5	1	A0A1D5PWG1	N-Term(iTRAQ8plex)		1.02203	0.836633	0.80599	83.28	4.39351e-08	2	1963.97	-0.183596	0
vLSGAEVTVGHEEEEGGk	3	2	1	Q5ZM94	N-Term(iTRAQ8plex); K18(iTRAQ8plex)		0.92836	0.981168	0.847306	83.28	1.14184e-07	2	2435.28	-2.53921	0
dcISQDEMFSDIYk	2	1	1	P43347	N-Term(iTRAQ8plex); C2(Carbamidomethyl); K14(iTRAQ8plex)		0.767494	0.773244	0.847668	83.25	2.15284e-08	2	2359.12	-8.37519	0
vSLPAGIYIPSFGALTGSLk	4	2	2	Q197X2;F1NV02	N-Term(iTRAQ8plex); K20(iTRAQ8plex)					83.25	1.04093e-07	2	2599.53	-2.4308	0
aEIGTSLLDASNLLSQIPAPER	1	1	1	F1NG70	N-Term(iTRAQ8plex)		0.791038	1.07014	0.770452	83.2	1.48375e-07	3	2599.43	0.208385	0
aNSEPVTPSEDDIAEAER	2	3	1	A0A1D5PBJ5	N-Term(iTRAQ8plex)		0.963509	1.13199	0.768099	83.19	3.50205e-08	2	2234.07	-2.24109	0
hNELTGDNVGPLILk	1	1	1	R4GLS1	N-Term(iTRAQ8plex); K15(iTRAQ8plex)		1.01326	0.956717	1.01567	83.18	1.24057e-07	2	2228.28	-0.440515	0
qEEPAAASAPAASSEAPk	3	2	1	P23614	N-Term(iTRAQ8plex); K18(iTRAQ8plex)		0.673565	0.601615	0.802238	83.15	1.17412e-07	2	2320.22	-1.14996	0
qLTVQMMQNPQILAALQER	2	2	1	A0A1D5PPQ3	N-Term(iTRAQ8plex)		1.19392	1.20429	1.32996	83.11	1.3047e-07	2	2516.36	-0.313553	0
mIPTIIADNAGYDSADLVAQLR	2	2	1	Q5F424	N-Term(iTRAQ8plex)		1.32246	1.44045	1.23272	83.02	1.35447e-07	3	2651.41	3.20173	0
nDADIGSASQEEEEEEEEEEDR	1	2	1	Q5ZMF5	N-Term(iTRAQ8plex)		1.06873	1.11779	1.14895	83.01	4.9885e-09	3	2843.17	-1.79392	0
aITGASLAEIMAk	3	1	1	E1C8F7	N-Term(iTRAQ8plex); K13(iTRAQ8plex)		0.938883	0.833666	1.12936	82.91	1.46085e-07	2	1884.1	-2.16739	0
aQFGQPEILLGTIPGAGGTQR	2	1	1	F1NR44	N-Term(iTRAQ8plex)		1.25842	1.44903	1.09786	82.9	1.51551e-07	2	2415.33	0.214697	0
gTMDDISQEEGSGGGEEGVSGSQR	1	1	1	Q8AWB7	N-Term(iTRAQ8plex)		1.51394	1.07549	1.13962	82.82	8.35834e-09	3	2673.18	-0.0504136	0
iESLQEEIAFLk	2	3	2	O73665;E1BZ05	N-Term(iTRAQ8plex); K12(iTRAQ8plex)					82.78	1.49997e-07	2	2028.18	0.30198	0
lQALTNEQAAAAHELER	3	3	2	Q90631;E1C2P9	N-Term(iTRAQ8plex)					82.78	1.32862e-07	2	2169.15	-2.28309	0
iAQDLEMYGVNYFNIk	2	2	1	A0A1D5PKC8	N-Term(iTRAQ8plex); K16(iTRAQ8plex)		0.971214	0.816454	0.934368	82.76	1.43274e-07	2	2526.34	-5.29878	0
aGTFQAFEQFGQQLLAR	2	4	1	F1NHT3	N-Term(iTRAQ8plex)		0.87628	1.00143	0.831066	82.74	1.08018e-07	3	2216.17	-3.99904	0
gQSVEMSIQEFGNSWk	3	3	1	F1NZY2	N-Term(iTRAQ8plex); K16(iTRAQ8plex)		1.92709	1.83526	1.84948	82.72	8.49957e-08	2	2435.24	-2.80649	0
sTTLAFNLYHAMAk	2	1	1	P13731	N-Term(iTRAQ8plex); K14(iTRAQ8plex)		0.998599	0.792231	0.970253	82.66	1.54199e-07	2	2176.2	-3.30304	0
ecYcPPDFPSALYcDSR	2	1	1	A0A1D5PAN0	N-Term(iTRAQ8plex); C2(Carbamidomethyl); C4(Carbamidomethyl); C14(Carbamidomethyl)		1.03289	0.945374	1.00678	82.57	5.52039e-09	2	2441.05	-1.83557	0
aIVAIENPADVSVISSR	3	2	1	A0A1D5PG28	N-Term(iTRAQ8plex)		0.99259	1.08768	1.15114	82.56	1.64169e-07	3	2045.15	-1.74962	0
sEDMQDTVDAHTAcScENEEcST	1	2	1	F1NFL6	N-Term(iTRAQ8plex); C14(Carbamidomethyl); C16(Carbamidomethyl); C21(Carbamidomethyl)		0.205426	0.0496597	0.180398	82.45	5.67505e-09	2	2980.14	-2.83567	0
sALSEISEDAAPGTVVALLHVQDR	1	21	1	A0A1D5PBB8	N-Term(iTRAQ8plex)		1.02396	1.59522	1.35847	82.45	1.70656e-07	3	2782.49	1.13506	0
vDPTVALMcELQNTLTNR	1	3	1	A0A1D5P9K6	N-Term(iTRAQ8plex); C9(Carbamidomethyl)		1.44086	1.53399	1.08823	82.43	9.45797e-08	3	2379.23	-2.24314	0
dDSIcAHNWLTDWER	2	3	1	A0A140T8H8	N-Term(iTRAQ8plex); C5(Carbamidomethyl)		1.19931	0.912699	1.07073	82.29	1.26893e-08	2	2222.01	-4.13105	0
lQQTQHQVDEVVDIMR	2	1	1	F1P4I3	N-Term(iTRAQ8plex)		0.945453	1.00058	1.07295	82.29	1.3132e-07	2	2243.17	-2.95938	0
lNTEWGELESLVLk	2	4	1	A0A1D5P4R2	N-Term(iTRAQ8plex); K14(iTRAQ8plex)		0.971099	0.753116	0.93896	82.28	1.72144e-07	2	2239.27	-3.65006	0
acADATLAQITANIDPVGR	2	4	1	F1NLV4	N-Term(iTRAQ8plex); C2(Carbamidomethyl)		1.13533	1.42152	1.25125	82.2	1.75646e-07	2	2261.19	2.20875	0
vIISAPSADAPmFVMGVNHEk	6	2	1	A0A1D5PEE2	N-Term(iTRAQ8plex); M12(Oxidation); K21(iTRAQ8plex)		1.14824	1.12508	1.08222	82.18	1.65258e-07	2	2837.52	0.980986	0
cLDGSVIESLVGk	2	1	1	P41366	N-Term(iTRAQ8plex); C1(Carbamidomethyl); K13(iTRAQ8plex)		0.832112	0.737179	1.06725	82.17	1.90212e-07	2	1985.12	1.29803	0
sDLYEVMQAVINk	1	3	1	A0A547	N-Term(iTRAQ8plex); K13(iTRAQ8plex)		0.881033	0.989715	0.937216	82.15	1.79509e-07	2	2118.17	0.629988	0
eSDTFDDSDLFDGDLPR	4	1	1	E1BRC1	N-Term(iTRAQ8plex)		1.04005	0.987627	0.842641	81.99	2.40317e-08	2	2248.02	-0.218296	0
gFSLDQTGLScEDVDEcDGNHR	1	2	1	F1NII7	N-Term(iTRAQ8plex); C11(Carbamidomethyl); C17(Carbamidomethyl)		0.673473	0.974025	0.702819	81.98	6.32368e-09	3	2815.22	-1.688	0
gEIGPAGNVGPTGPAGPR	3	1	1	F1P0H9	N-Term(iTRAQ8plex)		1.43005	1.50291	1.09425	81.96	1.48055e-07	2	1908.03	3.80411	0
tVITSLLDQIPEMFADTR	2	1	1	E1BUD8	N-Term(iTRAQ8plex)		1.43804	1.06013	1.02331	81.96	1.47737e-07	2	2354.26	1.60774	0
mEEGEVYAIETFGSTGk	1	2	1	F1P4G0	N-Term(iTRAQ8plex); K17(iTRAQ8plex)		0.762724	0.72268	0.940467	81.95	9.57395e-08	2	2456.24	-1.5802	0
vGEQSHDADPGLVTAYGAGLQGGVTGVR	1	1	1	Q90WF0	N-Term(iTRAQ8plex)		1.32594	1.35751	1.15714	81.94	1.61213e-07	3	3015.55	2.41391	0
sQNAGLEGSLAETEAR	5	2	1	A0A1D5P5R7	N-Term(iTRAQ8plex)		0.819644	0.863473	0.941517	81.92	7.93719e-08	3	1936.98	-2.57569	0
yVYLYEAETSSGITGTADSR	2	1	1	Q197X2	N-Term(iTRAQ8plex)		0.565724	0.629891	0.871027	81.9	7.03763e-08	2	2487.22	0.97538	0
eccEGDMVEcMDDMAR	2	2	1	A0A1D5NW68	N-Term(iTRAQ8plex); C2(Carbamidomethyl); C3(Carbamidomethyl); C10(Carbamidomethyl)		0.559671	0.414863	0.527011	81.86	6.50085e-09	2	2311.87	0.271527	0
ecPSEEcGAGVFMASHFDR	1	1	1	P79781	N-Term(iTRAQ8plex); C2(Carbamidomethyl); C7(Carbamidomethyl)		1.2884	1.26635	1.01622	81.86	7.49373e-09	2	2490.08	1.99699	0
aDQWNVNYVETSAk	2	1	1	A0A1D5P1T0	N-Term(iTRAQ8plex); K14(iTRAQ8plex)		1.01935	1.20841	1.0809	81.84	1.52858e-07	2	2233.17	-0.658305	0
vADGLPLAASmQEDEQSGR	1	1	1	Q5ZJW4	N-Term(iTRAQ8plex); M11(Oxidation)		1.39443	0.973062	1.16477	81.78	6.17281e-08	3	2294.12	-1.78032	0
eLESQITELQEDLESER	3	2	1	P14105	N-Term(iTRAQ8plex)		0.88524	0.801436	0.969106	81.75	7.78621e-08	3	2352.17	0.0174128	0
vGVTVAQATMEPHLLEAcVR	1	3	1	A0A1D5PUZ2	N-Term(iTRAQ8plex); C18(Carbamidomethyl)		0.958065	1.13163	1.14178	81.7	1.61246e-07	3	2485.32	1.60099	0
sAGGSTTDFLEEWk	2	1	1	F1NA74	N-Term(iTRAQ8plex); K14(iTRAQ8plex)		0.860221	0.879377	0.879658	81.66	1.15998e-07	2	2136.11	-0.338246	0
dSILSNMTAQLDYk	2	3	1	O57660	N-Term(iTRAQ8plex); K14(iTRAQ8plex)		0.886473	0.910148	1.0306	81.64	1.56291e-07	2	2207.18	-3.62565	0
eGcLEAYTGIIQGLk	2	1	1	A0A1D5P1W7	N-Term(iTRAQ8plex); C3(Carbamidomethyl); K15(iTRAQ8plex)		0.925399	0.838919	0.890844	81.63	1.91349e-07	2	2260.24	-3.08888	0
dSQVVQVVLDGLk	2	2	1	C6KIB2	N-Term(iTRAQ8plex); K13(iTRAQ8plex)		0.980963	0.928695	1.079	81.59	1.9728e-07	2	2008.18	-6.10075	0
vESGSLEDDWDFLPPk	7	3	1	Q6EE32	N-Term(iTRAQ8plex); K16(iTRAQ8plex)		0.915022	0.860093	1.00278	81.57	1.27134e-07	2	2442.26	-1.60399	0
aAAEEASAAAAGSAEAAkEEAGDSQEAk	5	1	1	A0A1D5PDE6	N-Term(iTRAQ8plex); K18(iTRAQ8plex); K28(iTRAQ8plex)		1.0858	1.18371	0.926486	81.53	1.23389e-07	3	3503.78	-2.85317	1
eMDNDMTNVTFDYLHATAFQGTALAR	1	2	1	D0VX31	N-Term(iTRAQ8plex)		0.972988	1.23425	1.50777	81.51	5.61522e-08	3	3236.54	3.24448	0
tDTVANVQGAAVSHR	6	2	2	Q197X2;F1NV02	N-Term(iTRAQ8plex)					81.48	1.29085e-07	3	1829.97	-1.64814	0
eAIVTSEELGQDLEHVEVLQk	3	4	1	F1NHT3	N-Term(iTRAQ8plex); K21(iTRAQ8plex)		0.952281	0.912191	0.944135	81.44	2.29335e-07	3	2974.62	-0.811462	0
lIDDMVAQALk	2	2	1	F1NPG2	N-Term(iTRAQ8plex); K11(iTRAQ8plex)		0.901306	0.781367	0.857721	81.43	2.38138e-07	2	1825.06	-4.10447	0
aSITPGTVLILLTGR	3	2	1	Q8UWG7	N-Term(iTRAQ8plex)		0.907976	0.940065	0.792314	81.4	2.11535e-07	3	1816.12	-1.63876	0
vQASLAANTFTITGHAETk	1	4	1	H9L166	N-Term(iTRAQ8plex); K19(iTRAQ8plex)		0.96307	0.915743	1.01525	81.4	2.26386e-07	3	2568.41	-3.70824	0
vDDDLGTIEGLEENk	2	5	1	Q789A6	N-Term(iTRAQ8plex); K15(iTRAQ8plex)		1.26031	1.19977	1.1206	81.38	1.49559e-07	2	2255.18	-1.09783	0
gDGPVEGVIHFQQQGSGPVk	6	2	1	F1N8Q1	N-Term(iTRAQ8plex); K20(iTRAQ8plex)		1.08026	0.972532	0.952208	81.3	2.24246e-07	2	2644.43	1.13291	0
sSAYEALMEIVk	1	1	1	A0A1D5P1W7	N-Term(iTRAQ8plex); K12(iTRAQ8plex)		0.974636	0.997609	1.07519	81.28	2.08153e-07	2	1949.08	-2.10958	0
gVVPLAGTDGETTTQGLDGLSER	4	1	1	R4GM10	N-Term(iTRAQ8plex)		1.22318	1.19887	1.11885	81.27	1.73549e-07	2	2577.33	-0.355242	0
sVNESLNNLFIIEEDYQALR	1	2	1	F1NW23	N-Term(iTRAQ8plex)		0.867715	1.0259	1.02195	81.2	1.813e-07	2	2671.39	0.585739	0
ncETDTLINYLAk	2	1	1	E1BUD8	N-Term(iTRAQ8plex); C2(Carbamidomethyl); K13(iTRAQ8plex)		0.972356	0.837754	1.00155	81.17	2.04326e-07	2	2163.15	-1.6203	0
lEEDVIVLEDQNLk	1	2	1	P14105	N-Term(iTRAQ8plex); K14(iTRAQ8plex)		0.771617	0.768094	0.884788	81.13	2.36282e-07	2	2265.27	-2.49143	0
gDYETILVALcGSDk	2	2	1	F1N9S7	N-Term(iTRAQ8plex); C11(Carbamidomethyl); K15(iTRAQ8plex)		1.12051	0.863666	0.92997	81.09	2.43136e-07	2	2249.19	-0.118222	0
sMSLQSLLEQIk	3	1	1	E1BWI0	N-Term(iTRAQ8plex); K12(iTRAQ8plex)		0.977169	0.968649	0.989495	81.07	2.38396e-07	2	1985.16	2.95875	0
vTEQESkPVQmMYQIGLFR	60	1	1	P01012	N-Term(iTRAQ8plex); K7(iTRAQ8plex); M11(Oxidation)		1.02962	1.63091	1.33042	81.05	2.07695e-07	2	2908.54	-3.06539	0
eLGEDSNFGDALLDAGESMk	1	1	1	Q8AXV0	N-Term(iTRAQ8plex); K20(iTRAQ8plex)		0.728605	0.788461	0.947398	81.04	8.97232e-08	3	2706.34	0.455145	0
lLAPIETLTADQIR	3	3	1	F1P2F0	N-Term(iTRAQ8plex)		1.15014	1.17452	0.816581	81.02	2.48273e-07	2	1858.09	-1.39627	0
qTAQQIVSHVQNk	1	2	1	A0A1D5NVZ1	N-Term(iTRAQ8plex); K13(iTRAQ8plex)		1.02313	1.00239	1.09841	80.99	2.53179e-07	2	2089.2	0.527775	0
gWGGEESGSAPHVGGGGGEGVMGVVR	2	1	1	A0A1D5PYG0	N-Term(iTRAQ8plex)		1.22788	1.39981	1.18787	80.94	6.20141e-08	3	2686.29	-2.22682	0
vFEVSLADLQNDEVAFR	5	3	1	A0A1D5PY92	N-Term(iTRAQ8plex)		1.49818	1.03939	1.25998	80.93	1.68712e-07	3	2256.18	-1.30324	0
gVLLEIEDLQVNQFk	3	1	1	A0A1D5PIZ8	N-Term(iTRAQ8plex); K15(iTRAQ8plex)		0.959708	0.902504	0.913847	80.92	2.41111e-07	2	2353.34	-7.30067	0
gTGVVTSVPSDSPDDIAALR	1	1	1	E1C2I9	N-Term(iTRAQ8plex)		0.486622	0.583726	0.574611	80.86	2.08779e-07	2	2261.18	-3.48457	0
lMGGTALNTGSALDFVR	5	3	1	F1P2F0	N-Term(iTRAQ8plex)		1.23547	1.05256	1.15765	80.85	2.11727e-07	3	2027.09	-1.46277	0
qIIQQNPSLLPALLQQIGR	1	1	1	F1N9B7	N-Term(iTRAQ8plex)		0.978372	1.03081	0.878866	80.66	1.94137e-07	2	2434.44	-0.773322	0
lGSTAPQVLSTSSPAQQAENEAk	1	1	1	Q5ZK10	N-Term(iTRAQ8plex); K23(iTRAQ8plex)		1.07997	0.90743	1.09597	80.54	2.31367e-07	3	2922.56	-2.60022	0
eEIHAETFETPATDDTLR	1	3	1	A0A1D5PAN4	N-Term(iTRAQ8plex)		1.34336	1.29482	1.079	80.48	8.01351e-08	3	2379.16	-1.60904	0
iIPFLSPEQAADLLLATAR	1	2	1	A0A1D5PTT9	N-Term(iTRAQ8plex)		2.08367	1.35598	1.05785	80.47	2.44998e-07	3	2343.36	-0.850284	0
cIGAIAMTEPGAGSDLQGVR	1	2	1	F1NC38	N-Term(iTRAQ8plex); C1(Carbamidomethyl)		0.971984	0.910766	1.06598	80.42	1.70216e-07	2	2307.17	0.0713272	0
aSGNYATVISHNPETk	3	1	1	F1NIX0	N-Term(iTRAQ8plex); K16(iTRAQ8plex)		0.879756	0.813198	1.05548	80.35	2.24646e-07	2	2297.23	-2.84532	0
dEGPENLTQAHEDAk	3	4	1	Q6B344	N-Term(iTRAQ8plex); K15(iTRAQ8plex)		1.05332	1.14989	0.972222	80.26	1.20091e-07	2	2262.14	-2.62633	0
gGLALGAGMGSGALGFSSGGSTk	6	2	1	A0A146F0A0	N-Term(iTRAQ8plex); K23(iTRAQ8plex)		0.789972	0.884694	0.845459	80.2	2.48776e-07	4	2548.36	-1.884	0
hATALEELSEQLEQAk	3	5	1	Q789A6	N-Term(iTRAQ8plex); K16(iTRAQ8plex)		0.679768	0.664252	1.24694	80.18	2.63355e-07	2	2405.31	-0.711036	0
lcYVALDFENEmATAASSSSLEk	14	9	3	P68034;P68139;A0A1D5NV17	N-Term(iTRAQ8plex); C2(Carbamidomethyl); M12(Oxidation); K23(iTRAQ8plex)					80.15	1.27036e-07	3	3160.56	-0.422429	0
fcGWYDADLSPAGQQEAR	1	1	1	Q5ZLN1	N-Term(iTRAQ8plex); C2(Carbamidomethyl)		1.02944	0.962503	1.0335	80.14	3.38897e-08	2	2375.1	0.29385	0
lLPELEEVILHR	1	2	1	A0A1D5P367	N-Term(iTRAQ8plex)		1.51078	0.958194	1.07085	80.02	2.47358e-07	3	1765.05	-0.787335	0
mmISTAVIEDAELSLAASNVGLVR	2	29	2	A0A146J377;A0A146J3B8	N-Term(iTRAQ8plex); M1(Oxidation); M2(Oxidation)					80	2.705e-07	3	2826.49	-1.41252	0
iIGAVDQIQLTQTQLEER	2	4	1	Q90885	N-Term(iTRAQ8plex)		1.04078	1.11855	0.96368	79.99	3.01694e-07	3	2359.31	0.33606	0
wSGLLVTVGEVIEk	2	2	1	F1N9H8	N-Term(iTRAQ8plex); K14(iTRAQ8plex)		0.89202	0.781226	0.864239	79.98	2.62205e-07	2	2138.29	8.07969	0
aEDTASDSVEAAk	3	2	1	F1P1B7	N-Term(iTRAQ8plex); K13(iTRAQ8plex)		0.948068	0.715046	0.718821	79.82	1.77194e-07	2	1901.99	-0.776875	0
gVDVIcTDGSIVYAPFSGQLSGPIR	2	2	1	F1NEF7	N-Term(iTRAQ8plex); C6(Carbamidomethyl)		1.12708	1.27243	1.00891	79.81	2.42897e-07	3	2912.51	-0.297047	0
aIEITTQEITQLFHR	1	2	1	A0A1D5PQX3	N-Term(iTRAQ8plex)		0.875049	0.789873	1.03687	79.8	3.27228e-07	3	2104.17	-1.25061	0
fGVPVIADGGIQTVGHIAk	6	2	1	Q5F4A4	N-Term(iTRAQ8plex); K19(iTRAQ8plex)		1.03647	1.10583	1.044	79.79	2.91773e-07	2	2487.45	-2.469	0
vASQVAALDLGFkPGVEAIR	4	2	1	F1NXN8	N-Term(iTRAQ8plex); K13(iTRAQ8plex)		0.997809	1.08215	1.0111	79.76	2.65261e-07	2	2649.53	-7.61482	0
vASEESSQPTcTVGVWIGAGSR	2	2	1	D0VX31	N-Term(iTRAQ8plex); C11(Carbamidomethyl)		1.10385	1.20928	1.0635	79.74	1.40144e-07	2	2582.27	-3.41567	0
lcQLcQGSGGIPPER	7	2	1	A0A1D5P4L7	N-Term(iTRAQ8plex); C2(Carbamidomethyl); C5(Carbamidomethyl)		1.42731	1.54208	1.83698	79.72	1.34391e-07	2	1976	0.0516639	0
tTGFGMIYDSLDYAk	4	3	1	A0A1D5P4V9	N-Term(iTRAQ8plex); K15(iTRAQ8plex)		0.908965	0.869763	0.995843	79.71	2.14346e-07	2	2290.2	3.59953	0
nADVAELQEIAHER	3	3	1	F1P2F0	N-Term(iTRAQ8plex)		1.02556	1.45272	1.31264	79.7	1.89659e-07	3	1898.98	-1.77377	0
nSLESYAFNMk	1	3	1	F1NWP3	N-Term(iTRAQ8plex); K11(iTRAQ8plex)		0.901273	0.815324	1.00862	79.59	2.1046e-07	2	1912	-2.44401	0
fDTGNLcMVTGGANLGR	3	3	1	P47836	N-Term(iTRAQ8plex); C7(Carbamidomethyl)		1.09217	1.04431	1.07438	79.52	1.44075e-07	2	2087.02	-3.54945	0
aELGGSVGSPVASLDAAEVGVEGLGGTIk	2	1	1	A0A1D5PQR2	N-Term(iTRAQ8plex); K29(iTRAQ8plex)		1.13161	1.3662	1.05402	79.52	2.94852e-07	4	3248.79	1.89063	0
vDVDVPDVDIEGPEGk	2	1	1	A0A1D5PQR2	N-Term(iTRAQ8plex); K16(iTRAQ8plex)		0.823087	0.569515	0.936754	79.49	3.17139e-07	2	2291.22	-1.41029	0
aLEEANSDLETk	11	3	1	F1NDN9	N-Term(iTRAQ8plex); K12(iTRAQ8plex)		0.900662	0.865461	0.933052	79.47	2.67197e-07	2	1928.04	-1.54068	0
qVYQISPFNEPTGVAVMEAR	1	5	3	Q6BCB8;F1NFL6;A0A1D5PV37	N-Term(iTRAQ8plex)					79.47	2.18051e-07	3	2540.31	-0.470045	0
sINPDEAVAYGAAVQAAILSGDk	7	3	1	F1NWP3	N-Term(iTRAQ8plex); K23(iTRAQ8plex)		0.878815	0.873772	0.936437	79.47	3.45153e-07	3	2868.56	-0.308933	0
lLGMGDIEGLIDk	2	1	1	E1C6G6	N-Term(iTRAQ8plex); K13(iTRAQ8plex)		0.905988	0.822279	0.935664	79.42	3.96579e-07	2	1982.15	1.24177	0
nDIDAAIETYNLLSER	2	2	1	E1C4Q0	N-Term(iTRAQ8plex)		1.38771	1.3729	1.34036	79.42	1.76575e-07	3	2141.1	-1.83093	0
gDVAFVQHSTVEENTGGk	28	2	1	A0A1D5P4L7	N-Term(iTRAQ8plex); K18(iTRAQ8plex)		1.41451	1.49388	2.02061	79.41	2.62322e-07	2	2483.29	-2.09265	0
lVQDVANNTNEEAGDGTTTATVLAR	1	1	1	Q5ZL72	N-Term(iTRAQ8plex)		1.38201	1.58294	1.2308	79.4	2.25612e-07	4	2864.46	3.66105	0
lNTFGDEVFNDPk	3	2	1	F1NI05	N-Term(iTRAQ8plex); K13(iTRAQ8plex)		0.678589	0.666675	0.912198	79.39	2.5145e-07	2	2104.11	-3.66839	0
aLDPPTFLALLQR	2	1	1	F1NA58	N-Term(iTRAQ8plex)		0.687584	0.730403	0.945761	79.35	2.92104e-07	3	1759.04	-0.199638	0
mSSAFQVDFSDYSk	2	2	2	Q197X2;F1NV02	N-Term(iTRAQ8plex); M1(Oxidation); K14(iTRAQ8plex)					79.35	1.05111e-07	2	2236.1	-1.8445	0
dADVEIFAVGVk	2	4	2	F1NX22;A0A1D5P8I8	N-Term(iTRAQ8plex); K12(iTRAQ8plex)					79.28	3.51145e-07	2	1871.07	-4.28313	0
sLNSGMDEILAQFk	2	3	1	O57660	N-Term(iTRAQ8plex); K14(iTRAQ8plex)		0.926086	0.8716	0.9249	79.28	3.05703e-07	2	2161.17	-1.96719	0
eAAEAIEAEGATAPLTELLHSR	2	2	1	A0A1D5PQN0	N-Term(iTRAQ8plex)		1.05285	1.24247	1.3463	79.28	2.86818e-07	3	2583.35	-1.14011	0
aLAPTWEQLALAFEHSETVk	4	2	1	F1P4H4	N-Term(iTRAQ8plex); K20(iTRAQ8plex)		1.00349	0.868186	0.909928	79.22	3.7458e-07	2	2849.56	-2.18047	0
vVSAMVNcNDEDHGVLLGR	1	3	1	O13265	N-Term(iTRAQ8plex); C8(Carbamidomethyl)		1.15416	1.07458	1.03983	79.18	1.9627e-07	3	2389.19	-0.820981	0
iIEVVDAImTTAQSHQR	1	4	1	A0A1D5NYM1	N-Term(iTRAQ8plex); M9(Oxidation)		0.947197	1.1809	1.10863	79.16	3.42176e-07	3	2232.19	-0.96519	0
aQDEGLLLDVVPFk	1	1	1	E1BTT4	N-Term(iTRAQ8plex); K14(iTRAQ8plex)		0.913692	0.831164	0.959479	79.14	3.67525e-07	2	2152.25	1.6647	0
akEEEAPLLFFVAGEDDMTDSLR	1	1	1	F1NG23	N-Term(iTRAQ8plex); K2(iTRAQ8plex)		1.00638	1.01677	0.856786	79.1	2.41748e-07	3	3191.64	-0.779986	1
kLPLTALAQNMQEGSAQLSDETLLGk	1	1	1	A0A1D5P8B1	N-Term(iTRAQ8plex); K1(iTRAQ8plex); K26(iTRAQ8plex)		0.951992	0.954167	1.00409	79.1	2.22679e-07	3	3669.07	-0.254189	1
iTFSGEADQAPGVEPGDIVLLLQEk	2	1	1	Q5ZIZ7	N-Term(iTRAQ8plex); K25(iTRAQ8plex)		0.801675	0.927798	0.969495	79.08	3.42357e-07	3	3234.77	-1.68442	0
lVSIGAEEIVDGNAk	2	3	1	A0A1D5PIX0	N-Term(iTRAQ8plex); K15(iTRAQ8plex)		0.904097	0.935875	1.0914	79.07	3.81549e-07	2	2123.21	-1.1625	0
qAQIEVVPSASALIIk	2	2	1	E1BTG1	N-Term(iTRAQ8plex); K16(iTRAQ8plex)		0.905028	0.984552	1.08598	79.06	2.1046e-07	2	2275.39	0.951508	0
aDGATSDDLDLHDDR	3	4	1	A0A1D5PB11	N-Term(iTRAQ8plex)		1.07648	0.871876	0.91413	79.04	2.55714e-08	3	1919.89	-1.1598	0
lIANDTEFQPELSAAGSR	1	2	1	A0A1D5P763	N-Term(iTRAQ8plex)		1.03282	0.855873	0.915201	78.95	2.56611e-07	2	2223.16	3.12082	0
iIYGGSVTGGNck	2	1	1	P00940	N-Term(iTRAQ8plex); C12(Carbamidomethyl); K13(iTRAQ8plex)		0.918834	0.900127	0.837359	78.94	3.77188e-07	2	1934.06	0.422319	0
nLQMDDFELLcTDGR	20	6	2	Q4ADG4;A0A1D5P4L7	N-Term(iTRAQ8plex); C11(Carbamidomethyl)					78.93	7.61232e-08	3	2131.01	-1.22608	0
gISQEEFGSIEEALPDTDVLYMTR	1	1	1	A0A1D5PRQ2	N-Term(iTRAQ8plex)		1.14652	1.14438	0.742302	78.91	1.29814e-07	3	3004.47	-1.59746	0
vVELLADVVQNcALEESQIEk	1	2	1	D0VX31	N-Term(iTRAQ8plex); C12(Carbamidomethyl); K21(iTRAQ8plex)		1.03767	0.978053	0.954118	78.88	3.58492e-07	4	2994.63	-0.172061	0
tAFDEAIAELDTLNEESYk	5	2	1	Q5ZLQ6	N-Term(iTRAQ8plex); K19(iTRAQ8plex)		0.862777	0.772196	0.992459	78.84	2.95848e-07	2	2767.43	5.43938	0
dLLEVADILEk	2	1	1	Q5ZHV6	N-Term(iTRAQ8plex); K11(iTRAQ8plex)		0.925425	0.876051	0.887792	78.81	4.2153e-07	2	1866.11	0.832391	0
hADEPQPLPYDGVDGAMcTADGIYLLR	2	2	1	H9L385	N-Term(iTRAQ8plex); C18(Carbamidomethyl)		1.13008	1.09657	1.49442	78.79	1.44682e-07	3	3278.58	0.498026	0
nLEPEWAAAATEVk	2	2	1	F1NK96	N-Term(iTRAQ8plex); K14(iTRAQ8plex)		0.922085	1.06172	1.1207	78.78	3.93329e-07	2	2137.17	-0.298195	0
vDIGGPQFGVEVPk	3	1	1	A0A1D5PYG0	N-Term(iTRAQ8plex); K14(iTRAQ8plex)		2.18118	2.45309	2.11942	78.77	4.16802e-07	2	2050.18	-0.413088	0
gIVEQSQQAYQEAFEISk	2	1	1	Q5ZKC9	N-Term(iTRAQ8plex); K18(iTRAQ8plex)		1.28525	0.988779	1.05695	78.73	3.51665e-07	2	2663.41	-0.679004	0
fGQGSAMEGLGAmGGNPPAFNR	1	1	1	Q5ZIZ5	N-Term(iTRAQ8plex); M13(Oxidation)		1.24333	1.32148	1.18983	78.69	8.04483e-08	3	2486.18	-4.29182	0
lVLEVAQHLGENTVR	8	2	1	A0A1D5PU77	N-Term(iTRAQ8plex)		1.01897	1.10489	1.03168	78.68	4.76349e-07	3	1982.13	-1.09853	0
vSQPIEGHAASFAQFk	3	2	1	F1NW23	N-Term(iTRAQ8plex); K16(iTRAQ8plex)		1.01072	0.899323	1.31097	78.66	4.13879e-07	2	2325.29	4.03547	0
hLEINPDHSIIETLR	3	3	1	A0A1D5P5R0	N-Term(iTRAQ8plex)		1.11878	1.30318	1.20623	78.58	4.38215e-07	3	2091.15	-1.01808	0
vDEFPLcGHMVSDEYEQLSSEALEAAR	3	1	1	Q08200	N-Term(iTRAQ8plex); C7(Carbamidomethyl)		0.95237	1.02213	1.13932	78.51	6.20087e-08	3	3386.58	0.0435095	0
vLEQLTGQTPVFSk	5	5	1	A0A1D5P3B1	N-Term(iTRAQ8plex); K14(iTRAQ8plex)		1.02398	0.961095	1.03392	78.5	3.67966e-07	2	2155.26	-1.34676	0
sLQDTAELLALENHPAk	2	6	1	E1C245	N-Term(iTRAQ8plex); K17(iTRAQ8plex)		1.08352	1.10742	1.07077	78.5	5.02157e-07	3	2458.38	-0.234625	0
aGTQIENIEEDFR	1	8	2	P05094;A0A1D5P9P3	N-Term(iTRAQ8plex)					78.49	1.79098e-07	2	1825.92	-2.08554	0
eSYVETELIFALAk	4	1	1	F1NW23	N-Term(iTRAQ8plex); K14(iTRAQ8plex)		0.95228	0.94038	0.994631	78.49	4.69336e-07	2	2221.26	-1.00511	0
eDAPLGPQLQSmPSEQIR	1	6	1	A0A1D5PE29	N-Term(iTRAQ8plex); M12(Oxidation)		0.9479	1.05163	1.01342	78.49	2.42809e-07	2	2316.18	0.0688642	0
aGTQIENIDEDFR	1	2	2	Q90734;A0A1D5PIX0	N-Term(iTRAQ8plex)					78.48	1.3552e-07	2	1811.9	-5.38909	0
lGIYDADGDGDFDVEDAk	2	3	1	A0A1D5PAN4	N-Term(iTRAQ8plex); K18(iTRAQ8plex)		0.862316	0.726614	0.851318	78.47	1.89881e-07	3	2523.22	-4.16292	0
vNPLGGAIALGHPLGcTGAR	2	1	1	F1NB64	N-Term(iTRAQ8plex); C16(Carbamidomethyl)		1.28888	1.19157	1.46266	78.45	4.12236e-07	3	2235.23	0.403903	0
vQELGHGcAALVTk	4	3	1	E1C2S1	N-Term(iTRAQ8plex); C8(Carbamidomethyl); K14(iTRAQ8plex)		1.13271	1.16137	0.991485	78.4	4.88559e-07	2	2091.19	0.824085	0
lQAVEVVITHLAPGTk	4	1	1	A0A1D5PQL8	N-Term(iTRAQ8plex); K16(iTRAQ8plex)		1.07257	1.22712	0.940992	78.38	3.06396e-07	2	2284.38	-2.40292	0
gQNDIMSTAEDFADQFLR	2	1	1	Q800K9	N-Term(iTRAQ8plex)		1.13762	1.01682	1.02011	78.35	8.04197e-08	3	2362.13	0.334213	0
qVLLSAAEAAEMILR	2	2	1	Q5F424	N-Term(iTRAQ8plex)		1.1941	0.992702	0.996005	78.34	4.71174e-07	3	1919.09	-1.54075	0
gELcHEPGAAGGQcQcDMQGSISER	2	1	1	A0A1D5PF99	N-Term(iTRAQ8plex); C4(Carbamidomethyl); C14(Carbamidomethyl); C16(Carbamidomethyl)		1.14852	0.658975	1.36393	78.29	1.47901e-08	3	3038.31	-1.43486	0
fANSLVGVQQQLQAFNTYR	1	3	1	A0A1D5PJY1	N-Term(iTRAQ8plex)		1.18327	1.04478	1.00876	78.25	3.98747e-07	3	2488.32	-2.11547	0
kQDDADQDMMMAGMASQAAQEAEDNAR	1	2	1	F1NI05	N-Term(iTRAQ8plex); K1(iTRAQ8plex)		1.03595	1.25979	1.08267	78.23	2.40503e-08	4	3536.59	-1.96818	1
gPGLGAAQGQTIALPAQGLIEFR	2	1	1	A0A1D5PBN9	N-Term(iTRAQ8plex)		1.18509	1.35729	1.05585	78.22	4.33903e-07	3	2569.44	0.492044	0
aGPGGNEQAPAAAAAAPQASGGSITSVQTEAMk	2	1	1	Q5XNV3	N-Term(iTRAQ8plex); K33(iTRAQ8plex)		1.34869	1.11082	1.20972	78.22	3.35973e-07	3	3604.85	0.379897	0
gVESQGMVLcASSVGEPR	1	3	1	Q5ZJ08	N-Term(iTRAQ8plex); C10(Carbamidomethyl)		1.07064	1.14098	0.987358	78.19	1.74461e-07	2	2167.07	-3.75019	0
hAVSDPAILDSLDLTEEER	2	1	1	Q5ZLX2	N-Term(iTRAQ8plex)		0.871826	0.776834	0.889968	78.16	3.03986e-07	2	2414.24	1.03936	0
nAVAQLIQVAGHPNVVINNAAGNFISPSER	1	1	1	A0A1D5PD86	N-Term(iTRAQ8plex)		1.37211	1.68955	1.86227	78.16	3.84947e-07	4	3404.83	-2.51968	0
eEWSGLLEELAQk	3	4	1	A0A1D5NYM1	N-Term(iTRAQ8plex); K13(iTRAQ8plex)		0.781489	0.806201	0.909021	78.14	4.51177e-07	2	2140.18	0.545539	0
sSPVVIDASTAIDAPSNLR	5	4	1	F1NJT4	N-Term(iTRAQ8plex)		1.50731	1.43808	1.0333	78.13	4.11456e-07	3	2217.2	-2.3337	0
vEQIAAIAQELNELDYYDSPSVNAR	2	7	4	P05094;Q90734;A0A1D5P9P3;A0A1D5PIX0	N-Term(iTRAQ8plex)					78.13	3.13784e-07	3	3112.57	-2.40566	0
tFGHELSEFGLDNSVGEAPVVAIR	4	1	1	Q8JG64	N-Term(iTRAQ8plex)		1.12921	1.1688	1.18532	78.13	3.56083e-07	3	2848.47	-1.5479	0
icLEEVDDDGDDFGGR	1	3	1	O42133	N-Term(iTRAQ8plex); C2(Carbamidomethyl)		0.838742	0.912458	0.947671	78.12	2.15838e-08	2	2115.94	-0.775422	0
gHFFVEDQIYcEk	3	3	1	E1C852	N-Term(iTRAQ8plex); C11(Carbamidomethyl); K13(iTRAQ8plex)		1.05121	1.07725	0.803817	78.09	2.32082e-07	2	2280.15	-1.79335	0
gFGTDEDAIIDILTk	3	1	1	A0A1D5PTL7	N-Term(iTRAQ8plex); K15(iTRAQ8plex)		0.929871	0.732499	0.868558	78.07	5.26349e-07	2	2216.22	-2.20453	0
tSIDAYDNFDNISLAQR	3	2	1	F1NW23	N-Term(iTRAQ8plex)		0.953332	1.02337	1.2676	78.05	1.91927e-07	2	2247.12	-0.591708	0
lGGEVScLVAGTScDk	1	3	1	A0A1D5PC99	N-Term(iTRAQ8plex); C7(Carbamidomethyl); C14(Carbamidomethyl); K16(iTRAQ8plex)		0.887978	0.791701	0.827276	78.03	3.78543e-07	2	2261.18	1.95042	0
mEAAIAEAEER	1	2	1	A0A146F0A0	N-Term(iTRAQ8plex); M1(Oxidation)		0.874669	1.02125	0.910753	78	1.30754e-07	3	1539.76	-1.7161	0
lSEMETFQAQLMAEk	7	2	1	P14105	N-Term(iTRAQ8plex); K15(iTRAQ8plex)		1.01407	1.02086	0.983804	78	3.35997e-07	2	2364.24	0.22198	0
dTSEEGSEcTPGPVELQER	2	1	1	A0A1D5P4W0	N-Term(iTRAQ8plex); C9(Carbamidomethyl)		0.933591	0.945569	1.07427	78	4.75468e-08	2	2424.11	-1.14009	0
dLVAGISLNAPASVR	2	1	1	Q5ZLR5	N-Term(iTRAQ8plex)		1.27114	1.27357	1.37162	77.97	4.97914e-07	3	1787.03	0.455648	0
gLLGLPEEETELDNLTEFNTAHNk	1	3	1	A0A1D5PAC8	N-Term(iTRAQ8plex); K24(iTRAQ8plex)		1.04351	1.12511	1.04457	77.97	4.12535e-07	3	3292.71	-0.379193	0
sADESGQALLAAGHYASDEVk	2	4	1	F1NHT3	N-Term(iTRAQ8plex); K21(iTRAQ8plex)		0.840487	1.26344	1.05761	77.96	3.50303e-07	3	2727.39	-3.7578	0
wVGGPEIELIAIATGGR	1	1	1	Q5F411	N-Term(iTRAQ8plex)		1.17301	1.14593	1.05347	77.93	4.24405e-07	3	2043.15	-2.31218	0
sNFNVAVLNVGAPAAGMNAAVR	2	4	1	A0A1D5NYM1	N-Term(iTRAQ8plex)		1.14939	1.24987	1.35799	77.91	4.19083e-07	2	2447.3	-3.94594	0
sAGYGGLGLSVEGPSk	1	1	1	Q90WF0	N-Term(iTRAQ8plex); K16(iTRAQ8plex)		1.31218	1.15712	1.19423	77.89	5.50248e-07	2	2087.15	-5.20145	0
fLPGYAAGASELPLk	5	3	2	P87498;A0A1D5P9N5	N-Term(iTRAQ8plex); K15(iTRAQ8plex)					77.88	4.95306e-07	2	2142.25	2.86763	0
vEVLHNDVWGTVcDEGWDLR	1	1	1	Q98TD1	N-Term(iTRAQ8plex); C13(Carbamidomethyl)		0.756323	0.895657	0.753695	77.83	1.47511e-07	3	2703.32	0.968134	0
nSEQIVDVGEELINEYASk	2	1	1	A0A1D5NVZ7	N-Term(iTRAQ8plex); K19(iTRAQ8plex)		0.806836	0.940948	1.25145	77.81	3.73376e-07	3	2745.43	-3.26786	0
qDLPNAMNAAEITDk	3	4	1	F1NN08	N-Term(iTRAQ8plex); K15(iTRAQ8plex)		0.96413	0.885468	0.95998	77.79	3.50148e-07	2	2239.18	-0.462584	0
gVDEATIIDILTk	8	3	1	F1N9S7	N-Term(iTRAQ8plex); K13(iTRAQ8plex)		0.997631	0.646296	0.724408	77.78	4.16812e-07	2	1996.18	-1.18435	0
vEEEPEEPEDAAEEAEQDEEEVDADAEDSETQk	1	3	1	A0A1D5PPN9	N-Term(iTRAQ8plex); K33(iTRAQ8plex)		0.968609	0.970232	1.13999	77.76	1.67494e-08	3	4328.87	-2.12454	0
gVGIISEGNETVEDIAAR	2	7	2	P24798;A0A1D5P0G4	N-Term(iTRAQ8plex)					77.74	3.86174e-07	2	2134.13	-0.671944	0
lYIGLAGLATDVQTVAQR	1	1	1	E1BYW9	N-Term(iTRAQ8plex)		0.721619	0.918795	0.859733	77.73	5.29578e-07	3	2193.25	-3.02445	0
tAAFLLPILSQIYADGPGDALR	2	1	1	Q5F491	N-Term(iTRAQ8plex)		1.29219	1.26262	1.10208	77.73	5.08496e-07	2	2606.44	-2.48172	0
iASAVEAILTADSASR	1	1	1	E1C8W4	N-Term(iTRAQ8plex)		1.3995	1.30682	0.773295	77.69	3.88943e-07	3	1879.04	-3.71037	0
gDPGPVGPVGPAGAFGPR	4	2	1	F1P0H9	N-Term(iTRAQ8plex)		0.772319	0.740599	0.798246	77.68	4.29933e-07	2	1909.02	-1.89538	0
mSVQPTVSLGGFEITPPVVLR	1	2	1	F1NVA4	N-Term(iTRAQ8plex); M1(Oxidation)		0.921086	0.971156	0.899188	77.67	5.6174e-07	2	2547.42	0.0655267	0
gALNPADITVLFk	1	1	1	Q5ZIQ8	N-Term(iTRAQ8plex); K13(iTRAQ8plex)		0.951748	0.844124	0.893566	77.62	4.64456e-07	2	1967.17	-4.46016	0
eVAVNTEQLQSSk	10	2	1	F1NDN9	N-Term(iTRAQ8plex); K13(iTRAQ8plex)		0.757538	0.689955	0.820263	77.6	5.10913e-07	2	2041.13	-2.26961	0
sSLSSAQADFNQLAELDR	2	4	1	F1NHT3	N-Term(iTRAQ8plex)		1.43248	1.49124	1.3137	77.59	2.63884e-07	2	2256.14	-0.154557	0
lALETLTSYLSVETSTk	7	2	2	Q197X2;F1NV02	N-Term(iTRAQ8plex); K17(iTRAQ8plex)					77.59	5.75667e-07	2	2464.4	-1.78278	0
gGPVEGLDFSEYQPELFER	4	3	1	F1P2F0	N-Term(iTRAQ8plex)		1.03677	0.99671	0.956832	77.56	2.05204e-07	2	2473.22	1.81341	0
aDDPSSYMEVVQAANASGNWEELVk	1	1	1	F1NW23	N-Term(iTRAQ8plex); K25(iTRAQ8plex)		0.998339	0.969065	0.935346	77.51	3.07822e-07	3	3318.64	-0.915656	0
vASSVTELIQAAEAMk	2	3	1	E1C2S1	N-Term(iTRAQ8plex); K16(iTRAQ8plex)		0.77838	0.638754	0.802311	77.46	5.91365e-07	2	2256.28	3.99716	0
lATYGINVAELTGDHQLck	2	1	1	A0A1D5NUU1	N-Term(iTRAQ8plex); C18(Carbamidomethyl); K19(iTRAQ8plex)		1.04643	1.03818	1.29747	77.41	5.9095e-07	3	2711.46	-2.48367	0
tTEEPSPQDSEAVTPR	3	2	1	A0A1D5NTE0	N-Term(iTRAQ8plex)		1.41337	0.926604	1.20743	77.4	1.36478e-07	2	2048.01	-0.71954	0
aHQVVEDGYEFFAk	2	8	3	P62207;Q5ZL39;A0A1D5P659	N-Term(iTRAQ8plex); K14(iTRAQ8plex)					77.4	3.83957e-07	2	2248.18	-3.71121	0
hSQTTEEPQcPFGTR	3	2	1	Q9I9K3	N-Term(iTRAQ8plex); C10(Carbamidomethyl)		0.829836	0.833001	0.959717	77.31	8.08145e-08	2	2078.99	0.526827	0
dTFEIIANPFTNEGIIRPk	4	1	1	Q8AYD0	N-Term(iTRAQ8plex); K19(iTRAQ8plex)		0.9064	0.810961	0.828766	77.27	5.37186e-07	2	2783.55	-1.77138	0
vVSDEEEDIDFDIIHNANDTFTVk	1	4	1	A0A1D5NYG3	N-Term(iTRAQ8plex); K24(iTRAQ8plex)		0.988614	0.994168	1.17015	77.26	3.44855e-07	3	3373.7	2.27925	0
gVDEVTIINILTNR	31	2	1	P17785	N-Term(iTRAQ8plex)		1.14593	1.06551	0.962656	77.21	5.45609e-07	3	1861.07	-1.47905	0
sYELPDGQVITIGNER	13	16	4	P68034;P60706;P68139;A0A1D5NV17	N-Term(iTRAQ8plex)					77.16	3.90388e-07	2	2095.1	1.68315	0
aTGEEAPAAEEQQQQQQQEk	4	2	1	A0A1D5PDE6	N-Term(iTRAQ8plex); K20(iTRAQ8plex)		0.713527	1.08869	0.692957	77.12	2.89192e-07	3	2836.41	-2.05342	0
gAVSSEAPLEPDFVGMAGR	1	4	1	A0A1D5PRD7	N-Term(iTRAQ8plex)		1.07475	1.82882	1.16544	77.09	2.49178e-07	2	2194.11	0.31037	0
qIQELVEAIVLPMNHk	2	1	1	Q5ZIT7	N-Term(iTRAQ8plex); K16(iTRAQ8plex)		1.17847	1.01647	0.948463	77.06	4.80164e-07	2	2470.43	0.971509	0
eAAEAESTEPASPAEGEASPk	6	2	1	A0A1D5PDE6	N-Term(iTRAQ8plex); K21(iTRAQ8plex)		0.922561	0.702365	0.874149	77.03	2.58589e-07	2	2666.32	-1.06661	0
vGSMSQPTLDTFQELLHk	1	2	1	A0A1D5PQU2	N-Term(iTRAQ8plex); K18(iTRAQ8plex)		1.09168	1.02807	1.07242	77.03	5.34022e-07	3	2639.43	-1.60132	0
gFFDPNTEENLTYLQLk	3	1	1	E1BWI0	N-Term(iTRAQ8plex); K17(iTRAQ8plex)		1.08099	0.999401	1.00568	76.96	4.87321e-07	2	2637.4	-0.256508	0
vFVGGLSPDTSEEQIk	2	1	1	Q5ZI72	N-Term(iTRAQ8plex); K16(iTRAQ8plex)		0.830756	0.824595	0.945742	76.95	5.83308e-07	2	2314.27	-0.280709	0
fFSAScVPGATIEQk	18	6	2	Q4ADG4;A0A1D5P4L7	N-Term(iTRAQ8plex); C6(Carbamidomethyl); K15(iTRAQ8plex)					76.92	5.16219e-07	2	2250.2	-1.75094	0
vIVLNTATLEQEHTLQVGQDSGR	1	1	1	E1C588	N-Term(iTRAQ8plex)		1.1274	1.20935	1.135	76.8	6.14253e-07	3	2812.51	-0.63147	0
iSELQANIVNLLk	1	3	1	F1P2F0	N-Term(iTRAQ8plex); K13(iTRAQ8plex)		1.02244	0.826178	0.841551	76.79	5.21434e-07	2	2063.27	0.0537915	0
lQQELDDLMVDLDHQR	2	6	1	Q789A6	N-Term(iTRAQ8plex)		1.07669	0.939094	0.930326	76.76	3.12077e-07	3	2272.15	-3.43668	0
aMLSGPGQFAENETNEVNFR	1	1	1	Q5ZJT7	N-Term(iTRAQ8plex)		1.20644	1.26394	1.12817	76.65	1.53553e-07	3	2515.21	-2.65062	0
aDRDESSPYAAMLAAQDVAQR	3	2	1	A0A1D5PK33	N-Term(iTRAQ8plex)		0.903939	1.02712	1.01583	76.65	2.59526e-07	2	2569.26	-2.43201	1
lALQQDLTTMAPGLIIQAVR	1	1	1	F1NBD0	N-Term(iTRAQ8plex)		0.859714	0.983151	0.904072	76.64	6.76324e-07	2	2456.42	-0.446864	0
aVAETLVADPTPTATIVHFk	3	4	1	A0A1D5PNB2	N-Term(iTRAQ8plex); K20(iTRAQ8plex)		1.09627	1.0709	1.06887	76.64	6.69821e-07	4	2689.53	-2.29853	0
mQQQmLDLEEQLEEEEAAR	1	4	2	P10587;A0A1D5P1M0	N-Term(iTRAQ8plex); M1(Oxidation); M5(Oxidation)					76.63	9.34262e-08	3	2656.23	-2.12672	0
sANSLESFIFETQDk	2	3	1	A0A1D5P010	N-Term(iTRAQ8plex); K15(iTRAQ8plex)		0.974338	0.927254	0.954132	76.56	4.76929e-07	2	2324.23	1.52687	0
vSNMVNADGLEVSWWk	2	1	1	P01875	N-Term(iTRAQ8plex); K16(iTRAQ8plex)		1.24187	0.847845	1.29914	76.54	4.69149e-07	2	2443.29	-0.689081	0
mQLQEQLQAEAELcAEAEEIR	1	2	1	P14105	N-Term(iTRAQ8plex); C14(Carbamidomethyl)		1.23963	1.52284	1.18669	76.5	2.38424e-07	3	2793.36	-3.97813	0
fFVADSADDALEAAQR	2	1	1	Q5ZL37	N-Term(iTRAQ8plex)		1.67197	1.31844	0.990883	76.42	3.28369e-07	3	2030.01	-1.21868	0
dIPLPGVLGGSLSAEAELLk	1	1	1	A0A1D5PV41	N-Term(iTRAQ8plex); K20(iTRAQ8plex)		0.914794	0.915373	0.841149	76.4	4.7421e-07	2	2587.51	-1.4625	0
sQNEQLQVTVTQQVSQIQQHk	3	5	1	F1NJ69	N-Term(iTRAQ8plex); K21(iTRAQ8plex)		1.05198	0.944893	1.01253	76.4	6.9986e-07	3	3059.68	1.98679	0
mVSDEYEQLSSEALEAAR	2	1	1	A0A1D5PD44	N-Term(iTRAQ8plex)		1.26237	1.05585	1.24357	76.39	1.65323e-07	2	2332.11	-5.69766	0
qFGYIVLTTSAGIMDHEEAR	2	1	1	F1NXW3	N-Term(iTRAQ8plex)		0.995688	1.70545	1.73493	76.35	3.92798e-07	3	2542.29	-1.29065	0
aSGPGLNTSGVPASLPVEFTIDAk	5	2	2	Q90WF1;Q90576	N-Term(iTRAQ8plex); K24(iTRAQ8plex)					76.33	7.31021e-07	2	2936.61	-2.51699	0
lFIGGLNVQTTEAGLR	2	1	1	F1NCI5	N-Term(iTRAQ8plex)		1.01536	1.27584	1.07998	76.23	6.75388e-07	3	1993.14	-1.42894	0
iYAQDGEGNPIDIQMk	2	3	1	A0A1D5NYG3	N-Term(iTRAQ8plex); K16(iTRAQ8plex)		0.948501	0.864331	1.0178	76.17	6.20773e-07	2	2400.26	-2.90419	0
sNQQLENDLNLMDIk	1	1	1	A0A1D5PIZ8	N-Term(iTRAQ8plex); K15(iTRAQ8plex)		0.864137	0.900594	0.945972	76.15	6.17572e-07	2	2383.27	-2.49442	0
sGDPMILScLMEHLYTEk	1	2	1	Q02391	N-Term(iTRAQ8plex); C9(Carbamidomethyl); K18(iTRAQ8plex)		0.779934	0.738366	0.864563	76.15	4.3315e-07	3	2732.39	-0.181073	0
dTSEDMEELVEPVAAHGPk	2	4	1	A0A1D5PI39	N-Term(iTRAQ8plex); K19(iTRAQ8plex)		0.995945	1.09132	1.00605	76.11	4.75118e-07	2	2662.34	-2.72949	0
tTHFDILTAGAGPGSPDVVVTDPGGR	3	1	1	Q90WF1	N-Term(iTRAQ8plex)		0.856172	0.99106	1.03699	76.11	5.20426e-07	3	2841.46	-1.55055	0
nAVSFGHSWILEEAPcR	3	3	1	F1NFL6	N-Term(iTRAQ8plex); C16(Carbamidomethyl)		0.629032	0.995304	1.07746	76.09	2.89093e-07	2	2277.13	-3.38329	0
nYTDEAIETDDLTIk	2	2	1	A0A1D5PJW4	N-Term(iTRAQ8plex); K15(iTRAQ8plex)		0.844361	0.786885	0.924698	76.07	4.99288e-07	2	2349.22	-4.00291	0
qTNPSAMEVEEDDPVPEIR	1	7	1	A0A1D5PXG2	N-Term(iTRAQ8plex)		1.48072	1.38217	1.21845	76.05	1.72578e-07	3	2460.18	-3.77167	0
aVASAAAALVLk	1	3	1	E1C2S1	N-Term(iTRAQ8plex); K12(iTRAQ8plex)		0.92254	0.942976	0.998741	76.03	5.32596e-07	2	1693.07	-5.31279	0
gAFTGEISPAMIk	3	2	1	P00940	N-Term(iTRAQ8plex); K13(iTRAQ8plex)		0.886059	0.850932	0.694396	76.03	6.56078e-07	2	1930.08	-5.07537	0
tASNVEEAFINTAk	1	1	1	Q90965	N-Term(iTRAQ8plex); K14(iTRAQ8plex)		0.95462	0.870617	0.998751	76.03	7.22185e-07	2	2103.15	-3.4382	0
sFVASHIANILDSDEVGIEDLk	5	2	2	Q197X2;F1NV02	N-Term(iTRAQ8plex); K22(iTRAQ8plex)					75.98	7.41903e-07	3	2980.61	-0.27711	0
tGAIVDVPVGEELLGR	4	6	1	A0A1D5PN54	N-Term(iTRAQ8plex)		1.037	1.10794	1.07468	75.94	8.8375e-07	3	1929.1	-0.285229	0
vLSIAENPAYQLQEQEEAVHR	2	2	1	Q5ZI69	N-Term(iTRAQ8plex)		1.29583	1.22075	1.30571	75.92	5.6161e-07	3	2728.41	-2.40123	0
eDQSILcTGESGAGk	6	10	4	P14105;Q789A6;P10587;A0A1D5P1M0	N-Term(iTRAQ8plex); C7(Carbamidomethyl); K15(iTRAQ8plex)					75.9	5.1922e-07	2	2160.1	-1.16565	0
gSLQYQFGSELLQLPVHLFk	3	3	2	P87498;A0A1D5P9N5	N-Term(iTRAQ8plex); K20(iTRAQ8plex)					75.88	7.57893e-07	3	2912.65	-0.367598	0
aQDLLAQEMEVVk	2	1	1	E1C6A9	N-Term(iTRAQ8plex); K13(iTRAQ8plex)		0.939542	1.03189	0.961936	75.82	9.90982e-07	2	2082.18	2.15556	0
lESIISGAALMADSScTR	3	3	2	P30997;A0A1D5P7X0	N-Term(iTRAQ8plex); C16(Carbamidomethyl)					75.82	3.78327e-07	2	2186.1	-4.47831	0
iDESSLTGESDQVk	1	4	2	E1C784;A0A1D5PDT3	N-Term(iTRAQ8plex); K14(iTRAQ8plex)					75.76	6.98161e-07	2	2116.13	2.11599	0
tQTVTISDVSNAVk	2	1	1	R4GHW9	N-Term(iTRAQ8plex); K14(iTRAQ8plex)		0.801618	0.840884	0.87433	75.73	7.80518e-07	2	2071.18	-0.563701	0
lcGGDDDAAGEFFPEAAQVAYR	1	3	1	Q6B344	N-Term(iTRAQ8plex); C2(Carbamidomethyl)		1.28652	1.37908	1.19247	75.73	1.02911e-07	3	2663.23	-1.47266	0
eGLEEVQEEIQEENVVVR	2	1	1	Q5F3Y0	N-Term(iTRAQ8plex)		0.979572	1.12081	1.08246	75.71	4.51138e-07	3	2432.24	-1.3372	0
wADAGAEYVVESTGVFTTMEk	10	3	1	A0A1D5PEE2	N-Term(iTRAQ8plex); K21(iTRAQ8plex)		0.982125	0.973273	0.928244	75.68	4.65081e-07	3	2899.45	-4.6172	0
eALQPIHDLADEAISR	19	7	3	Q6BCB8;F1NFL6;A0A1D5PV37	N-Term(iTRAQ8plex)					75.66	7.49737e-07	2	2082.11	0.340985	0
dDQFLSAGQLLPDNFIAAcTER	2	3	1	E1BXC2	N-Term(iTRAQ8plex); C19(Carbamidomethyl)		1.19853	1.18436	1.16893	75.63	3.18659e-07	2	2785.38	-0.243054	0
dkNmENILLSPVVVASSLGLVSLGGk	2	1	1	P13731	N-Term(iTRAQ8plex); K2(iTRAQ8plex); M4(Oxidation); K26(iTRAQ8plex)		0.576115	0.591296	0.776146	75.61	2.98147e-07	3	3569.06	-3.36244	1
lFSDLVAEEFIDk	2	2	1	A0A1D5PLK4	N-Term(iTRAQ8plex); K13(iTRAQ8plex)		1.15459	0.95884	0.916409	75.57	7.65436e-07	2	2134.19	-0.912686	0
eGAAHAFAQYNLDQFTPVk	1	2	1	P28497	N-Term(iTRAQ8plex); K19(iTRAQ8plex)		0.851319	0.90614	0.986602	75.57	6.96103e-07	2	2715.43	-1.80742	0
nLQVQcAQIEAk	1	2	1	A0A1D5PPQ3	N-Term(iTRAQ8plex); C6(Carbamidomethyl); K12(iTRAQ8plex)		0.8559	0.685925	0.883871	75.56	7.61641e-07	2	2010.13	0.674472	0
vDATEEAELAQQFGVR	2	2	1	P09102	N-Term(iTRAQ8plex)		1.736	1.20915	1.26898	75.52	4.78326e-07	3	2067.06	-0.795843	0
gITTALSSLGATcVIASR	2	1	1	A0A1D5PD86	N-Term(iTRAQ8plex); C13(Carbamidomethyl)		1.37248	1.24287	1.18166	75.51	9.67294e-07	2	2082.16	1.06416	0
nMAEQVIQEIDEk	2	2	1	F1P1A5	N-Term(iTRAQ8plex); K13(iTRAQ8plex)		0.898049	0.913944	0.9151	75.5	6.9755e-07	2	2155.15	-3.24613	0
nILAEQLQAETELFAEAEEmR	1	5	1	Q789A6	N-Term(iTRAQ8plex); M20(Oxidation)		0.848027	1.13408	0.765641	75.46	4.50847e-07	3	2755.38	0.630975	0
lLEEDDDPGDDEVAcSFLVALMQk	1	2	1	A4ZZ65	N-Term(iTRAQ8plex); C15(Carbamidomethyl); K24(iTRAQ8plex)		0.886106	0.887824	0.87812	75.43	3.36541e-07	3	3317.64	-0.703548	0
fQLAIEALEQEk	1	4	2	O57613;Q90831	N-Term(iTRAQ8plex); K12(iTRAQ8plex)					75.43	8.34908e-07	2	2027.16	-0.834964	0
sEDIDEEDDDVPDLVENFDEASk	1	1	1	F1NKT5	N-Term(iTRAQ8plex); K23(iTRAQ8plex)		0.943085	0.788217	0.781373	75.42	7.75111e-08	3	3233.48	-5.36227	0
dILSALAEVEQLSR	2	1	1	F1NJ23	N-Term(iTRAQ8plex)		1.10272	0.875002	0.925476	75.4	8.14739e-07	3	1848.03	-1.77927	0
aGQcVIGLQMGTNk	1	2	1	Q5ZKU6	N-Term(iTRAQ8plex); C4(Carbamidomethyl); K14(iTRAQ8plex)		1.12375	1.19945	1.17227	75.39	8.03609e-07	2	2085.14	-1.92941	0
lSLQEATSQGIIDQDmATR	1	1	1	E1BWI0	N-Term(iTRAQ8plex); M16(Oxidation)		1.11011	1.22076	1.25902	75.35	5.52852e-07	2	2397.23	4.09455	0
gVMLAVDAITAELk	4	1	1	Q5ZL72	N-Term(iTRAQ8plex); K14(iTRAQ8plex)		0.8401	0.811355	0.970475	75.32	8.29886e-07	2	2039.2	-0.58327	0
aPENWDYSQGFVNQDMIR	2	1	1	F1NZY9	N-Term(iTRAQ8plex)		0.949166	0.931763	1.01455	75.32	1.58633e-07	2	2474.17	-0.826236	0
yFVLNNAGSLIPTMAVSQLR	2	3	2	P87498;A0A1D5P9N5	N-Term(iTRAQ8plex)					75.31	8.98049e-07	2	2498.37	0.0872637	0
lcEcSTDEVNSEDMDAYcR	1	3	1	A0A1D5PNB4	N-Term(iTRAQ8plex); C2(Carbamidomethyl); C4(Carbamidomethyl); C18(Carbamidomethyl)		0.663787	0.39193	0.551918	75.3	2.94422e-08	2	2658.07	-0.546448	0
gLGTDEDTLIEIIcSR	21	1	1	P17785	N-Term(iTRAQ8plex); C14(Carbamidomethyl)		1.08281	1.15665	1.01948	75.29	6.30057e-07	2	2096.08	-0.810983	0
nLEPVLDSASIQAAPEHAAk	3	2	1	A0A1D6UPU1	N-Term(iTRAQ8plex); K20(iTRAQ8plex)		1.16263	0.925154	1.03118	75.29	9.27337e-07	3	2669.47	-1.11035	0
sILTNLDAMAFNk	1	1	1	F1NTQ2	N-Term(iTRAQ8plex); K13(iTRAQ8plex)		0.979173	0.958471	1.02442	75.25	8.47849e-07	3	2046.15	-2.87337	0
lAPYADEVHQQIGTNIR	4	1	1	O93601	N-Term(iTRAQ8plex)		1.07651	1.046	1.20041	75.24	7.74997e-07	2	2229.19	-0.904244	0
tILGTPEVLLGLLPGAGATQR	3	2	1	O57660	N-Term(iTRAQ8plex)		1.05643	1.20398	1.16909	75.23	7.01804e-07	2	2381.41	-0.107256	0
tIQSLEIDLQSQLSTk	9	5	2	A0A1D5NX48;F1NPR7	N-Term(iTRAQ8plex); K16(iTRAQ8plex)					75.22	8.38695e-07	2	2412.38	-1.50083	0
yAmSNSIGPISDGSADISR	2	2	1	A0A1D5PJ08	N-Term(iTRAQ8plex); M3(Oxidation)		0.993321	1.32841	1.06979	75.21	2.56106e-07	2	2261.1	-0.0433063	0
mADAIILAIAGGQELLSR	2	2	1	A0A1D5P9Q7	N-Term(iTRAQ8plex)		1.61518	0.962191	1.05629	75.2	9.10515e-07	3	2146.22	-1.23356	0
gPPGPMGPPGLAGPPGEAGR	3	3	2	P02457;A0A1D5PYU1	N-Term(iTRAQ8plex)					75.19	6.00842e-07	2	2073.08	-1.01865	0
tVSDLAVVLFETATLR	1	4	1	A0A1D5PPN9	N-Term(iTRAQ8plex)		2.38204	0.870829	0.889663	75.18	9.42023e-07	3	2039.17	-1.27222	0
gLGTDEGAIIEVLTQR	9	4	1	Q6B344	N-Term(iTRAQ8plex)		1.05426	1.26929	1.15328	75.16	9.60087e-07	2	1976.09	-1.00664	0
sEDSAkDDIDIDALAAEIEGAGAAk	2	1	1	E1BVP1	N-Term(iTRAQ8plex); K6(iTRAQ8plex); K25(iTRAQ8plex)		1.07097	0.90165	0.921446	75.13	8.27101e-07	3	3387.79	0.105913	1
aAEEAFVSDAEDVFPGTEWER	2	1	1	Q5ZHR7	N-Term(iTRAQ8plex)		1.21672	1.18224	1.07364	75.09	1.65712e-07	2	2659.24	-3.22145	0
vAVIWDSSSPVEALk	3	5	1	A0A1D5PAY6	N-Term(iTRAQ8plex); K15(iTRAQ8plex)		0.77408	0.749726	0.794079	75.06	9.24751e-07	2	2209.27	-1.35093	0
nISFTVWDVGGQDk	5	6	2	F1NN08;F1NGS7	N-Term(iTRAQ8plex); K14(iTRAQ8plex)					75.05	8.81554e-07	2	2174.17	-1.69711	0
qVYQISPFNEPTGVAVmEAR	1	5	3	Q6BCB8;F1NFL6;A0A1D5PV37	N-Term(iTRAQ8plex); M17(Oxidation)					75.03	5.96697e-07	2	2556.29	-4.82377	0
fDTVEGMSPLAQMEEER	1	1	1	A0A1D5P7K7	N-Term(iTRAQ8plex)		1.16422	1.31138	1.24032	75.02	8.97108e-08	3	2273.07	-1.51072	0
fFASFGNLSSPTAImGNPR	4	4	1	F1NMZ3	N-Term(iTRAQ8plex); M15(Oxidation)		0.830175	1.0414	0.855377	75.02	5.28822e-07	2	2334.19	-0.162844	0
iSALAATLEGALSSTAR	2	2	1	F1P3U1	N-Term(iTRAQ8plex)		1.30655	0.889157	1.21533	75	8.39585e-07	2	1936.09	-4.47092	0
iLFIFIDSDHSDNQR	4	2	1	P09102	N-Term(iTRAQ8plex)		1.12355	0.824564	1.40294	74.98	6.08371e-07	3	2124.1	-0.725417	0
aAGDDESAGLIEQINVLk	4	1	1	Q5ZLC7	N-Term(iTRAQ8plex); K18(iTRAQ8plex)		0.895801	0.736396	0.867501	74.96	1.15215e-06	2	2451.36	0.240352	0
lASQANIAQVLAELk	2	4	2	A0A1D5NZQ6;A0A1D5P7Y8	N-Term(iTRAQ8plex); K15(iTRAQ8plex)					74.95	6.46177e-07	2	2177.31	-1.05712	0
dLSFDSYMTPTTDLPLGHFR	4	6	1	A0A1B0VA49	N-Term(iTRAQ8plex)		0.708017	0.861264	0.844492	74.92	4.23571e-07	2	2617.29	1.39993	0
sSLLQQIQNFQATLTTkPR	4	3	1	F1P2F0	N-Term(iTRAQ8plex); K17(iTRAQ8plex)		1.03952	1.01128	0.695819	74.86	9.35674e-07	3	2782.6	-1.76969	0
qEYYDLITDVEGk	2	3	3	Q197X2;F1NV02;P11682	N-Term(iTRAQ8plex); K13(iTRAQ8plex)					74.85	7.05419e-07	2	2181.14	-6.46882	0
nNPNPDQLNDIAcLGMPR	2	3	1	P20785	N-Term(iTRAQ8plex); C13(Carbamidomethyl)		1.0457	1.02679	1.01225	74.82	2.40615e-07	2	2343.15	-1.27425	0
mQQQLDEYQELLDIk	3	1	1	P13648	N-Term(iTRAQ8plex); K15(iTRAQ8plex)		0.891933	0.88178	0.932654	74.82	8.2732e-07	2	2502.34	1.13496	0
gcQTQGPLSELEk	1	1	1	P28318	N-Term(iTRAQ8plex); C2(Carbamidomethyl); K13(iTRAQ8plex)		0.993276	0.965897	0.84939	74.81	9.96064e-07	2	2055.1	0.257037	0
tQTVVcQQLDLTHLk	4	4	1	Q2PBA1	N-Term(iTRAQ8plex); C6(Carbamidomethyl); K15(iTRAQ8plex)		1.13827	1.31739	1.18589	74.79	9.29304e-07	3	2392.33	-6.14934	0
aWDIAVATMk	2	2	1	F1NIM4	N-Term(iTRAQ8plex); K10(iTRAQ8plex)		0.845693	0.863708	0.909732	74.78	1.04621e-06	2	1713.98	-2.54771	0
lLHMLTTAEGVMTQTDR	1	2	1	A0A1D5PTW3	N-Term(iTRAQ8plex)		1.10864	1.35847	0.919431	74.78	7.25198e-07	3	2221.16	-0.0710316	0
gTDQVAETQAQVDELk	1	1	1	Q5ZL74	N-Term(iTRAQ8plex); K16(iTRAQ8plex)		0.922958	0.981909	1.0642	74.71	8.41781e-07	2	2340.24	-3.25946	0
dIcNDVLSLLEk	4	1	1	Q5ZKC9	N-Term(iTRAQ8plex); C3(Carbamidomethyl); K12(iTRAQ8plex)		0.928743	0.947888	0.91659	74.7	1.04364e-06	2	2027.13	1.84275	0
aEAVEASDTTAAQDPEk	2	1	1	Q8UWC5	N-Term(iTRAQ8plex); K17(iTRAQ8plex)		1.04956	1.46585	1.06358	74.69	5.12834e-07	2	2341.19	-3.83517	0
tSILPEDAPLDVTEEPFQTSER	5	5	3	Q6BCB8;F1NFL6;A0A1D5PV37	N-Term(iTRAQ8plex)					74.68	5.42951e-07	2	2778.4	0.772101	0
qSIAIDDcTFHQcVR	2	1	1	Q5ZMP6	N-Term(iTRAQ8plex); C8(Carbamidomethyl); C13(Carbamidomethyl)		1.04026	0.924765	1.04984	74.68	2.39988e-07	3	2154.03	-2.33354	0
sGEFTQEDIDEAk	1	1	1	E1C9F5	N-Term(iTRAQ8plex); K13(iTRAQ8plex)		0.812534	0.780609	0.832041	74.67	4.11137e-07	2	2077.05	-2.75659	0
gQETSTNPIASIFAWTR	1	1	1	F1NPG2	N-Term(iTRAQ8plex)		0.863979	0.943799	0.806973	74.62	7.24802e-07	2	2183.14	-1.54323	0
dELHVVEAEALDYEGNPTk	7	4	1	F1NVA4	N-Term(iTRAQ8plex); K19(iTRAQ8plex)		1.06627	1.07325	1.21079	74.59	6.82909e-07	2	2737.4	-4.82384	0
tQQAAQANITLQEQIEAIHk	2	3	1	F1NU16	N-Term(iTRAQ8plex); K20(iTRAQ8plex)		1.05074	1.01541	0.980845	74.59	9.85265e-07	3	2843.59	2.31812	0
sLLQALNEVk	2	3	1	F1NKL4	N-Term(iTRAQ8plex); K10(iTRAQ8plex)		0.930418	1.0077	0.983732	74.54	1.11269e-06	2	1723.05	-3.68434	0
vDEAVAVLQAHQAk	3	3	1	A0A1D5NYB2	N-Term(iTRAQ8plex); K14(iTRAQ8plex)		1.10495	1.07942	1.07013	74.51	1.00358e-06	2	2087.2	-1.34732	0
lAALADQWEFLVQk	2	4	1	F1NHT3	N-Term(iTRAQ8plex); K14(iTRAQ8plex)		0.866039	0.8636	0.840413	74.5	9.77511e-07	2	2240.29	-1.80112	0
sEFGGSPPVPTSDDTPEVLNR	2	1	1	A0A1D5PAV3	N-Term(iTRAQ8plex)		1.16453	1.29158	1.16769	74.49	4.12532e-07	2	2505.24	-0.834263	0
sQLNNNIYSQDINAYNDAEk	3	2	2	Q197X2;F1NV02	N-Term(iTRAQ8plex); K20(iTRAQ8plex)					74.48	5.63193e-07	3	2922.47	-0.655656	0
gNEGGAFTITTDPASNEGVLR	2	2	1	P33145	N-Term(iTRAQ8plex)		1.24185	1.40372	1.26758	74.45	6.33497e-07	2	2410.22	0.855298	0
kANLQIDQmNADLNAER	1	2	1	P14105	N-Term(iTRAQ8plex); K1(iTRAQ8plex); M9(Oxidation)		1.07898	1.03328	0.984866	74.42	1.0517e-06	3	2568.36	-1.74426	1
nVFDEAILAALEPPEPk	5	1	1	Q90694	N-Term(iTRAQ8plex); K17(iTRAQ8plex)		0.889968	0.792568	0.890402	74.4	1.27259e-06	2	2461.38	0.198016	0
qGTALVLLEAQAATGFLVDPLTNQk	2	4	1	A0A1D5P3W5	N-Term(iTRAQ8plex); K25(iTRAQ8plex)		1.10159	1.12254	1.24785	74.38	1.12891e-06	3	3206.82	-2.7511	0
tGNVNPLVVDLVTYTLGLLPSPTPk	2	2	2	Q197X2;F1NV02	N-Term(iTRAQ8plex); K25(iTRAQ8plex)					74.38	5.5625e-07	4	3216.87	1.07582	0
eQPFGEGVALDGDDPEHIQWIYQk	1	2	1	A0A1D5PH51	N-Term(iTRAQ8plex); K24(iTRAQ8plex)		1.02084	1.13806	1.18165	74.37	5.75812e-07	3	3379.69	-3.73555	0
vINQILTEMDGMSTk	3	7	1	A0A1D5PXG2	N-Term(iTRAQ8plex); K15(iTRAQ8plex)		1.02502	0.88746	0.987951	74.35	1.19734e-06	2	2288.24	-1.03045	0
nPTFMGLALHcIANVGSR	1	2	1	A0A1D5NV94	N-Term(iTRAQ8plex); C11(Carbamidomethyl)		1.04218	0.997267	0.815194	74.32	7.48902e-07	3	2262.18	-0.605557	0
gALPDDAEALQSLIDVHk	2	5	1	E1C245	N-Term(iTRAQ8plex); K18(iTRAQ8plex)		0.944408	0.971917	0.924854	74.32	1.35357e-06	4	2500.39	0.121728	0
dVATVAFcDAQSTQEIHEk	2	3	1	Q5ZIZ6	N-Term(iTRAQ8plex); C8(Carbamidomethyl); K19(iTRAQ8plex)		0.979001	1.09795	1.07599	74.31	5.63435e-07	2	2757.39	-3.86923	0
vLNNMQIGNSLFDEEGSk	3	3	1	F1NU17	N-Term(iTRAQ8plex); K18(iTRAQ8plex)		0.919929	0.97197	1.05597	74.27	8.43619e-07	3	2603.36	-1.03504	0
gPELLTMWFGESEANVR	2	6	1	A0A1D5PXG2	N-Term(iTRAQ8plex)		1.06263	1.1876	1.01744	74.26	5.45586e-07	3	2240.13	-2.35788	0
aGcEcLNESDEHGFDNcLR	1	3	1	A0A1D5P763	N-Term(iTRAQ8plex); C3(Carbamidomethyl); C5(Carbamidomethyl); C17(Carbamidomethyl)		1.07391	0.660854	1.05637	74.26	3.74085e-08	3	2587.09	-0.330105	0
nLQmDDFELLcTDGR	8	6	2	Q4ADG4;A0A1D5P4L7	N-Term(iTRAQ8plex); M4(Oxidation); C11(Carbamidomethyl)					74.25	1.55973e-07	2	2147	-1.68507	0
dNHLLGTFDLTGIPPAPR	6	1	1	Q90593	N-Term(iTRAQ8plex)		0.970652	1.24477	1.3478	74.24	1.10186e-06	3	2238.2	-6.08665	0
qVYMQEYEANLEDk	2	3	1	P17153	N-Term(iTRAQ8plex); K14(iTRAQ8plex)		0.877729	1.14578	1.29502	74.15	5.63427e-07	2	2368.19	-2.27027	0
nALLQLSDAQIADVAR	2	1	1	A0A1D5NUU1	N-Term(iTRAQ8plex)		1.2043	1.30813	1.84096	74.14	1.32026e-06	3	2002.11	-4.76222	0
sDEAEYIcIAENk	1	7	1	F1NYN0	N-Term(iTRAQ8plex); C8(Carbamidomethyl); K13(iTRAQ8plex)		0.776662	0.617583	0.798135	74.13	7.9012e-07	2	2150.1	3.08996	0
nTDQASMPDNTAAQk	4	6	3	P14105;P10587;A0A1D5P1M0	N-Term(iTRAQ8plex); K15(iTRAQ8plex)					74.13	5.06141e-07	2	2200.11	-3.27216	0
nLEAVETLGSTSTIcSDk	2	5	2	P24798;A0A1D5P0G4	N-Term(iTRAQ8plex); C15(Carbamidomethyl); K18(iTRAQ8plex)					74.13	9.65917e-07	2	2533.33	0.990958	0
iDAEGLSGLTNLAk	3	2	1	E1BRE9	N-Term(iTRAQ8plex); K14(iTRAQ8plex)		0.627919	0.580782	0.633793	74.12	1.18307e-06	2	2010.16	-2.76569	0
dTScGTGYELTDDSR	1	2	1	F1NX60	N-Term(iTRAQ8plex); C4(Carbamidomethyl)		0.739276	0.453205	0.553941	74.11	3.87231e-08	2	1980.87	-1.70187	0
nATNVEQSFMTMAAEIk	3	2	1	A0A1D5PE33	N-Term(iTRAQ8plex); K17(iTRAQ8plex)		1.06919	1.34174	1.12495	74.04	9.26975e-07	2	2493.28	-3.85195	0
iQVLQQQADDAEER	2	3	2	A0A1D5P2B9;A0A1D5P9B0	N-Term(iTRAQ8plex)					74.03	7.37359e-07	2	1947.01	-1.6038	0
mEEEILLLEDQNSk	5	5	1	Q789A6	N-Term(iTRAQ8plex); K14(iTRAQ8plex)		1.00838	0.833522	1.02455	74.01	1.19157e-06	2	2299.23	-0.616456	0
nLEAELIQLQEDLAAAER	4	4	2	P10587;A0A1D5P1M0	N-Term(iTRAQ8plex)					74	1.24408e-06	2	2330.25	-0.652404	0
iVEIDSHIGcAMSGLIADAk	5	1	1	Q5ZJX9	N-Term(iTRAQ8plex); C10(Carbamidomethyl); K20(iTRAQ8plex)		0.981387	0.993948	0.896581	74	1.262e-06	2	2708.45	-2.03716	0
lLQELGELQSEVk	1	4	1	F1NJ69	N-Term(iTRAQ8plex); K13(iTRAQ8plex)		1.04371	0.961787	0.937037	73.99	1.35668e-06	2	2094.22	-2.0206	0
aSVITQVFHVPLEER	4	3	1	E1C3A9	N-Term(iTRAQ8plex)		1.22351	1.25439	1.15735	73.99	1.53625e-06	2	2029.14	-1.54243	0
hFIMQVVcEATQcPDTR	2	1	1	A0A1D5P1W7	N-Term(iTRAQ8plex); C8(Carbamidomethyl); C13(Carbamidomethyl)		1.09294	1.27532	0.927103	73.96	2.3103e-07	3	2396.14	-3.28337	0
dGVTEGGQIHQQVQR	2	3	1	A0A1D5NWH9	N-Term(iTRAQ8plex)		1.10021	1.09144	1.31112	73.94	7.64908e-07	2	1956.02	-0.204692	0
aGSNMLLVGIQGPR	3	1	1	Q90WF1	N-Term(iTRAQ8plex)		1.10281	1.06579	0.933829	73.93	1.25216e-06	3	1716.97	-1.23868	0
tPVLAAFLHGISNNk	9	3	1	F1NFL6	N-Term(iTRAQ8plex); K15(iTRAQ8plex)		0.598582	0.487344	0.568964	73.93	1.2198e-06	2	2190.28	-1.26872	0
aGVLAHLEEER	2	6	2	P14105;Q789A6	N-Term(iTRAQ8plex)					73.93	1.01549e-06	3	1527.84	-0.562834	0
vcVEPAGDAAAVk	3	2	2	Q90WF1;Q90576	N-Term(iTRAQ8plex); C2(Carbamidomethyl); K13(iTRAQ8plex)					73.92	9.57e-07	2	1895.04	-4.20388	0
lTLVcTTAPGPLELDLTGDLESYk	1	2	1	F1P3P3	N-Term(iTRAQ8plex); C5(Carbamidomethyl); K24(iTRAQ8plex)		0.769342	0.717859	0.890951	73.91	1.13601e-06	2	3214.75	2.67212	0
lPIVNEDDELVAIIAR	2	2	1	Q5F4A4	N-Term(iTRAQ8plex)		1.10884	1.10759	1.03276	73.86	1.33624e-06	2	2084.2	4.41576	0
nTILAQVLDQAAR	2	1	1	E1BXI3	N-Term(iTRAQ8plex)		1.11486	1.16926	0.902287	73.83	1.22751e-06	3	1716.99	-0.159868	0
yAIcSALAASALPALVMSk	3	4	1	Q6EE59	N-Term(iTRAQ8plex); C4(Carbamidomethyl); K19(iTRAQ8plex)		0.836351	0.749775	0.878284	73.82	1.41084e-06	2	2545.43	-1.02029	0
hLYTLDGGDIINALcFSPNR	3	1	1	P63247	N-Term(iTRAQ8plex); C15(Carbamidomethyl)		1.11209	1.29287	1.32505	73.8	7.04509e-07	3	2580.31	-2.01209	0
tDDEVVQREEEAIQLDGLNASQIk	6	4	1	A0A1D5PPN9	N-Term(iTRAQ8plex); K24(iTRAQ8plex)		0.908958	0.904759	0.960206	73.79	1.19291e-06	2	3308.74	-0.117241	1
lADQVMQNPQVLAALQER	2	2	1	F1P1B7	N-Term(iTRAQ8plex)		1.05029	0.931673	1.01367	73.77	1.22989e-06	2	2328.26	-1.51325	0
lGGTIDDcELVEGLVLTQk	2	2	1	Q9I8D6	N-Term(iTRAQ8plex); C8(Carbamidomethyl); K19(iTRAQ8plex)		1.04247	0.916252	1.06248	73.73	1.23704e-06	3	2668.46	-1.64861	0
nAIEDGcVIPGAGALEVAVANALVk	2	1	1	Q5ZJ54	N-Term(iTRAQ8plex); C7(Carbamidomethyl); K25(iTRAQ8plex)		1.03427	1.02449	0.938657	73.73	1.38319e-06	3	3059.7	0.839524	0
qSDSGTLITDVSSR	4	5	3	Q6BCB8;F1NFL6;A0A1D5PV37	N-Term(iTRAQ8plex)					73.71	6.61806e-07	3	1769.92	-1.24327	0
vcTLAIIDPGDSDIIR	2	2	1	P67883	N-Term(iTRAQ8plex); C2(Carbamidomethyl)		1.1921	1.28311	1.2523	73.71	1.31297e-06	3	2062.12	1.58349	0
sTGEAFVQFASQEIAEk	7	7	1	Q5ZM95	N-Term(iTRAQ8plex); K17(iTRAQ8plex)		0.956317	1.01722	0.990147	73.71	1.05974e-06	2	2450.3	-2.03258	0
lQVEHPVTEcITGLDLVQEMIR	2	1	1	F1P0M2	N-Term(iTRAQ8plex); C10(Carbamidomethyl)		0.997524	1.07252	1.12624	73.71	1.08102e-06	3	2884.52	0.343138	0
vAAGVLcELAQDk	4	6	2	A0A1D5PQN0;E1C1V3	N-Term(iTRAQ8plex); C7(Carbamidomethyl); K13(iTRAQ8plex)					73.67	1.50767e-06	2	1982.12	1.12846	0
fALGSVAGAVGATAVYPIDLVk	1	3	1	Q5ZIF4	N-Term(iTRAQ8plex); K22(iTRAQ8plex)		0.847863	0.867161	0.867229	73.66	1.03542e-06	3	2727.59	-1.58546	0
tGPIQDHTGDGNFIYSQADESQk	1	2	1	F1N8P1	N-Term(iTRAQ8plex); K23(iTRAQ8plex)		0.891194	0.83119	1.06316	73.59	5.18464e-07	3	3116.53	-2.57877	0
lADVASNDSSDSLETR	2	3	1	Q6B344	N-Term(iTRAQ8plex)		0.971661	1.14316	1.04764	73.58	4.18797e-07	3	1983.97	-1.80108	0
sHFEQWGTLTDcVVMR	1	2	1	A0A1D5P5G1	N-Term(iTRAQ8plex); C12(Carbamidomethyl)		0.855401	0.928489	1.17134	73.56	4.2073e-07	2	2270.11	4.67731	0
lQDNADSIQASLGPYAER	1	1	1	O93601	N-Term(iTRAQ8plex)		1.68206	1.3422	1.86746	73.55	6.46901e-07	3	2252.14	-0.709072	0
dLADELTLVDVVEDk	1	2	1	E1BTT8	N-Term(iTRAQ8plex); K15(iTRAQ8plex)		0.765206	0.671909	0.874997	73.55	1.26068e-06	2	2282.26	2.04798	0
eVAADTLcSAAGWGTVTHSGk	2	2	1	A0A1D5NTE9	N-Term(iTRAQ8plex); C8(Carbamidomethyl); K21(iTRAQ8plex)		1.08242	1.35105	1.05969	73.55	1.15029e-06	3	2726.4	-2.08164	0
vGEVTYVELLMDAEGk	2	2	1	Q5ZL80	N-Term(iTRAQ8plex); K16(iTRAQ8plex)		0.975132	0.942825	0.96392	73.49	1.28941e-06	2	2361.29	3.51935	0
vTVHGDGGGDSGGPLAVR	3	3	2	Q6KDZ1;A0A1D5PF99	N-Term(iTRAQ8plex)					73.48	8.50373e-07	2	1955.02	-1.83807	0
iAPLEEGTLPYNLAEAQR	2	3	1	Q5ZIF4	N-Term(iTRAQ8plex)		1.20383	1.54162	1.21962	73.46	1.40655e-06	2	2289.24	1.39694	0
aHGQDLGTAGScLR	4	3	1	Q9I9K3	N-Term(iTRAQ8plex); C12(Carbamidomethyl)		0.794769	0.919456	0.978321	73.44	5.45742e-07	3	1746.88	-1.7217	0
tQELLDILDEk	7	1	1	A0A1D5P2X2	N-Term(iTRAQ8plex); K11(iTRAQ8plex)		1.4524	1.31532	1.53177	73.44	1.27944e-06	2	1925.1	-0.898729	0
fAIQDISVEETSAk	1	12	4	P05094;Q90734;A0A1D5P9P3;A0A1D5PIX0	N-Term(iTRAQ8plex); K14(iTRAQ8plex)					73.44	1.18886e-06	2	2146.18	-2.78378	0
nIADLMTQAGVEELEGENk	1	1	1	A0A1D5PAM4	N-Term(iTRAQ8plex); K19(iTRAQ8plex)		0.787319	0.932621	0.929732	73.42	1.02145e-06	3	2669.38	-2.66798	0
vNcDTLcTEEIFPTTGAGTDLR	2	1	1	F1NXN8	N-Term(iTRAQ8plex); C3(Carbamidomethyl); C7(Carbamidomethyl)		0.808281	0.942365	0.733087	73.42	2.66168e-07	2	2774.32	-2.64391	0
mVSDINNAWGGLEQAEk	2	3	2	P05094;A0A1D5P9P3	N-Term(iTRAQ8plex); K17(iTRAQ8plex)					73.37	8.7909e-07	2	2470.28	-2.47854	0
aDIGVAMGIAGSDVSk	1	5	1	A0A1D5P0G4	N-Term(iTRAQ8plex); K16(iTRAQ8plex)		0.949784	0.967197	1.05486	73.35	1.438e-06	3	2099.16	-2.93069	0
sQLPLAGSSEYDTTGSGVQDPASGGPR	1	2	1	F1NDZ9	N-Term(iTRAQ8plex)		1.16821	1.17936	1.00188	73.35	4.27702e-07	3	2938.43	-0.730267	0
yLDGTGcIAGVLVPSk	1	4	1	A0A1D5P3W5	N-Term(iTRAQ8plex); C7(Carbamidomethyl); K16(iTRAQ8plex)		1.05119	1.1033	1.17188	73.34	1.64755e-06	2	2258.26	-3.41062	0
iAGHAEEYGAETLER	32	1	1	P01994	N-Term(iTRAQ8plex)		0.959875	1.16712	1.04423	73.3	5.96362e-07	2	1949.98	-2.17213	0
aPVIcVLGHVDTGk	1	1	1	E1BVP1	N-Term(iTRAQ8plex); C5(Carbamidomethyl); K14(iTRAQ8plex)		1.11089	1.23356	1.0711	73.3	1.40087e-06	3	2074.19	-1.03592	0
kLFIGGLSFETTDESLR	1	2	1	A0A1D5P5G1	N-Term(iTRAQ8plex); K1(iTRAQ8plex)		0.960447	1.04566	0.86192	73.3	1.33772e-06	3	2521.41	-2.7658	1
fILLNLVYETTDk	4	1	1	E1C937	N-Term(iTRAQ8plex); K13(iTRAQ8plex)		0.788204	0.902563	0.849909	73.23	1.30955e-06	2	2177.27	-0.758024	0
hFIEQGIDVVLSQSYAk	2	2	1	F1P180	N-Term(iTRAQ8plex); K17(iTRAQ8plex)		0.950901	0.962809	1.01784	73.23	1.50444e-06	3	2542.4	-3.80116	0
mDDGLGcLEIAEEAk	2	2	1	P14105	N-Term(iTRAQ8plex); C7(Carbamidomethyl); K15(iTRAQ8plex)		0.870906	0.795402	0.914282	73.2	6.89227e-07	2	2259.14	-1.71835	0
iAEcTSQLAEEEEk	4	5	1	Q789A6	N-Term(iTRAQ8plex); C4(Carbamidomethyl); K14(iTRAQ8plex)		1.00754	0.869188	1.04865	73.18	7.57322e-07	2	2245.15	-1.13312	0
vLGVLALLDEGETDWk	1	3	1	A0A1D5NU89	N-Term(iTRAQ8plex); K16(iTRAQ8plex)		0.812848	0.605617	0.776695	73.16	1.71969e-06	3	2366.34	-2.24557	0
aIPVSPSALEDEEEEDGHTVVATAR	2	4	1	A0A1D5PB11	N-Term(iTRAQ8plex)		0.703325	0.638072	0.835202	73.11	6.49908e-07	3	2926.45	-1.45041	0
eQADFAIEALAk	8	6	3	P14105;P10587;A0A1D5P1M0	N-Term(iTRAQ8plex); K12(iTRAQ8plex)					73.08	1.64587e-06	2	1914.08	0.430715	0
aLIAGGGAPEIELALR	2	2	1	Q9I8D6	N-Term(iTRAQ8plex)		1.42398	1.14056	1.47966	73.02	1.61639e-06	3	1855.09	-2.38948	0
gLGTDEQAIIEVLTk	10	1	1	E1C8K3	N-Term(iTRAQ8plex); K15(iTRAQ8plex)		0.980804	0.975665	0.956056	73.01	1.75262e-06	2	2195.27	-1.74279	0
lPLSQLLESEDLTMHQR	3	2	1	F1NW17	N-Term(iTRAQ8plex)		1.07886	1.46781	1.16679	73	1.39079e-06	3	2314.23	-1.64086	0
iAQLEEQLEQEAk	3	5	1	Q789A6	N-Term(iTRAQ8plex); K13(iTRAQ8plex)		0.997481	0.773256	1.06799	72.99	1.59243e-06	2	2137.19	-3.0978	0
vGLTNYAAAYcTGLLLAR	2	5	1	A0A1D5PCH7	N-Term(iTRAQ8plex); C11(Carbamidomethyl)		1.18729	0.939701	1.25967	72.99	1.69541e-06	3	2231.22	0.0328545	0
sHPLEPLEPADFER	2	3	1	A0A1D5PUZ2	N-Term(iTRAQ8plex)		0.966159	0.957507	1.06763	72.94	1.01632e-06	3	1941	-0.10156	0
vIESTQDLGNDLAGVMALQR	2	3	1	A0A1D5PJY1	N-Term(iTRAQ8plex)		1.27207	1.36038	0.951828	72.92	1.36305e-06	2	2434.3	4.26575	0
dNAMLAQLIQDk	1	6	1	A0A1D5PHU2	N-Term(iTRAQ8plex); K12(iTRAQ8plex)		0.879873	0.835968	0.927395	72.9	1.51294e-06	2	1968.1	-2.69428	0
tMLEDLGMDDEGDDDPVPLPNVNAAILk	1	1	1	Q5ZKF5	N-Term(iTRAQ8plex); K28(iTRAQ8plex)		1.25463	1.07003	0.943808	72.89	8.79015e-07	4	3605.8	-4.16503	0
kLELSDNIISGGLEVLAER	2	2	1	Q5F4A3	N-Term(iTRAQ8plex); K1(iTRAQ8plex)		0.776168	0.810902	0.601476	72.89	1.29025e-06	3	2664.54	-1.40163	1
gTEFTVNDLQGk	14	6	2	Q4ADG4;A0A1D5P4L7	N-Term(iTRAQ8plex); K12(iTRAQ8plex)					72.86	1.58646e-06	2	1917.05	0.423425	0
iGEEQSPEDAEDGPPELLFIHGGHTAk	2	2	1	F2Z4M0	N-Term(iTRAQ8plex); K27(iTRAQ8plex)		1.18864	1.20459	0.989148	72.86	8.92872e-07	3	3481.76	-2.67744	0
ekEVASEAAESSGLSSQSGSILSSLR	2	1	1	A0A1D5PKH3	N-Term(iTRAQ8plex); K2(iTRAQ8plex)		1.1161	0.961731	1.10451	72.81	1.38231e-06	3	3217.7	0.26542	1
iVGLDQVAGMSETALPGAFk	2	2	1	P14105	N-Term(iTRAQ8plex); K20(iTRAQ8plex)		0.834227	0.893146	0.98656	72.8	1.54031e-06	2	2612.45	-1.80241	0
lGGSLADSYLDEGFLLDk	2	2	1	Q5F424	N-Term(iTRAQ8plex); K18(iTRAQ8plex)		0.858289	1.00093	0.92141	72.79	1.37554e-06	2	2521.36	-2.17456	0
fSVcLLGDQQHcDEAk	2	2	1	F6SU35	N-Term(iTRAQ8plex); C4(Carbamidomethyl); C12(Carbamidomethyl); K16(iTRAQ8plex)		0.883713	0.704183	1.05509	72.78	5.45683e-07	2	2515.25	-2.92466	0
vVTIAPGLFSTPLLAGLPEk	4	3	1	A0A1D5PI87	N-Term(iTRAQ8plex); K20(iTRAQ8plex)		0.866726	0.842977	0.85479	72.77	8.16448e-07	2	2631.59	-0.220232	0
vGGYILGEFGNLIAGDPR	1	3	1	A0A1D5NV94	N-Term(iTRAQ8plex)		1.05552	0.901688	0.97663	72.76	1.2659e-06	3	2152.17	-1.4919	0
vEEEIQTLSQVLAAk	3	3	1	Q5ZHP4	N-Term(iTRAQ8plex); K15(iTRAQ8plex)		0.868009	0.873565	0.79528	72.71	1.56721e-06	2	2266.3	-2.87343	0
aVFQANQENVPILk	2	4	1	A0A1D5P0G4	N-Term(iTRAQ8plex); K14(iTRAQ8plex)		0.903302	0.88685	1.08278	72.7	1.53323e-06	2	2179.26	-2.9047	0
fLGGSHDNSISLTk	4	3	2	Q197X2;F1NV02	N-Term(iTRAQ8plex); K14(iTRAQ8plex)					72.69	1.63634e-06	2	2084.15	-2.78535	0
vYQLAAGGTAVGTGLNTR	2	1	1	Q5ZLD1	N-Term(iTRAQ8plex)		1.85838	1.48492	1.20792	72.68	1.5484e-06	2	2053.13	-3.4905	0
vTAQGPGIEPTGNVANR	4	1	1	Q90WF1	N-Term(iTRAQ8plex)		1.04744	1.13079	0.937082	72.67	1.56819e-06	2	1985.07	1.60068	0
lAATNALLNSLEFTk	2	1	1	A0A1D5P1W7	N-Term(iTRAQ8plex); K15(iTRAQ8plex)		1.1537	1.01161	1.2886	72.66	1.62329e-06	2	2214.3	4.19716	0
lEISGLPENAYLLk	15	4	2	F1NFL6;A0A1D5PV37	N-Term(iTRAQ8plex); K14(iTRAQ8plex)					72.64	1.37487e-06	2	2168.27	-1.85193	0
gFISGFVENIk	2	1	1	F1NU71	N-Term(iTRAQ8plex); K11(iTRAQ8plex)		0.826817	0.758737	0.960474	72.63	1.73824e-06	2	1819.05	-2.62301	0
gHVFEESQVAGTPmFVVk	4	5	1	A0A1D5PS29	N-Term(iTRAQ8plex); M14(Oxidation); K18(iTRAQ8plex)		0.947827	0.889238	0.955791	72.58	1.72524e-06	2	2586.39	2.12188	0
aVFVDLEPTVIDEVR	9	5	1	A0A1D5P6L2	N-Term(iTRAQ8plex)		1.05681	0.954028	0.944856	72.55	1.56765e-06	3	2006.11	-0.664902	0
iASIGINDFcPLGYNTk	7	2	1	E1BRE9	N-Term(iTRAQ8plex); C10(Carbamidomethyl); K17(iTRAQ8plex)		1.09114	1.04007	0.886862	72.54	1.63255e-06	2	2491.34	-3.17423	0
tLSVNEIYLLDSGAQYk	1	1	1	F1P0A1	N-Term(iTRAQ8plex); K17(iTRAQ8plex)		0.843676	0.806481	0.952198	72.48	1.60725e-06	2	2522.37	-8.507	0
gDVTAQVSLQPALk	2	3	1	F1NT19	N-Term(iTRAQ8plex); K14(iTRAQ8plex)		0.941383	0.957685	0.928025	72.47	1.5515e-06	2	2035.2	-0.759115	0
qAAASATQTIAAAQHAAASNk	3	3	1	E1C2S1	N-Term(iTRAQ8plex); K21(iTRAQ8plex)		1.24697	0.993564	1.20537	72.41	1.7568e-06	4	2590.41	-4.10331	0
tVGTPLNQVANPNSAIFGGAkPR	2	1	1	F1NYA2	N-Term(iTRAQ8plex); K21(iTRAQ8plex)		1.09207	1.32185	1.1648	72.37	1.86286e-06	3	2917.63	-4.16521	0
fLEEHPGGEEVLLEQAGR	2	3	2	Q5ZI85;A0A1D5PE25	N-Term(iTRAQ8plex)					72.36	1.35318e-06	2	2314.2	0.688501	0
gPLLVQDVVFTDEMAHFDR	2	3	1	A0A1D5PPU9	N-Term(iTRAQ8plex)		1.01863	1.32332	1.03271	72.36	1.30091e-06	2	2493.28	1.43215	0
eVDQASLAAISQQLAPR	1	3	1	E1C2S1	N-Term(iTRAQ8plex)		1.19584	0.969187	1.00509	72.35	1.72303e-06	3	2101.15	-1.48126	0
imDPNIVGPEHYDVAR	3	2	1	A0A1D5PU77	N-Term(iTRAQ8plex); M2(Oxidation)		1.01234	0.954653	0.981894	72.33	6.75433e-07	2	2146.08	-3.47185	0
dNPSEEAQNLVEFTDEEGYGR	1	2	1	A0A1D5NZ48	N-Term(iTRAQ8plex)		1.05553	1.28484	0.984159	72.27	1.51196e-07	3	2703.23	-0.645632	0
gAHGIIVVYDVTDQESFNNVk	2	1	1	A0A1D5PE33	N-Term(iTRAQ8plex); K21(iTRAQ8plex)		0.787548	0.991131	1.09573	72.25	1.59637e-06	3	2913.55	-1.66748	0
vVALLTEYETGDSVVAIR	2	3	1	O13265	N-Term(iTRAQ8plex)		1.16351	1.29021	1.27528	72.22	1.75739e-06	2	2239.25	-0.0886659	0
aASHQEEFGAEALTR	47	1	1	P02001	N-Term(iTRAQ8plex)		0.966547	1.18527	1.03309	72.2	6.5679e-07	2	1920.97	-1.797	0
iLEDQQELLk	2	1	1	F6R1X6	N-Term(iTRAQ8plex); K10(iTRAQ8plex)		0.842784	0.81654	0.890662	72.19	1.72125e-06	2	1837.08	-2.96967	0
sPITVSISQAELGDAAR	2	2	1	Q90WF1	N-Term(iTRAQ8plex)		1.38831	1.41727	1.18364	72.19	2.00209e-06	3	2019.1	-3.41595	0
eIAMQIVDMATGk	2	2	1	E1C7Y3	N-Term(iTRAQ8plex); K13(iTRAQ8plex)		0.8338	0.745862	0.815576	72.18	1.9946e-06	2	2015.11	-2.30933	0
aVAGNISDPGLQk	2	1	1	P12003	N-Term(iTRAQ8plex); K13(iTRAQ8plex)		0.92735	0.842025	0.852653	72.15	1.66404e-06	2	1878.09	-2.09567	0
vIEASDVVLEVLDAR	1	1	1	F1NLK0	N-Term(iTRAQ8plex)		2.77674	1.26393	1.12827	72.13	1.77275e-06	3	1932.09	-2.00422	0
gSIGAASMEFcFDVFk	6	1	1	P01012	N-Term(iTRAQ8plex); C11(Carbamidomethyl); K16(iTRAQ8plex)		1.30232	1.45178	1.57746	72.13	9.92008e-07	2	2374.2	0.0806331	0
gLSFSEASASNLIk	2	4	1	Q5F3U8	N-Term(iTRAQ8plex); K14(iTRAQ8plex)		1.088	1.07718	1.05432	72.12	2.04383e-06	2	2032.15	-4.16022	0
vATAQDDITGDGTTSNVLIIGELLk	1	1	1	Q5ZJ54	N-Term(iTRAQ8plex); K25(iTRAQ8plex)		1.04396	1.01055	1.11009	72.11	1.95011e-06	4	3152.74	-2.33326	0
nPVLQQVAcLGYSSVVNR	8	7	3	Q6BCB8;F1NFL6;A0A1D5PV37	N-Term(iTRAQ8plex); C9(Carbamidomethyl)					72.09	1.41526e-06	2	2308.23	-3.27119	0
gWGDQLIWTQTYEEALFR	2	1	1	E1C937	N-Term(iTRAQ8plex)		0.843813	0.921543	0.922581	72.09	1.05372e-06	2	2517.27	0.150542	0
gAVGALLVYDIAk	3	4	2	Q5ZJN2;Q5F3R8	N-Term(iTRAQ8plex); K13(iTRAQ8plex)					72.06	1.48107e-06	2	1898.15	-4.11543	0
vVLGPELVVLGPGEQLTVLSLSGGRPk	2	2	1	A0A1D5PKF0	N-Term(iTRAQ8plex); K27(iTRAQ8plex)		1.0133	1.17328	1.00427	72.05	7.39126e-07	3	3322.98	-2.81252	0
hNVEVLGILSDDVETDSVAPGENLk	2	1	1	A0A1D5PYQ3	N-Term(iTRAQ8plex); K25(iTRAQ8plex)		0.864917	1.05842	0.992528	72.02	1.6989e-06	4	3258.72	-4.68714	0
nPFVLGANLQGGEk	2	3	1	A0A1D5PGC1	N-Term(iTRAQ8plex); K14(iTRAQ8plex)		1.158	0.941476	1.02722	72	1.75722e-06	2	2052.17	0.295519	0
dIAILQcHGEMDPMIPVR	4	1	1	E1BRI5	N-Term(iTRAQ8plex); C7(Carbamidomethyl)		1.12322	1.2066	1.31008	71.98	1.01419e-06	2	2399.22	-1.11839	0
nPEVPVNFAEFSk	1	2	1	P40618	N-Term(iTRAQ8plex); K13(iTRAQ8plex)		0.849392	0.870374	0.82756	71.95	1.89883e-06	2	2086.14	-0.863038	0
eAMVEANEVVAEVk	2	2	1	A0A1D5P629	N-Term(iTRAQ8plex); K14(iTRAQ8plex)		0.999165	1.05979	1.12968	71.95	1.76799e-06	2	2126.17	5.1671	0
sPFAVGVGQAcNPSQcR	4	1	1	Q90WF1	N-Term(iTRAQ8plex); C11(Carbamidomethyl); C16(Carbamidomethyl)		1.19367	1.00688	0.931849	71.91	5.44323e-07	2	2139.04	-0.509859	0
dALRDEYDDLSDLNAVQMESVR	1	2	1	Q5ZLX0	N-Term(iTRAQ8plex)		1.12487	1.32206	1.20061	71.91	5.73311e-07	3	2858.36	-5.16236	1
dcQDYQVATQIATGQFAAHPAIQVk	3	2	1	Q91025	N-Term(iTRAQ8plex); C2(Carbamidomethyl); K25(iTRAQ8plex)		0.492476	0.423836	0.564575	71.91	1.85843e-06	2	3368.76	3.75111	0
aSGQAFELILGPR	1	3	1	P31395	N-Term(iTRAQ8plex)		1.20704	1.159	0.789144	71.83	1.61084e-06	3	1662.95	-0.891736	0
nIINNPLTQADWAAk	4	2	1	P14105	N-Term(iTRAQ8plex); K15(iTRAQ8plex)		0.74447	0.738219	0.826542	71.81	1.99071e-06	2	2277.29	4.01332	0
dFPGFNASQDADALYNAMk	6	3	1	Q6B344	N-Term(iTRAQ8plex); K19(iTRAQ8plex)		1.00542	1.02103	0.899008	71.81	8.00896e-07	3	2683.32	-1.32676	0
iINEPTAAAIAYGLDk	5	10	3	F1NWP3;Q90593;Q7SX63	N-Term(iTRAQ8plex); K16(iTRAQ8plex)					71.8	1.94574e-06	2	2268.3	-2.1771	0
tQEQLAAEMAELTAR	3	2	1	A0A1D5PKC8	N-Term(iTRAQ8plex)		1.37157	1.45628	1.04476	71.79	1.02975e-06	3	1966.02	-1.70678	0
lSLVGPQDAQLLGHLMVVAAR	1	1	1	R4GGS3	N-Term(iTRAQ8plex)		1.12692	0.924567	1.0467	71.79	1.92705e-06	3	2492.43	-1.84546	0
vSDLTTNLAEEEEk	1	4	2	P10587;A0A1D5P1M0	N-Term(iTRAQ8plex); K14(iTRAQ8plex)					71.78	1.66931e-06	2	2186.16	-2.25125	0
vVIFQQEQENk	2	4	1	Q5ZLP4	N-Term(iTRAQ8plex); K11(iTRAQ8plex)		0.895767	0.964334	0.9112	71.77	2.29519e-06	2	1970.11	-1.04546	0
yVSASPGGVYATk	5	2	1	F1NJ08	N-Term(iTRAQ8plex); K13(iTRAQ8plex)		1.09251	1.11144	1.16053	71.76	1.77371e-06	2	1908.06	-4.3127	0
mSASQLEALcPQVINAALALAAkPQSk	2	2	1	A0A1D5P7X0	N-Term(iTRAQ8plex); C10(Carbamidomethyl); K23(iTRAQ8plex); K27(iTRAQ8plex)		0.890747	0.819246	0.810706	71.75	1.19634e-06	3	3723.1	-0.782811	0
nAGVEGSLIVEk	5	1	1	Q5ZL72	N-Term(iTRAQ8plex); K12(iTRAQ8plex)		0.741439	0.753969	0.893881	71.74	2.32115e-06	2	1824.06	-3.92545	0
lSENLQQLVLYIk	2	1	1	P11682	N-Term(iTRAQ8plex); K13(iTRAQ8plex)		0.179529	0.198666	0.222069	71.72	1.49064e-06	2	2169.31	-1.4589	0
qTFVTLQEADFAGk	2	3	3	Q197X2;F1NV02;P11682	N-Term(iTRAQ8plex); K14(iTRAQ8plex)					71.71	2.44516e-06	2	2163.19	0.0370411	0
aVDFQDAQTYADDNSLLFMETSAk	1	1	1	Q98932	N-Term(iTRAQ8plex); K24(iTRAQ8plex)		0.905591	0.928953	0.871022	71.68	7.36936e-07	3	3288.61	-2.42112	0
lTLYDIAHTPGVAADLSHIETR	2	2	1	E1BVT3	N-Term(iTRAQ8plex)		1.06973	1.17054	1.05786	71.67	2.14442e-06	4	2697.45	0.601432	0
nIELIcQENEGENDPVLQR	1	1	1	Q5ZLC7	N-Term(iTRAQ8plex); C6(Carbamidomethyl)		1.05391	1.23445	1.05068	71.66	6.72104e-07	2	2574.27	-2.77678	0
vDVDLPDVELEGPEGk	6	1	1	A0A1D5PQR2	N-Term(iTRAQ8plex); K16(iTRAQ8plex)		0.957347	0.905541	0.802745	71.64	2.08046e-06	2	2319.26	3.42747	0
aAFGLSEAGFNTAcVTk	1	2	1	F1NPJ4	N-Term(iTRAQ8plex); C14(Carbamidomethyl); K17(iTRAQ8plex)		0.996487	0.885212	0.927692	71.64	1.6486e-06	3	2352.24	-3.40697	0
nLDLDSIIAEVk	16	5	1	A0A146F0A0	N-Term(iTRAQ8plex); K12(iTRAQ8plex)		0.874481	0.879253	0.87384	71.63	2.12648e-06	2	1938.14	0.0397903	0
iFDIDEAEEGVk	3	1	1	Q9DEQ6	N-Term(iTRAQ8plex); K12(iTRAQ8plex)		0.766143	0.670101	0.984675	71.62	1.82837e-06	2	1973.06	-2.98393	0
dFQALENWMLEk	2	2	1	F1P4H4	N-Term(iTRAQ8plex); K12(iTRAQ8plex)		0.80736	0.759712	1.00483	71.62	1.53914e-06	2	2132.12	-3.33402	0
qLLQANPILEAFGNAk	10	7	3	P14105;P10587;A0A1D5P1M0	N-Term(iTRAQ8plex); K16(iTRAQ8plex)					71.59	1.84105e-06	2	2335.37	4.48295	0
hVAAGTQQPYTDGVk	3	3	1	E1C1V3	N-Term(iTRAQ8plex); K15(iTRAQ8plex)		0.93558	0.949844	1.14465	71.59	1.84451e-06	2	2180.19	1.0835	0
fNADAFEEMVAQk	5	2	2	Q08200;A0A1D5PD44	N-Term(iTRAQ8plex); K13(iTRAQ8plex)					71.58	1.29275e-06	2	2108.1	1.95673	0
dLAEDLYDGQVLQk	1	1	1	F1P5V9	N-Term(iTRAQ8plex); K14(iTRAQ8plex)		1.03049	0.910218	1.02202	71.52	2.04361e-06	2	2215.2	-1.25328	0
dLLNLSLQPHMEQSVPLR	5	3	1	O13265	N-Term(iTRAQ8plex)		1.55258	1.30421	1.25951	71.43	1.91373e-06	2	2394.3	-5.57736	0
tVLGQQILGELDSSSLALPSEAGLk	1	1	1	E1C2V3	N-Term(iTRAQ8plex); K25(iTRAQ8plex)		0.931072	1.03194	0.990599	71.41	1.92618e-06	3	3134.79	4.43263	0
wIPFDGDDIQLEFVR	2	2	1	P48440	N-Term(iTRAQ8plex)		0.963729	0.990084	1.04035	71.36	1.42572e-06	3	2154.11	-2.90754	0
lDTHPAMITVLEMGAAR	1	1	1	Q5ZMF6	N-Term(iTRAQ8plex)		0.937048	0.740938	0.935016	71.36	1.48787e-06	2	2130.12	-5.07575	0
sLAEMESSHQQVMEELQR	1	1	1	A0A1D5PHI7	N-Term(iTRAQ8plex)		1.21605	1.06703	1.3493	71.35	5.49618e-07	3	2436.18	-0.74849	0
sSTAISSIAADGEFLHELEEk	2	1	1	F1NPS0	N-Term(iTRAQ8plex); K21(iTRAQ8plex)		0.961029	0.792596	1.01165	71.35	1.92733e-06	3	2842.49	-0.9392	0
eISWGDVGGWTGQGGSILGTk	1	4	1	A0A1D5NYM1	N-Term(iTRAQ8plex); K21(iTRAQ8plex)		1.03797	0.991176	0.967328	71.32	2.30226e-06	2	2713.45	2.27889	0
lISDVWGIEGPIDAAFTR	1	2	1	E1C7A7	N-Term(iTRAQ8plex)		0.719242	1.26525	0.834947	71.31	1.76396e-06	2	2264.22	-0.52734	0
gAGmHTVMVLFADQPTPSSPIR	4	1	1	Q90WF1	N-Term(iTRAQ8plex); M4(Oxidation)		1.32149	1.35143	1.25539	71.31	1.56427e-06	3	2632.35	-0.435165	0
qQQDVLGFLEANk	3	2	1	Q5F3C9	N-Term(iTRAQ8plex); K13(iTRAQ8plex)		1.12544	1.21004	0.90064	71.28	2.29377e-06	2	2098.18	3.15085	0
gALLGPALTAELAR	2	1	1	A0A1D5PAS9	N-Term(iTRAQ8plex)		1.32714	1.49203	1.31729	71.27	1.74296e-06	3	1656.99	-0.172705	0
vATQIESIGLESLER	23	1	1	P02007	N-Term(iTRAQ8plex)		0.823456	1.15588	1.12593	71.27	2.10499e-06	3	1949.09	-0.189832	0
aIAELGIYPAVDPLDSTSR	4	2	1	A0A1D5PU77	N-Term(iTRAQ8plex)		1.30484	1.47778	1.23619	71.27	1.98555e-06	2	2292.24	-0.16504	0
tSQDTAASAVAVGLk	2	3	1	O57660	N-Term(iTRAQ8plex); K15(iTRAQ8plex)		1.06286	1.03122	0.904344	71.26	2.11358e-06	2	2027.15	-3.54887	0
vDPSLmEDSDDGPSLPTR	2	1	1	Q5ZHM5	N-Term(iTRAQ8plex); M6(Oxidation)		1.16611	0.851857	1.02153	71.25	3.5245e-07	2	2251.07	-0.600179	0
lLLLEELSLAENR	3	1	1	Q9W6H0	N-Term(iTRAQ8plex)		0.815525	0.975474	0.786423	71.22	2.26905e-06	3	1817.07	-1.06587	0
sVVSSAVDTTSLVGR	2	2	1	O42484	N-Term(iTRAQ8plex)		1.1971	0.995299	0.903907	71.21	1.99425e-06	3	1781.98	-3.95534	0
gEDHcGIESEIVAGVPR	2	2	2	P43233;A0A1D5PUR5	N-Term(iTRAQ8plex); C5(Carbamidomethyl)					71.21	8.77926e-07	2	2129.07	3.17167	0
sLDLFNcEVTNLNDYR	2	9	1	A0A1D5P3M1	N-Term(iTRAQ8plex); C7(Carbamidomethyl)		0.971533	0.897177	0.936067	71.2	5.49969e-07	2	2277.1	-3.9639	0
aFTYISLDAPVLGASHVk	1	4	1	A0A1D5NZ05	N-Term(iTRAQ8plex); K18(iTRAQ8plex)		0.85587	0.887896	1.42941	71.19	2.41404e-06	3	2497.41	-5.52206	0
sGAAQGLAEVMAGLGVEk	2	1	1	F1NAK4	N-Term(iTRAQ8plex); K18(iTRAQ8plex)		0.938341	0.890659	1.02509	71.18	2.63679e-06	2	2296.28	-0.566861	0
lIVDEAINEDNSVVSLSQAk	1	4	1	A0A1D5PXG2	N-Term(iTRAQ8plex); K20(iTRAQ8plex)		0.873542	0.833768	0.914544	71.17	2.17311e-06	3	2752.52	0.559353	0
tDMFQTVDLFEAk	4	1	1	P19966	N-Term(iTRAQ8plex); K13(iTRAQ8plex)		1.143	1.16144	0.798816	71.14	1.60364e-06	2	2153.14	-0.455671	0
tVTNAVVTVPAYFNDSQR	4	3	1	F1NWP3	N-Term(iTRAQ8plex)		1.10493	1.14038	1.1872	71.12	2.04374e-06	2	2286.2	-0.657661	0
lLIDEAILEcDAER	2	2	1	Q5ZM75	N-Term(iTRAQ8plex); C10(Carbamidomethyl)		1.33916	1.57645	1.21664	71.1	1.59131e-06	3	1964.03	-1.63746	0
lVNVVAHALAR	18	2	1	F1NMZ3	N-Term(iTRAQ8plex)		0.696377	0.882967	1.03234	71.08	2.48766e-06	3	1466.91	-2.14177	0
aLPPAIFLIcGDR	2	3	1	R4R035	N-Term(iTRAQ8plex); C10(Carbamidomethyl)		2.77086	1.43556	1.00202	71.07	2.50121e-06	3	1746.98	-2.33345	0
lcEAIcPAQAITIEAEPR	1	3	1	A0A1D5PE41	N-Term(iTRAQ8plex); C2(Carbamidomethyl); C6(Carbamidomethyl)		0.977252	1.1082	0.843967	71.06	1.5316e-06	2	2346.21	0.7366	0
sPGADLLTVLASAVESAEAAAESTR	1	1	1	A0A1D5PG53	N-Term(iTRAQ8plex)		1.23473	1.30086	1.0256	71.05	1.76285e-06	3	2720.42	-2.46353	0
gPAVGIDLGTTYScVGVFQHGk	5	3	1	F1NWP3	N-Term(iTRAQ8plex); C14(Carbamidomethyl); K22(iTRAQ8plex)		0.893579	0.98048	1.2628	71.04	2.4241e-06	3	2871.52	-2.98997	0
vNAHVPVNVVATIQMk	6	3	2	P87498;A0A1D5P9N5	N-Term(iTRAQ8plex); K16(iTRAQ8plex)					70.93	1.99387e-06	2	2328.37	-0.0127294	0
lSEAEDSDESLLGHLMIVGk	5	1	1	Q9I882	N-Term(iTRAQ8plex); K20(iTRAQ8plex)		1.09116	0.912559	0.772521	70.93	2.5549e-06	3	2751.48	3.28896	0
kPVADcVISVPSFFTDAER	1	2	1	Q5F3J8	N-Term(iTRAQ8plex); K1(iTRAQ8plex); C6(Carbamidomethyl)		1.07629	1.19378	1.07865	70.91	1.93414e-06	3	2746.46	-3.63686	0
fLSQPFQVAEVFTGHmGk	3	2	1	A0A1D5PU77	N-Term(iTRAQ8plex); M16(Oxidation); K18(iTRAQ8plex)		1.03561	0.948451	0.885748	70.9	2.471e-06	3	2647.41	-1.81049	0
aIDASNVYASIIEAVR	2	1	1	F1NZZ2	N-Term(iTRAQ8plex)		0.996912	1.07356	0.970264	70.89	2.14267e-06	2	1996.11	2.39547	0
scNVVVAQDcTEHPk	8	3	2	P87498;A0A1D5P9N5	N-Term(iTRAQ8plex); C2(Carbamidomethyl); C10(Carbamidomethyl); K15(iTRAQ8plex)					70.89	1.18132e-06	2	2352.19	0.654882	0
tAEVTkEQLEEFEAQLR	4	2	1	A7UEB0	N-Term(iTRAQ8plex); K6(iTRAQ8plex)		1.36566	2.09575	1.33117	70.87	2.42675e-06	2	2629.43	-1.07629	1
iHQQVLEEGLAQSVFLGINR	1	1	1	F1NLE4	N-Term(iTRAQ8plex)		1.08057	1.46268	1.26924	70.86	2.52668e-06	3	2555.42	-0.343578	0
aLDTMNFDVIk	2	4	1	A0A1D5NYB2	N-Term(iTRAQ8plex); K11(iTRAQ8plex)		0.964641	0.965431	1.04679	70.84	2.24578e-06	2	1875.05	-2.82959	0
qQLVELVAEQADLEQTFNPSDPDcVDR	1	1	1	Q5ZMW3	N-Term(iTRAQ8plex); C24(Carbamidomethyl)		1.73316	1.67005	1.37168	70.84	9.88966e-07	3	3420.67	6.02102	0
fFDNFGNLSSPTAIIGNPk	20	2	1	A0A1D5PPV0	N-Term(iTRAQ8plex); K19(iTRAQ8plex)		0.621085	0.836834	0.928282	70.83	2.63919e-06	3	2647.43	-0.355695	0
sYLEFAEDVIQVPR	2	4	1	A0A1D5PPG0	N-Term(iTRAQ8plex)		1.53424	1.10005	1.06588	70.8	1.9089e-06	3	1970.05	-1.3049	0
nWAENLNQFIETGFk	6	2	2	Q197X2;F1NV02	N-Term(iTRAQ8plex); K15(iTRAQ8plex)					70.8	2.20417e-06	2	2419.29	1.31081	0
vVIHFTDGTDDYLDQMk	5	3	1	F1P2F0	N-Term(iTRAQ8plex); K17(iTRAQ8plex)		1.19787	1.07473	1.21594	70.78	1.39546e-06	2	2605.33	-3.67391	0
iVQLEEQLDMETk	10	2	1	P14105	N-Term(iTRAQ8plex); K13(iTRAQ8plex)		0.908852	0.844611	0.996832	70.75	2.67984e-06	3	2184.2	-0.555909	0
lLAEEAAATAAAIEALk	2	1	1	A0A1D5PHI7	N-Term(iTRAQ8plex); K17(iTRAQ8plex)		0.937479	0.799198	0.858233	70.71	2.44139e-06	2	2264.33	-2.87949	0
aVcmLSNTTAIAEAWAR	1	23	4	A0A1D5P6L2;A0A1D5PAR5;F1P5B0;F1NW97	N-Term(iTRAQ8plex); C3(Carbamidomethyl); M4(Oxidation)					70.7	1.52354e-06	2	2185.11	1.44956	0
gDFDENLNYPEQk	1	3	1	F1NNQ3	N-Term(iTRAQ8plex); K13(iTRAQ8plex)		0.903525	0.878327	1.01929	70.67	1.05416e-06	2	2177.09	-2.53594	0
iMVANIEEVLQR	3	1	1	Q5ZJW4	N-Term(iTRAQ8plex)		2.1215	1.01084	1.20175	70.65	2.22136e-06	3	1718.98	-1.21073	0
dEVLFSNWEALFTGSEAPLR	1	2	1	O93419	N-Term(iTRAQ8plex)		0.97786	1.11173	0.937821	70.61	1.61192e-06	2	2585.32	-0.894788	0
sLEYTYNVDScQPTcR	1	4	1	A0A1D5NT78	N-Term(iTRAQ8plex); C11(Carbamidomethyl); C15(Carbamidomethyl)		0.817519	0.579459	0.723141	70.6	2.3516e-07	2	2297.04	-3.34278	0
vEVLHNNVWGTVcDDNWDLR	2	1	1	Q98TD1	N-Term(iTRAQ8plex); C13(Carbamidomethyl)		0.727036	0.71479	0.691842	70.6	8.75318e-07	3	2745.33	-0.51418	0
tMLELLNQLDGFEATk	2	1	1	F1NU79	N-Term(iTRAQ8plex); K16(iTRAQ8plex)		0.915516	1.02722	0.943903	70.59	2.37885e-06	3	2431.33	-3.11426	0
sASSFQELSDSFLTTSk	2	3	1	Q5F3Y4	N-Term(iTRAQ8plex); K17(iTRAQ8plex)		0.920459	0.746466	0.79504	70.59	1.74158e-06	3	2443.27	-2.82986	0
iLGQEVAFININk	16	5	3	Q6BCB8;F1NFL6;A0A1D5PV37	N-Term(iTRAQ8plex); K13(iTRAQ8plex)					70.58	2.24871e-06	2	2067.23	-3.56535	0
sIYDELSSPGLGSSPLTSR	2	1	1	E1C8U1	N-Term(iTRAQ8plex)		1.02885	1.03169	1.00238	70.58	1.63184e-06	2	2270.18	-1.98998	0
lNQNLHDVLLGLDk	1	2	1	F1NZ04	N-Term(iTRAQ8plex); K14(iTRAQ8plex)		0.956148	0.824826	0.905713	70.58	2.29683e-06	2	2200.28	-3.64258	0
dILNQITkPNDVYSFSLASR	30	1	1	P01012	N-Term(iTRAQ8plex); K8(iTRAQ8plex)		1.49031	1.62957	1.6568	70.54	2.94066e-06	5	2889.58	-3.29698	0
lVQALQAAGHR	1	2	1	A0A1D5PKC2	N-Term(iTRAQ8plex)		0.876427	1.0342	0.818093	70.53	3.03152e-06	3	1467.87	-0.912169	0
iGGVQQDTILAEGLHFR	4	2	1	F1N833	N-Term(iTRAQ8plex)		1.04818	1.01191	1.14736	70.49	3.1623e-06	3	2158.19	-0.469839	0
eVDEQMLNVQNk	4	10	3	P09244;P09203;F1NYB1	N-Term(iTRAQ8plex); K12(iTRAQ8plex)					70.47	2.60703e-06	3	2055.09	-3.91035	0
lLIPVAEGMNEIWLR	1	3	1	E1C0T6	N-Term(iTRAQ8plex)		0.845884	0.83381	0.975105	70.47	2.31537e-06	3	2058.17	0.116742	0
gADccVLVFDVTAPNTFk	2	2	1	E1C0F3	N-Term(iTRAQ8plex); C4(Carbamidomethyl); C5(Carbamidomethyl); K18(iTRAQ8plex)		0.962258	0.798135	0.953632	70.45	1.57775e-06	2	2622.35	-1.14359	0
kDLYANNVLSGGTTmYPGIADR	2	4	1	P68034	N-Term(iTRAQ8plex); K1(iTRAQ8plex); M15(Oxidation)		1.03863	1.36402	1.06032	70.43	2.35038e-06	4	2980.56	-1.5864	1
lQEVPHEGPMcDLLWSDPDDR	1	2	2	P48463;Q5ZM47	N-Term(iTRAQ8plex); C11(Carbamidomethyl)					70.41	4.36758e-07	3	2813.32	-0.261464	0
lQIQcVVEDDkVGTDMLEER	2	2	1	F1NYA9	N-Term(iTRAQ8plex); C5(Carbamidomethyl); K11(iTRAQ8plex)		0.999185	0.917967	1.03633	70.41	2.01091e-06	2	2985.54	-3.05647	1
lGPNPDLLDLVQSADIR	1	1	1	R4GI80	N-Term(iTRAQ8plex)		1.17362	1.16154	0.988566	70.35	2.99836e-06	3	2140.19	-0.336519	0
aVAVMAQWLALPDHAR	3	2	1	A0A1D5PU43	N-Term(iTRAQ8plex)		1.00011	1.05476	0.95236	70.35	2.68468e-06	2	2053.13	-0.261087	0
eSNMQVASFVYSHMk	3	5	3	Q6BCB8;F1NFL6;A0A1D5PV37	N-Term(iTRAQ8plex); K15(iTRAQ8plex)					70.32	1.54673e-06	3	2366.21	-0.00743674	0
yAMSNSIGPISDGSADISR	1	2	1	A0A1D5PJ08	N-Term(iTRAQ8plex)		1.02235	1.07128	1.16963	70.31	9.0783e-07	2	2245.1	-4.70092	0
lSSFVGAIAIGDLVk	4	2	1	Q5F424	N-Term(iTRAQ8plex); K15(iTRAQ8plex)		0.911412	0.649107	1.01288	70.3	2.07182e-06	2	2098.27	-0.242401	0
dFLAGGVAAAISk	10	7	3	Q5ZLG7;Q5ZMJ6;F1NJ10	N-Term(iTRAQ8plex); K13(iTRAQ8plex)					70.29	2.5443e-06	2	1828.07	-2.34057	0
imEVIDAITTTAQSHQR	1	3	1	Q8AYP9	N-Term(iTRAQ8plex); M2(Oxidation)		1.07223	1.14148	1.11261	70.29	2.54898e-06	3	2234.17	-1.24287	0
vVPGTASSLQVPGLR	2	1	1	F1NBA6	N-Term(iTRAQ8plex)		1.15012	1.09874	1.02225	70.28	2.50798e-06	3	1785.06	1.11811	0
aLEDANAELEVk	1	4	1	F1NDN5	N-Term(iTRAQ8plex); K12(iTRAQ8plex)		1.12859	1.01586	1.03216	70.28	2.74706e-06	2	1910.06	-2.16867	0
mASEQQEQLAALQDQLAR	1	5	1	R4GLW9	N-Term(iTRAQ8plex)		1.01359	1.99401	1.14421	70.27	1.96402e-06	2	2334.21	1.50415	0
gGFSFGNVESAPASQFVLGR	1	2	1	A0A1D5PXQ1	N-Term(iTRAQ8plex)		1.09136	1.28177	0.921919	70.26	1.58237e-06	2	2331.19	-4.36443	0
aAESLADPTEYENLFPGLk	2	1	1	E1C016	N-Term(iTRAQ8plex); K19(iTRAQ8plex)		0.986796	0.956753	0.967859	70.25	2.73306e-06	2	2673.42	0.602593	0
eESVPLVGQQTTVSDVPR	2	4	1	F1NJT4	N-Term(iTRAQ8plex)		1.18896	0.854081	1.95202	70.2	2.75038e-06	2	2245.19	-1.30923	0
gIDVQQVSLVINYDLPTNR	2	4	1	Q8JFP1	N-Term(iTRAQ8plex)		1.21355	1.26741	1.29096	70.19	2.79979e-06	2	2448.34	-1.6608	0
qLLQANPILESFGNAk	4	5	1	Q789A6	N-Term(iTRAQ8plex); K16(iTRAQ8plex)		0.973362	0.929179	0.972017	70.17	3.06754e-06	2	2351.36	2.36016	0
eQLIAAYTQLFHTQR	5	1	1	Q90ZK7	N-Term(iTRAQ8plex)		0.90213	1.09892	1.12858	70.17	2.30306e-06	3	2123.15	-1.29213	0
vASTMEAYQVHVGPMR	1	1	1	E1C003	N-Term(iTRAQ8plex)		1.00836	1.13847	1.15401	70.16	1.54695e-06	3	2080.06	-0.270509	0
dISEASVFDSYVLPk	5	2	1	Q5ZM66	N-Term(iTRAQ8plex); K15(iTRAQ8plex)		1.0998	1.04442	1.07836	70.13	2.48451e-06	2	2278.22	-9.64813	0
aILESYDSELTPAEHSPQLNR	1	1	1	E1BRU0	N-Term(iTRAQ8plex)		1.30121	1.22063	1.37922	70.12	1.84822e-06	3	2674.37	2.05502	0
vPIENVLGQIGGGFk	4	2	1	F1NEF6	N-Term(iTRAQ8plex); K15(iTRAQ8plex)		0.789608	0.736624	0.89176	70.11	3.21747e-06	2	2136.26	-2.53383	0
nmENILLSPVVVASSLGLVSLGGk	2	1	1	P13731	N-Term(iTRAQ8plex); M2(Oxidation); K24(iTRAQ8plex)		0.980825	0.892608	0.721518	70.11	2.0426e-06	3	3021.75	-0.898132	0
sQGGGDDTAANNIQFR	1	1	1	P41366	N-Term(iTRAQ8plex)		1.14232	1.00837	1.38959	70.08	7.95216e-07	2	1954.95	-0.633283	0
sDYDMVDYLNELR	2	1	1	A0A1D5P1W7	N-Term(iTRAQ8plex)		0.705204	1.36684	0.952649	70.06	4.68483e-07	2	1936.93	1.13849	0
lVPLLETGDIIIDGGNSEYR	1	2	1	Q5ZIZ0	N-Term(iTRAQ8plex)		0.853837	1.02033	0.867275	70.06	2.44104e-06	2	2478.34	-0.196306	0
gAAQNIIPASTGAAk	6	4	1	A0A1D5PEE2	N-Term(iTRAQ8plex); K15(iTRAQ8plex)		0.948924	0.97431	0.914975	70.05	2.83715e-06	3	1978.15	-1.90912	0
gYIIPGMDQGLQGVcIGER	2	2	1	R4GH26	N-Term(iTRAQ8plex); C15(Carbamidomethyl)		0.999983	1.48902	1.26271	70.04	2.11543e-06	2	2367.22	6.05421	0
tLHVEEIVPNVIEPSFGIGR	3	1	1	Q5ZHR4	N-Term(iTRAQ8plex)		1.0974	1.02621	1.14716	70.03	2.85024e-06	2	2510.39	-1.44837	0
iLFDTGLVNPR	2	3	1	A0A1D5PJ08	N-Term(iTRAQ8plex)		0.904871	1.0081	0.927723	70.02	2.57312e-06	3	1548.9	-0.542495	0
sFMALSQDIQk	2	1	1	Q5XNV3	N-Term(iTRAQ8plex); K11(iTRAQ8plex)		0.886701	0.846683	0.887444	70.01	2.61397e-06	2	1876.03	-8.29425	0
gVNWAAFHPTMPLIVSGADDR	2	3	1	H9L3L2	N-Term(iTRAQ8plex)		0.994063	1.03261	1.42695	69.98	1.99919e-06	3	2558.31	-1.81004	0
eNPLDAVVFHPk	3	4	1	A0A1D5NYN8	N-Term(iTRAQ8plex); K12(iTRAQ8plex)		0.880538	0.978598	0.926266	69.97	3.19701e-06	2	1974.12	-1.87159	0
fNEEHIPDSPFVVTAAPNSDAAR	5	1	1	Q90WF1	N-Term(iTRAQ8plex)		1.1006	0.945752	0.976387	69.96	1.44828e-06	3	2788.39	0.577472	0
nAELSFVFITDGITGSk	5	2	1	A0A1D5PLK4	N-Term(iTRAQ8plex); K17(iTRAQ8plex)		0.936405	0.895802	0.846518	69.92	2.83168e-06	2	2407.33	-2.80055	0
dDLISDLLNEAk	3	2	1	A0A1D5PL39	N-Term(iTRAQ8plex); K12(iTRAQ8plex)		1.03287	0.955902	1.06703	69.9	3.23361e-06	2	1954.08	-6.53717	0
vWLDPNETNEIANANSR	1	3	1	Q5ZKK8	N-Term(iTRAQ8plex)		1.05319	0.895244	1.11069	69.9	1.24842e-06	2	2247.12	-4.6203	0
vDIDVPDVDVHGPEGk	6	1	1	A0A1D5PQR2	N-Term(iTRAQ8plex); K16(iTRAQ8plex)		0.962302	0.861611	1.04978	69.89	3.20003e-06	2	2299.24	1.80075	0
gFSLDSTGLNcEDVDEcDGNHR	1	3	1	E1C3A6	N-Term(iTRAQ8plex); C11(Carbamidomethyl); C17(Carbamidomethyl)		0.977559	1.06204	0.955211	69.88	1.02558e-07	3	2801.2	-0.837751	0
tVTAMDVVYALk	29	2	1	P62801	N-Term(iTRAQ8plex); K12(iTRAQ8plex)		0.783441	0.714766	0.936347	69.87	3.37451e-06	2	1919.11	-3.70204	0
gWEEGVAQMSVGQR	3	1	1	Q90ZG0	N-Term(iTRAQ8plex)		0.988418	1.10339	0.856386	69.86	1.13087e-06	2	1837.92	2.46638	0
iGNTGGMLDNILASk	2	4	1	A0A1D5PSE5	N-Term(iTRAQ8plex); K15(iTRAQ8plex)		0.868641	0.884586	0.953283	69.85	2.86217e-06	2	2112.19	0.0105276	0
iPGEAFAVGSGSSYAYGVLDGGR	1	1	1	P34065	N-Term(iTRAQ8plex)		1.16971	1.14324	1.13314	69.84	1.33322e-06	3	2534.27	-4.84844	0
iGPSPAYAGDNIILTINk	3	1	1	A0A1D5PE67	N-Term(iTRAQ8plex); K18(iTRAQ8plex)		0.744021	0.630145	0.719472	69.82	2.92891e-06	2	2465.41	-3.57728	0
eIVHLQAGQcGNQIGAk	6	11	4	F1NYB1;P09244;P09203;F1NMU4	N-Term(iTRAQ8plex); C10(Carbamidomethyl); K17(iTRAQ8plex)					69.82	2.82468e-06	3	2431.33	-2.45727	0
sSGGGIGEGLLGR	2	1	1	P13648	N-Term(iTRAQ8plex)		1.02215	0.877025	0.867551	69.8	3.48694e-06	3	1463.81	-0.935393	0
gATVLPAGSAGSGGSAk	1	2	1	A0A1D5PEE1	N-Term(iTRAQ8plex); K17(iTRAQ8plex)		0.996562	0.861746	0.941478	69.8	2.73301e-06	2	1996.13	-0.329716	0
aEEYEFLTPMEEAPk	2	2	1	F1P3P3	N-Term(iTRAQ8plex); K15(iTRAQ8plex)		0.768992	0.699209	0.901728	69.77	1.70283e-06	2	2392.22	-1.34297	0
qATYGYYLENPEEFQDATDR	1	1	1	E1BXF4	N-Term(iTRAQ8plex)		0.951447	0.801586	0.842612	69.76	3.38182e-07	2	2714.23	-6.98365	0
cEDPHVNDDLADNDAR	3	2	1	F1N9S7	N-Term(iTRAQ8plex); C1(Carbamidomethyl)		1.22195	0.682809	0.680391	69.75	1.53592e-07	2	2159.95	-1.35856	0
eGTDTSQGIPQLVSNINAcQVIAEAVR	1	3	1	F1NK38	N-Term(iTRAQ8plex); C19(Carbamidomethyl)		1.06993	1.29441	1.16443	69.74	2.05438e-06	3	3174.62	-6.55682	0
gLSAEEAAEQEDR	1	2	1	F1NE97	N-Term(iTRAQ8plex)		0.903754	0.987407	0.816777	69.73	7.87466e-07	2	1708.83	-0.733159	0
nTDDTFVVIGEIIQcGTSk	10	3	1	F1NZY2	N-Term(iTRAQ8plex); C15(Carbamidomethyl); K19(iTRAQ8plex)		1.49202	1.27724	1.474	69.72	2.40517e-06	3	2705.42	-1.11612	0
sLLDASEEAIk	3	1	1	P12003	N-Term(iTRAQ8plex); K11(iTRAQ8plex)		0.782393	0.737354	0.888894	69.71	3.66686e-06	2	1784.02	-0.969515	0
eGGSIPVTLTFQEATGk	2	2	1	F1P463	N-Term(iTRAQ8plex); K17(iTRAQ8plex)		1.0109	1.14055	1.20857	69.71	2.89179e-06	2	2343.3	-0.876181	0
aVELDPAASQLNSNDAFVLk	3	1	1	O93510	N-Term(iTRAQ8plex); K20(iTRAQ8plex)		0.873708	0.897126	0.879686	69.7	3.35386e-06	2	2710.48	-1.31383	0
dFAPVIVEAFk	2	3	1	F1NHL7	N-Term(iTRAQ8plex); K11(iTRAQ8plex)		1.01095	0.909584	0.877347	69.67	2.72434e-06	2	1844.07	-3.59352	0
lFPDAPVAIEQNk	2	2	1	I3VQH4	N-Term(iTRAQ8plex); K13(iTRAQ8plex)		1.01159	0.949477	1.07175	69.67	3.45802e-06	2	2050.18	1.49711	0
iIGATDSSGELMFLMk	1	5	2	O93480;O93481	N-Term(iTRAQ8plex); K16(iTRAQ8plex)					69.67	3.59829e-06	3	2321.27	0.98222	0
vVLAYEPVWAIGTGk	5	2	1	P00940	N-Term(iTRAQ8plex); K15(iTRAQ8plex)		0.911882	0.816857	0.799235	69.66	3.00098e-06	2	2211.3	-0.528973	0
eIVHIQAGQcGNQIGTk	2	2	1	P09653	N-Term(iTRAQ8plex); C10(Carbamidomethyl); K17(iTRAQ8plex)		0.987125	0.986126	0.968848	69.65	3.48483e-06	3	2461.33	-5.97375	0
aAIEYYSQLk	2	1	1	F1NMN7	N-Term(iTRAQ8plex); K10(iTRAQ8plex)		0.813045	0.860468	0.930519	69.62	2.99055e-06	2	1794.02	-3.10593	0
tDTEVSAPAPGQQPSSGPPAPQSR	1	1	1	Q5ZKD7	N-Term(iTRAQ8plex)		1.70368	1.33198	1.357	69.61	1.64093e-06	3	2666.33	0.801304	0
aTENDIANFFSPLNPIR	3	1	1	Q5F3D2	N-Term(iTRAQ8plex)		0.852502	1.16691	1.00393	69.6	2.23133e-06	3	2223.17	-0.917038	0
kAcSDTTLAQITTSLDSVGR	2	1	1	E1BW98	N-Term(iTRAQ8plex); K1(iTRAQ8plex); C3(Carbamidomethyl)		1.05013	1.08725	1.03841	69.56	3.31434e-06	3	2732.46	-3.4677	1
vIITADDVLHSWAVPALGVk	4	5	1	A0A1B0VA49	N-Term(iTRAQ8plex); K20(iTRAQ8plex)		1.11102	1.03509	0.994382	69.55	2.27381e-06	2	2712.59	0.876658	0
gATYNIIVEALk	7	4	1	F1NJT4	N-Term(iTRAQ8plex); K12(iTRAQ8plex)		0.848798	0.778485	0.817451	69.53	2.92502e-06	2	1900.13	-2.44185	0
lLDTIGISQPLWk	2	1	1	E1BTX8	N-Term(iTRAQ8plex); K13(iTRAQ8plex)		0.830232	0.792203	0.961258	69.53	2.46259e-06	2	2092.26	-1.02074	0
lLSISNTLHLVSPAk	3	2	2	Q197X2;F1NV02	N-Term(iTRAQ8plex); K15(iTRAQ8plex)					69.52	2.41801e-06	2	2201.35	-0.93151	0
tAEEIWQQSVIGDYLAR	3	5	1	A0A1D5PQB4	N-Term(iTRAQ8plex)		1.02441	1.22656	1.16845	69.51	2.68665e-06	2	2283.19	-0.0591406	0
gAVAAVTFDDFHk	4	2	1	A0A1D5PKF0	N-Term(iTRAQ8plex); K13(iTRAQ8plex)		1.03299	1.04305	0.990163	69.51	3.3807e-06	2	1986.08	-3.3339	0
kPLDWIFLNTIcQEDNLPR	6	2	1	E1BV96	N-Term(iTRAQ8plex); K1(iTRAQ8plex); C12(Carbamidomethyl)		1.05227	0.719755	0.959395	69.51	3.22398e-06	3	2980.62	-0.316713	0
aLLSLDcIEEAMk	2	1	1	F1NGU3	N-Term(iTRAQ8plex); C7(Carbamidomethyl); K13(iTRAQ8plex)		0.978743	0.794901	0.991616	69.47	3.34984e-06	2	2101.15	-1.82276	0
vNQWTTSVVEQSLSQLTk	2	1	1	F1P561	N-Term(iTRAQ8plex); K18(iTRAQ8plex)		0.791925	0.82328	1.14504	69.46	3.27264e-06	3	2656.47	-3.07639	0
eEVTEHDEQDVAAAVATASAk	1	2	1	A0A1D5NTE0	N-Term(iTRAQ8plex); K21(iTRAQ8plex)		1.00559	1.03354	0.896152	69.44	2.22406e-06	3	2779.42	-1.51625	0
iEELEDPVEPQAEAk	1	3	1	O13265	N-Term(iTRAQ8plex); K15(iTRAQ8plex)		1.00048	0.922598	1.0248	69.41	3.51672e-06	3	2305.23	-2.89676	0
eVIQEWSLTNIk	2	3	1	E1C2S1	N-Term(iTRAQ8plex); K12(iTRAQ8plex)		0.962048	0.858759	0.964613	69.4	3.8578e-06	2	2068.18	-2.43656	0
aETAPAAAPAAAPAPAAk	2	2	1	F1NME1	N-Term(iTRAQ8plex); K18(iTRAQ8plex)		1.31185	1.46786	1.30387	69.4	3.46168e-06	2	2155.23	-1.02387	0
nVQAEEMVEFSSGLk	9	3	1	A0A1D5PN54	N-Term(iTRAQ8plex); K15(iTRAQ8plex)		0.829216	0.910697	0.919702	69.4	2.81872e-06	2	2276.2	-0.514953	0
vIQcFAETGQVQk	2	1	1	F1NW23	N-Term(iTRAQ8plex); C4(Carbamidomethyl); K13(iTRAQ8plex)		1.14909	0.970535	1.06354	69.37	4.00593e-06	2	2116.16	-2.70498	0
iNPVEGISAQWDYEk	2	1	1	Q5ZJV5	N-Term(iTRAQ8plex); K15(iTRAQ8plex)		0.961898	0.925893	1.05599	69.35	3.10688e-06	2	2357.26	-1.33286	0
iEEVLSGALDTELQSk	1	1	1	A0A1D5PT79	N-Term(iTRAQ8plex); K16(iTRAQ8plex)		0.848418	0.779909	0.82602	69.33	3.91465e-06	3	2340.31	0.352926	0
tLTLLDTGIGMTk	3	2	1	A0A1D5PHC5	N-Term(iTRAQ8plex); K13(iTRAQ8plex)		0.868995	0.89421	1.44174	69.3	2.94312e-06	2	1972.15	-4.07761	0
eTVVEVPQVTWEDIGGLEDVk	6	6	1	A0A1D5PXG2	N-Term(iTRAQ8plex); K21(iTRAQ8plex)		1.09395	1.00636	1.04239	69.3	3.4307e-06	2	2950.59	0.303981	0
nQAGLAPVIDVVR	4	2	1	F1NBX4	N-Term(iTRAQ8plex)		1.02037	1.01962	1.06187	69.29	3.47983e-06	3	1655.97	-2.51705	0
aQPLSLEELLAk	2	1	1	A0A1D5PUG6	N-Term(iTRAQ8plex); K12(iTRAQ8plex)		1.02031	0.913673	0.944087	69.28	2.44326e-06	2	1920.15	-4.8243	0
lNEHFVNTTDFLDAIk	3	2	1	A0A1D5P8I7	N-Term(iTRAQ8plex); K16(iTRAQ8plex)		1.07195	0.928813	1.07456	69.28	3.62358e-06	3	2485.36	1.11282	0
aMEFLDGDSGVLk	2	1	1	F1NKY6	N-Term(iTRAQ8plex); K13(iTRAQ8plex)		0.861027	1.0106	0.893651	69.26	2.50197e-06	2	1990.06	-8.23918	0
iQVTIQAGDQAPTk	6	3	2	P87498;A0A1D5P9N5	N-Term(iTRAQ8plex); K14(iTRAQ8plex)					69.25	3.28027e-06	2	2078.22	5.27163	0
iMkGEADAVALDGGLVYTAGVcGLVPVMAER	2	6	2	Q4ADG4;A0A1D5P4L7	N-Term(iTRAQ8plex); K3(iTRAQ8plex); C22(Carbamidomethyl)					69.24	2.65051e-06	3	3771.02	2.83956	1
kGLSPYAQEVQDGLNR	3	1	1	O93601	N-Term(iTRAQ8plex); K1(iTRAQ8plex)		1.11683	1.07151	1.17229	69.23	3.74315e-06	3	2383.31	-5.13339	1
gDVAFIQHSTVEENTGGk	19	4	1	Q4ADG4	N-Term(iTRAQ8plex); K18(iTRAQ8plex)		1.45264	1.35615	0.855462	69.21	2.75285e-06	3	2497.31	-3.09836	0
sLEALDPSLFAk	2	2	1	A0A1D5NZ48	N-Term(iTRAQ8plex); K12(iTRAQ8plex)		0.960733	0.949595	0.923157	69.16	4.09519e-06	2	1899.1	-2.18407	0
aNDDIIVNWVNQTLk	3	2	1	Q5ZI39	N-Term(iTRAQ8plex); K15(iTRAQ8plex)		0.851125	0.844165	0.825484	69.16	3.96171e-06	2	2351.31	-1.57985	0
aVFDNLIQLEHLNIVk	2	2	1	F1NUB8	N-Term(iTRAQ8plex); K16(iTRAQ8plex)		0.983862	1.23191	0.924545	69.16	3.16088e-06	3	2474.46	2.3349	0
sVQTTLQTDEVk	1	5	2	F1NBD0;A0A1D5PXR8	N-Term(iTRAQ8plex); K12(iTRAQ8plex)					69.1	4.21982e-06	2	1957.1	-0.672066	0
iLIPGINEAVASVTDEELAIYEk	1	2	1	F1P463	N-Term(iTRAQ8plex); K23(iTRAQ8plex)		0.752257	1.14771	0.853034	69.1	3.20485e-06	3	3095.73	-1.64436	0
tDLELQIENLk	3	3	1	F1NDN9	N-Term(iTRAQ8plex); K11(iTRAQ8plex)		0.743664	0.783505	0.953897	69.09	3.74247e-06	2	1924.11	-4.00204	0
sPDETTVDQESEDDLSASR	1	3	1	R9PXQ2	N-Term(iTRAQ8plex)		1.30342	0.965952	0.830646	69.09	3.32938e-07	3	2385.08	-2.29331	0
tAMNVNEIFMAIAk	2	1	1	Q98932	N-Term(iTRAQ8plex); K14(iTRAQ8plex)		0.801815	0.799042	0.875767	69.07	3.50579e-06	2	2161.19	-2.91037	0
gFTDADNTWEPEENLDcPELIEAFLNSQk	1	2	1	O93481	N-Term(iTRAQ8plex); C17(Carbamidomethyl); K29(iTRAQ8plex)		0.910859	0.961443	0.811226	69.06	1.22303e-06	3	3990.92	-0.155009	0
lEGDFQcPDVDLk	2	1	1	A0A1D5PQR2	N-Term(iTRAQ8plex); C7(Carbamidomethyl); K13(iTRAQ8plex)		0.959583	0.874862	0.897402	69.04	3.06856e-06	2	2144.12	0.270086	0
sVVVITQNIDELHR	1	1	1	E1BRE2	N-Term(iTRAQ8plex)		1.32359	1.45007	1.35962	69.04	4.09765e-06	3	1927.09	-1.9037	0
sAALELGTALHFYGAAVR	1	1	1	A0A1D5PJ08	N-Term(iTRAQ8plex)		0.872942	1.23982	1.01965	69.03	3.50073e-06	2	2151.19	1.07708	0
gFFDPNTHENLTYMQLLR	4	4	1	A0A1D5P3W5	N-Term(iTRAQ8plex)		1.0537	1.31751	1.2422	69.02	1.50377e-06	2	2500.25	-3.46651	0
aETAEVcLFTk	1	1	1	A0A1D5NWM7	N-Term(iTRAQ8plex); C7(Carbamidomethyl); K11(iTRAQ8plex)		1.04744	0.915761	1.06539	68.99	3.12933e-06	2	1877.02	-3.80529	0
qQSEEDLLLQDFSR	2	1	1	R4GJK4	N-Term(iTRAQ8plex)		1.12023	1.09108	1.11063	68.99	1.48265e-06	2	2012.02	-0.364018	0
fSSPEEVQNVLQk	1	1	1	A0A1D5P6Y8	N-Term(iTRAQ8plex); K13(iTRAQ8plex)		0.940672	0.843251	0.935136	68.99	3.57097e-06	2	2113.18	0.632143	0
tTGMGAIYGMAQSIPDR	1	2	1	F1NMD8	N-Term(iTRAQ8plex)		2.94467	1.6431	1.4356	68.96	1.4294e-06	3	2073.03	-3.77369	0
lENLIFLYMEk	2	2	1	A0A1D5PAN0	N-Term(iTRAQ8plex); K11(iTRAQ8plex)		1.20109	0.811232	1.13799	68.94	3.24215e-06	2	2021.16	-2.52549	0
sEDSLLSAEENAAk	3	1	1	Q8AWI4	N-Term(iTRAQ8plex); K14(iTRAQ8plex)		1.16834	1.19315	0.98438	68.92	3.23147e-06	2	2072.1	-0.389188	0
sVSLTGSPEAVQk	2	1	1	Q8UVD9	N-Term(iTRAQ8plex); K13(iTRAQ8plex)		0.974695	0.910957	0.992847	68.91	3.92012e-06	2	1911.1	-2.04173	0
tHPVEIFYTPEPER	1	2	1	F1NHI3	N-Term(iTRAQ8plex)		1.49595	1.46225	1.53408	68.9	2.61515e-06	3	2019.05	-1.5759	0
sFLLDLLNATGk	2	1	1	Q5F491	N-Term(iTRAQ8plex); K12(iTRAQ8plex)		0.716497	0.566897	0.702294	68.89	3.45401e-06	2	1900.13	-4.18168	0
lQQELDDLmVDLDHQR	3	6	1	Q789A6	N-Term(iTRAQ8plex); M9(Oxidation)		0.86866	1.03954	0.7994	68.88	2.08366e-06	3	2288.15	-1.69714	0
aLSVLDAHLQSR	4	1	1	Q6EE30	N-Term(iTRAQ8plex)		1.10735	1.12867	1.1691	68.87	4.31961e-06	3	1613.93	-1.27577	0
dFTPAcQFAWQk	6	2	1	F1NMZ3	N-Term(iTRAQ8plex); C6(Carbamidomethyl); K12(iTRAQ8plex)		0.653901	0.837457	0.935541	68.86	2.2948e-06	2	2107.09	2.55552	0
gIEQAVESHAVAEEEAR	2	2	1	F1P3U1	N-Term(iTRAQ8plex)		1.22228	1.26273	1.172	68.85	1.76579e-06	3	2129.08	0.329717	0
dNANAATEEFVk	2	2	1	R4GM10	N-Term(iTRAQ8plex); K12(iTRAQ8plex)		1.02334	0.957055	0.946637	68.83	2.76892e-06	2	1917.02	-1.10323	0
eLQELVQYPVEHPDk	3	6	1	A0A1D5PXG2	N-Term(iTRAQ8plex); K15(iTRAQ8plex)		0.930301	0.930225	1.06209	68.83	3.75081e-06	2	2432.33	-0.208435	0
eLISNASDALDk	4	7	2	A0A1D5PPN9;A0A1D5PHC5	N-Term(iTRAQ8plex); K12(iTRAQ8plex)					68.82	4.06782e-06	2	1884.05	-3.92941	0
nLQEAEEWYk	4	4	1	F1NJ08	N-Term(iTRAQ8plex); K10(iTRAQ8plex)		0.894215	0.764863	1.03639	68.82	3.05086e-06	2	1918.01	-1.66629	0
nSIAGQWTQPVWMGELR	4	5	3	Q6BCB8;F1NFL6;A0A1D5PV37	N-Term(iTRAQ8plex)					68.82	2.44069e-06	2	2277.18	2.07623	0
nQAAASTPTNATAASDVNAGER	1	1	1	F1NPL8	N-Term(iTRAQ8plex)		1.7767	1.58573	2.93041	68.81	1.3218e-06	3	2421.19	-1.16425	0
iAIPGLAGAGNSVLLVSNLNPER	1	2	1	F1P5K0	N-Term(iTRAQ8plex)		1.36592	2.90386	1.00009	68.81	3.34067e-06	3	2579.49	1.27489	0
nTINSMESDVYTEVk	2	1	1	F1P360	N-Term(iTRAQ8plex); K15(iTRAQ8plex)		0.938391	0.810911	0.848125	68.78	2.19179e-06	2	2338.21	0.280184	0
nVLFAHLDDNER	1	3	1	Q5ZM91	N-Term(iTRAQ8plex)		1.09181	1.17979	1.08954	68.76	1.94912e-06	2	1746.91	-0.518299	0
aVPASPTTGTEVLSQDGLHR	3	1	1	F1NZE1	N-Term(iTRAQ8plex)		1.07611	0.891996	1.05443	68.76	3.31948e-06	3	2340.24	-1.68344	0
sWVNQMESQTGEASk	2	1	1	A0A1D5PIZ8	N-Term(iTRAQ8plex); K15(iTRAQ8plex)		0.935079	0.871333	1.04636	68.75	1.8936e-06	2	2290.15	-2.64322	0
qVYQLPGLFAYAk	3	2	1	Q9PVL6	N-Term(iTRAQ8plex); K13(iTRAQ8plex)		0.856364	0.86703	0.924464	68.74	4.35062e-06	2	2106.22	-0.367007	0
gILSGTSDLLLTFDEAEVR	1	2	1	P12003	N-Term(iTRAQ8plex)		1.0428	0.8894	0.926697	68.74	3.44842e-06	2	2340.25	-2.72688	0
dVAcGANHTLVLDSQk	1	2	1	A0A1D5NZM5	N-Term(iTRAQ8plex); C4(Carbamidomethyl); K16(iTRAQ8plex)		1.09499	1.15569	2.03894	68.73	3.17503e-06	2	2336.24	-3.27311	0
qAFTDVATGSLGQGLGAAcGMAYTGk	1	2	1	F1P1A5	N-Term(iTRAQ8plex); C19(Carbamidomethyl); K26(iTRAQ8plex)		1.09219	1.12877	1.01676	68.71	2.53022e-06	3	3140.6	0.993206	0
kDLYANTVLSGGTTmYPGIADR	4	8	1	P60706	N-Term(iTRAQ8plex); K1(iTRAQ8plex); M15(Oxidation)		0.950414	0.98544	0.946196	68.64	3.7339e-06	3	2967.57	-1.89371	1
iDSVTSADVVNAAk	1	2	1	D0VX29	N-Term(iTRAQ8plex); K14(iTRAQ8plex)		0.865009	0.84304	0.921653	68.59	4.44125e-06	2	1998.13	-2.85939	0
vSASYLQNIEDAYk	2	2	1	Q5ZIQ5	N-Term(iTRAQ8plex); K14(iTRAQ8plex)		0.795353	1.14197	0.896854	68.57	3.34284e-06	2	2209.17	-9.614	0
gGQQVNVGEALEFVAk	3	3	1	F1P2F0	N-Term(iTRAQ8plex); K16(iTRAQ8plex)		1.03687	1.04965	0.938664	68.57	4.4409e-06	3	2254.25	-6.41221	0
qPAHDAWAEDVDLR	3	3	1	F1NW43	N-Term(iTRAQ8plex)		1.09408	1.36758	1.0353	68.57	2.53666e-06	3	1926.96	-0.720988	0
eVAVDVEFPGTEPEAEDAk	2	1	1	A0A1D5PQR2	N-Term(iTRAQ8plex); K19(iTRAQ8plex)		0.982644	0.935874	0.875632	68.56	3.05101e-06	2	2640.35	-1.11566	0
tIADGFTAMVDk	4	2	1	A0A1D5NW68	N-Term(iTRAQ8plex); K12(iTRAQ8plex)		0.672613	0.52911	0.603116	68.55	3.53979e-06	2	1877.03	-1.86279	0
sVEELLQAEILk	1	3	2	Q90631;E1C2P9	N-Term(iTRAQ8plex); K12(iTRAQ8plex)					68.55	4.24496e-06	2	1980.18	-1.84831	0
rAPAAFVAALGPETGGTAAAALPER	1	2	1	Q5F3P7	N-Term(iTRAQ8plex)		1.09494	0.946832	1.0931	68.55	4.33572e-06	3	2669.47	-0.104472	1
vLGALGNAVk	22	1	1	P02001	N-Term(iTRAQ8plex); K10(iTRAQ8plex)		0.742243	0.931068	0.904648	68.53	1.90081e-06	2	1549.98	-3.33892	0
dTLVTGEYEIGAPPGSSSGPSANLk	1	2	1	F1NA76	N-Term(iTRAQ8plex); K25(iTRAQ8plex)		0.759363	0.784687	0.841994	68.51	3.63597e-06	3	3055.61	2.11536	0
kDATLEAcAGALQNLTASR	2	2	1	A0A1D5PI09	N-Term(iTRAQ8plex); K1(iTRAQ8plex); C8(Carbamidomethyl)		0.918643	1.06473	0.914514	68.49	4.31817e-06	3	2598.42	3.81441	1
nQDATVYVGGLDEk	2	1	1	H9L019	N-Term(iTRAQ8plex); K14(iTRAQ8plex)		0.837394	0.827596	0.989259	68.47	3.82606e-06	2	2117.13	-3.30583	0
lQSSLEGEVSILSSk	1	2	1	A0A1D5P991	N-Term(iTRAQ8plex); K15(iTRAQ8plex)		0.801636	0.699969	0.808747	68.46	4.31246e-06	2	2185.25	-3.65095	0
lEAELGSmQGLVEDFk	3	1	1	A0A1D5P5F5	N-Term(iTRAQ8plex); M8(Oxidation); K16(iTRAQ8plex)		1.02685	0.995129	1.1426	68.46	3.56402e-06	2	2390.26	-3.85252	0
eEAAAAAPEAAGGEEGk	2	2	1	A0A1D5PDE6	N-Term(iTRAQ8plex); K17(iTRAQ8plex)		0.920846	0.732379	0.988247	68.45	2.61488e-06	2	2166.11	-2.01875	0
iFASILAPGVAAAQALR	2	3	1	R4R035	N-Term(iTRAQ8plex)		1.73868	1.01168	0.748083	68.43	4.29211e-06	3	1973.18	-0.948558	0
sIcTTVLELLDk	5	3	1	Q5ZMD1	N-Term(iTRAQ8plex); C3(Carbamidomethyl); K12(iTRAQ8plex)		0.910718	0.889457	0.840654	68.4	3.74369e-06	2	2000.15	-1.59478	0
vTFELFADkVPITAENFR	4	1	1	D0EKR3	N-Term(iTRAQ8plex); K9(iTRAQ8plex)		0.762868	0.944068	0.787055	68.4	4.48809e-06	2	2705.5	-2.73919	1
kAVEGAGTDESTLIEImATR	1	3	1	Q6B344	N-Term(iTRAQ8plex); K1(iTRAQ8plex); M17(Oxidation)		1.21177	1.40451	1.3814	68.37	3.76964e-06	3	2716.46	0.0676146	1
lPYDVTPEQALNHEEVR	3	1	1	A0A1D5PIZ8	N-Term(iTRAQ8plex)		1.27967	1.23723	1.26788	68.32	3.30534e-06	3	2314.2	-1.15054	0
dASVAEAWLLGQEPYLSSR	1	3	1	A0A1D5PJY1	N-Term(iTRAQ8plex)		1.14668	1.41549	0.979241	68.31	2.95879e-06	3	2396.24	-0.580377	0
tLFSNIVLSGGSTLFk	2	2	1	Q5ZM58	N-Term(iTRAQ8plex); K16(iTRAQ8plex)		0.75342	0.614438	0.797517	68.24	4.08664e-06	2	2292.33	-3.96615	0
eVDEQmLNVQNk	5	10	3	P09244;P09203;F1NYB1	N-Term(iTRAQ8plex); M6(Oxidation); K12(iTRAQ8plex)					68.23	3.94575e-06	2	2071.09	-0.239622	0
aTAVSLLEWQR	3	3	2	P87498;A0A1D5P9N5	N-Term(iTRAQ8plex)					68.21	3.89601e-06	3	1577.9	0.984499	0
gTSFEAAPTSGGSASVEk	2	3	1	A0A1D5PC99	N-Term(iTRAQ8plex); K18(iTRAQ8plex)		0.866082	1.00377	0.884444	68.2	3.59471e-06	2	2291.2	-0.867259	0
hMNLILcDcDEFR	2	1	1	Q9PV94	N-Term(iTRAQ8plex); C7(Carbamidomethyl); C9(Carbamidomethyl)		0.932447	0.881726	1.02807	68.2	4.99475e-07	2	2026.95	0.971798	0
vVSAmVNcNDEDHGVLLGR	1	3	1	O13265	N-Term(iTRAQ8plex); M5(Oxidation); C8(Carbamidomethyl)		1.23827	0.880757	0.933564	68.2	1.80114e-06	3	2405.18	-3.14223	0
iIVDELkQEVISTSSk	5	1	1	P63247	N-Term(iTRAQ8plex); K7(iTRAQ8plex); K16(iTRAQ8plex)		0.873077	0.954738	0.849932	68.19	2.55623e-06	2	2701.61	-2.02719	1
iLAIGLINEALDEGDTk	4	1	1	A0A1D5PIZ8	N-Term(iTRAQ8plex); K17(iTRAQ8plex)		0.913018	0.808753	0.935787	68.16	5.23955e-06	3	2393.37	-1.90856	0
vAASGAEAAEEVPk	1	1	1	F1P0C0	N-Term(iTRAQ8plex); K14(iTRAQ8plex)		1.00958	0.826982	0.884547	68.15	3.61337e-06	2	1937.07	-3.86353	0
hQAQIDHYLGLVNk	3	10	1	A0A1D5PD62	N-Term(iTRAQ8plex); K14(iTRAQ8plex)		1.22002	1.29521	1.14548	68.14	5.48626e-06	2	2244.26	-3.75737	0
cIESLLAVFQR	1	1	1	P24479	N-Term(iTRAQ8plex); C1(Carbamidomethyl)		0.950843	0.738287	0.945098	68.13	4.26069e-06	3	1639.91	-1.68368	0
qAGPASVALSSVADFEk	1	1	1	Q8JG64	N-Term(iTRAQ8plex); K17(iTRAQ8plex)		0.833147	0.819782	1.18765	68.12	5.64262e-06	2	2285.27	4.9195	0
vMAGALEGDIFIGPk	3	2	1	Q5ZM58	N-Term(iTRAQ8plex); K15(iTRAQ8plex)		0.843305	0.840939	0.977181	68.11	4.62031e-06	3	2126.21	-1.10395	0
ecNLAEVPTHAVVVRPEk	7	6	2	Q4ADG4;A0A1D5P4L7	N-Term(iTRAQ8plex); C2(Carbamidomethyl); K18(iTRAQ8plex)					68.11	4.5276e-06	2	2656.47	0.407949	0
gITYQEGGVDSAFk	3	2	1	A0A1D5P7X3	N-Term(iTRAQ8plex); K14(iTRAQ8plex)		0.646234	0.5916	0.946517	68.09	4.07502e-06	2	2080.11	-2.64959	0
eENLIPYSPDVQIHAER	3	3	1	F1NZP8	N-Term(iTRAQ8plex)		1.10721	1.34897	1.30998	68.09	3.61706e-06	2	2314.2	-0.248006	0
aAAAANESSEAEMEDAGSPEk	1	2	1	F1NDK1	N-Term(iTRAQ8plex); K21(iTRAQ8plex)		1.17836	0.997085	1.14961	68.08	9.1802e-07	3	2673.26	-4.61521	0
eSTGAQVQVAGDmLPNSTER	2	5	2	A0A1D5PAH2;A0A1D5PD11	N-Term(iTRAQ8plex); M13(Oxidation)					68.05	1.91144e-06	2	2410.18	0.270779	0
lQAEAPHIVVGTPGR	5	4	1	Q8JFP1	N-Term(iTRAQ8plex)		1.10749	1.07835	1.07415	68.02	4.00713e-06	3	1849.06	-0.695201	0
lAAVDATVNQMLANR	4	2	1	F1NK96	N-Term(iTRAQ8plex)		1.07657	1.02133	1.0384	68.01	4.51446e-06	3	1891.03	-3.43431	0
gNPTVEVDLYTNk	3	7	1	F1NZ78	N-Term(iTRAQ8plex); K13(iTRAQ8plex)		0.909128	1.01185	1.00406	68.01	4.51446e-06	2	2058.13	-1.97344	0
lAQTLSTQLFQMVHTQR	1	2	1	A0A1D5P997	N-Term(iTRAQ8plex)		1.01237	1.09547	0.940758	68.01	4.75956e-06	3	2306.26	0.00875708	0
vcNALALLQcVASHPETR	2	4	1	A0A1D5PVC4	N-Term(iTRAQ8plex); C2(Carbamidomethyl); C10(Carbamidomethyl)		1.09905	1.44624	1.16896	68.01	2.9174e-06	3	2343.22	-1.80094	0
eVNIQEQQEAGEDDEQHVDQAEEER	1	5	1	A0A1D5PEK4	N-Term(iTRAQ8plex)		1.08905	0.960878	0.995298	67.99	2.70053e-07	4	3258.45	-1.6217	0
nVPLYNAIGEHALR	4	3	2	P87498;A0A1D5P9N5	N-Term(iTRAQ8plex)					67.97	4.81158e-06	3	1871.04	-1.54375	0
yATDTFAGLcHQLTNALVER	1	1	1	Q5ZJF1	N-Term(iTRAQ8plex); C10(Carbamidomethyl)		0.892232	1.11148	1.02389	67.97	2.37786e-06	3	2584.31	-1.55093	0
tDGQScFEDTDGQPTcSAcAPGHTGR	1	1	1	Q6KDZ1	N-Term(iTRAQ8plex); C6(Carbamidomethyl); C16(Carbamidomethyl); C19(Carbamidomethyl)		0.837854	1.02249	0.811568	67.96	1.59577e-07	3	3116.3	-1.68524	0
lIQLLDVQNEDIQR	2	1	1	E1C2V3	N-Term(iTRAQ8plex)		1.14474	1.47554	1.2377	67.94	4.62799e-06	3	2001.13	0.308859	0
tPTGAMQITYAQcGDVLR	2	3	1	F1NJ37	N-Term(iTRAQ8plex); C13(Carbamidomethyl)		1.5264	1.4469	1.08275	67.93	2.88306e-06	2	2286.16	2.21463	0
qAEMLDELLEk	2	1	1	F1NJ73	N-Term(iTRAQ8plex); K11(iTRAQ8plex)		0.858276	0.906798	0.997682	67.93	5.29902e-06	2	1927.07	-0.3766	0
dALSDLALHFLNk	5	1	1	Q9I8D6	N-Term(iTRAQ8plex); K13(iTRAQ8plex)		0.831049	0.934484	0.946749	67.92	4.49599e-06	2	2065.19	-0.240383	0
gLGHQVATDALVAMEk	3	1	1	F1NYI3	N-Term(iTRAQ8plex); K16(iTRAQ8plex)		0.989259	0.955729	1.05233	67.9	5.18979e-06	2	2248.25	-2.89952	0
tDLNADNLQGGDDLDPNYVLSSR	1	2	1	A0A1D5PPN6	N-Term(iTRAQ8plex)		1.08623	1.28938	1.01104	67.89	1.9344e-06	3	2796.36	0.920882	0
nLEEAINSMk	3	2	1	A0A1D5PLK4	N-Term(iTRAQ8plex); K10(iTRAQ8plex)		1.05962	0.89631	0.952364	67.86	4.11659e-06	2	1756.97	-2.3871	0
tEGAPGAPIGNAIQHVQALPTEk	2	1	1	A0A1D5P9Q7	N-Term(iTRAQ8plex); K23(iTRAQ8plex)		1.05611	1.16265	1.36751	67.84	4.5878e-06	3	2907.62	1.73576	0
vLNSYWVGEDSTYk	4	2	1	F1NQG5	N-Term(iTRAQ8plex); K14(iTRAQ8plex)		0.81578	0.728951	1.0145	67.81	3.6013e-06	2	2269.18	-5.91689	0
vQNTSLEAIVQNASSDNQGIQLSAVQAAR	1	1	1	Q5ZLF7	N-Term(iTRAQ8plex)		1.26316	1.38515	1.85249	67.79	4.2916e-06	3	3316.74	-0.260027	0
fSPNSSNPIIVScGWDk	1	1	1	P63247	N-Term(iTRAQ8plex); C13(Carbamidomethyl); K17(iTRAQ8plex)		0.859394	0.687764	1.00442	67.76	3.06515e-06	2	2516.29	-5.42588	0
fFASFGNLSSPTAIMGNPR	9	4	1	F1NMZ3	N-Term(iTRAQ8plex)		0.750555	1.00055	0.880166	67.73	2.78281e-06	2	2318.17	-7.41267	0
nAEPLINLDVNNPDFk	1	5	1	F1NA45	N-Term(iTRAQ8plex); K16(iTRAQ8plex)		0.967271	1.01204	1.02389	67.73	4.77295e-06	3	2421.31	-4.5129	0
iVLmPVHTDADIDk	12	4	2	Q6BCB8;F1NFL6	N-Term(iTRAQ8plex); M4(Oxidation); K14(iTRAQ8plex)					67.73	5.0175e-06	2	2191.23	0.140212	0
sGMLASEAIFNQLTNENLQSk	1	2	1	Q5F3D8	N-Term(iTRAQ8plex); K21(iTRAQ8plex)		0.953349	0.980114	0.932456	67.7	4.55978e-06	3	2903.53	-3.2443	0
nAGTEQDLGIQYk	1	1	1	A0A1D5P7X0	N-Term(iTRAQ8plex); K13(iTRAQ8plex)		0.878059	0.811234	0.967489	67.69	4.78307e-06	2	2045.11	-1.0837	0
iSVFPSPQELGSALAQLVVQR	1	1	1	Q5ZJY1	N-Term(iTRAQ8plex)		0.792519	1.12509	0.700033	67.69	5.15754e-06	2	2543.45	-0.0812558	0
gSGNLEAIHIIk	1	2	1	Q5F424	N-Term(iTRAQ8plex); K12(iTRAQ8plex)		0.844242	0.892069	0.907791	67.69	4.62136e-06	2	1860.11	-1.357	0
vTEGLVDVILYHQPDDk	2	4	1	E1BZR1	N-Term(iTRAQ8plex); K17(iTRAQ8plex)		0.972475	1.06645	0.921125	67.67	5.6687e-06	3	2549.42	6.35151	0
vIAALLQTMEDQDNQR	1	1	1	A0A1D5P2W8	N-Term(iTRAQ8plex)		1.83015	1.17345	1.09693	67.65	3.26403e-06	3	2149.12	-1.25406	0
vAVVGAGISGLAATk	2	2	1	Q8QH01	N-Term(iTRAQ8plex); K15(iTRAQ8plex)		1.09988	1.03458	1.09156	67.64	2.86691e-06	2	1922.19	-1.85758	0
vDVDLPDVDIEGPEGk	10	1	1	A0A1D5PQR2	N-Term(iTRAQ8plex); K16(iTRAQ8plex)		0.996552	0.886705	1.23247	67.64	5.26892e-06	2	2305.23	-3.21298	0
tLNFEQFLPMMQTIAk	3	1	1	A0A1D5PEM4	N-Term(iTRAQ8plex); K16(iTRAQ8plex)		0.77156	0.873002	0.613313	67.64	4.98481e-06	3	2520.38	-2.1622	0
eVWNTYELDLVNYQNk	1	3	1	F1NKL4	N-Term(iTRAQ8plex); K16(iTRAQ8plex)		0.892268	0.904224	1.15711	67.62	3.61532e-06	3	2636.38	-2.03135	0
lNLNEFQIPDLk	4	2	2	Q197X2;F1NV02	N-Term(iTRAQ8plex); K12(iTRAQ8plex)					67.61	5.49616e-06	2	2052.2	0.179709	0
vDIQTEDLEDGTck	2	4	1	A0A1D5NYG3	N-Term(iTRAQ8plex); C13(Carbamidomethyl); K14(iTRAQ8plex)		0.907277	0.81637	0.993714	67.61	2.29729e-06	2	2231.13	-1.78559	0
vAYIPDEMAAQQPPQQHPQGR	5	2	1	Q5ZLP8	N-Term(iTRAQ8plex)		0.888996	0.871821	0.940672	67.61	2.51402e-06	3	2665.34	-1.20652	0
tAGPQSQVLSGVVVDR	2	2	1	Q5F3S3	N-Term(iTRAQ8plex)		1.19795	1.13695	0.995454	67.58	5.91834e-06	2	1917.07	-0.968168	0
sIGMAYIYPcPVDVMk	7	5	3	Q6BCB8;F1NFL6;A0A1D5PV37	N-Term(iTRAQ8plex); C10(Carbamidomethyl); K16(iTRAQ8plex)					67.58	3.93683e-06	2	2452.28	-3.81283	0
dIDIEDLEELDPDFIMAk	2	5	1	A0A1D5PE29	N-Term(iTRAQ8plex); K18(iTRAQ8plex)		0.918058	0.757088	0.937074	67.57	3.23722e-06	3	2729.4	-2.54736	0
tLQGLEIELQSQLSmk	7	3	1	F1NDN9	N-Term(iTRAQ8plex); M15(Oxidation); K16(iTRAQ8plex)		0.840356	0.826037	1.05353	67.56	6.20874e-06	2	2442.37	-2.0433	0
qQHVEAAEVETR	1	3	2	Q90631;E1C2P9	N-Term(iTRAQ8plex)					67.53	2.96694e-06	3	1700.88	-2.01852	0
nAENVLQEGGLAGk	2	3	1	E1C6H2	N-Term(iTRAQ8plex); K14(iTRAQ8plex)		0.87688	0.819174	0.827627	67.5	5.04142e-06	2	2008.13	0.224327	0
vWDAVSGDELITLAHk	1	2	1	Q5ZL33	N-Term(iTRAQ8plex); K16(iTRAQ8plex)		0.983993	1.03144	0.994943	67.49	4.91937e-06	2	2362.32	-2.14059	0
mTPVLLPEAVPDIMk	6	3	2	P87498;A0A1D5P9N5	N-Term(iTRAQ8plex); K15(iTRAQ8plex)					67.48	5.96687e-06	2	2262.29	-6.60124	0
iPSAVGYQPTLATDMGTMQER	3	2	1	A0A1D5PU77	N-Term(iTRAQ8plex)		1.26171	1.09079	1.056	67.48	2.45642e-06	3	2570.29	-1.42257	0
sTAALEEDAQILk	2	3	1	A0A1D5NUM7	N-Term(iTRAQ8plex); K13(iTRAQ8plex)		0.945171	1.47373	1.09562	67.47	6.79535e-06	2	1997.14	-1.06038	0
aFLADPSAFVAAAPVVVETAAPAAAAAPAk	1	2	1	P47826	N-Term(iTRAQ8plex); K30(iTRAQ8plex)		1.08279	0.955616	1.16183	67.46	4.03815e-06	2	3373.9	0.680792	0
rPPDAILSDVTTSDQAALYR	2	2	1	O42484	N-Term(iTRAQ8plex)		1.10348	1.13396	1.11824	67.44	4.81406e-06	3	2493.32	-1.53132	0
lLPESPSEPFAIWQITDR	1	4	2	F1NX22;A0A1D5P8I8	N-Term(iTRAQ8plex)					67.42	4.88156e-06	2	2403.28	-4.0888	0
gQEGTDVSISDDAPk	3	2	1	F1NX60	N-Term(iTRAQ8plex); K15(iTRAQ8plex)		0.929699	0.861505	0.778426	67.39	3.27389e-06	3	2127.1	-1.94511	0
rNEQPTGYQLVLYTDR	2	2	1	Q91025	N-Term(iTRAQ8plex)		1.03557	1.00212	0.81186	67.39	5.12515e-06	3	2257.19	0.765575	1
kVESIDVLDAVGSNIVVSTR	2	2	1	F1NXN8	N-Term(iTRAQ8plex); K1(iTRAQ8plex)		1.00877	1.15652	1.02609	67.39	5.26194e-06	3	2709.55	-3.48678	1
qVTASDLLDSGIIDk	1	4	1	A0A1D5P3W5	N-Term(iTRAQ8plex); K15(iTRAQ8plex)		1.00523	0.922752	1.17193	67.38	5.66711e-06	2	2183.24	1.27286	0
lcSSAIGTVVHGk	1	2	1	Q9PVL6	N-Term(iTRAQ8plex); C2(Carbamidomethyl); K13(iTRAQ8plex)		1.00536	0.869453	1.29042	67.38	4.87189e-06	3	1937.1	-3.48601	0
iASILEEQFQQGk	8	3	1	F1NB02	N-Term(iTRAQ8plex); K13(iTRAQ8plex)		0.901597	0.976116	1.04284	67.37	6.11993e-06	2	2099.19	-4.59156	0
gMDQGLLGMcAGEk	1	2	1	R4GH26	N-Term(iTRAQ8plex); C10(Carbamidomethyl); K14(iTRAQ8plex)		1.0034	0.822894	0.781226	67.36	2.21303e-06	2	2075.04	-5.27732	0
vTDDMYAEQTENPENPLR	2	1	1	E1BTP9	N-Term(iTRAQ8plex)		1.19771	1.12306	1.48206	67.35	1.24252e-06	2	2426.15	3.93758	0
yDQDLcYTDILFTEQER	2	1	1	Q5F3X4	N-Term(iTRAQ8plex); C6(Carbamidomethyl)		0.949539	1.05397	1.05871	67.35	8.19144e-07	2	2513.18	-1.10982	0
dGSETVISGSLDDLVk	1	2	1	F1NFT8	N-Term(iTRAQ8plex); K16(iTRAQ8plex)		1.06695	0.930711	1.06052	67.32	5.37524e-06	2	2243.22	-0.887374	0
tQLEELEDELQATEDAk	6	7	2	P14105;Q789A6	N-Term(iTRAQ8plex); K17(iTRAQ8plex)					67.31	3.36263e-06	3	2570.32	-3.90271	0
eSVLSDSGVSEYEk	3	3	2	P87498;A0A1D5P9N5	N-Term(iTRAQ8plex); K14(iTRAQ8plex)					67.3	3.89176e-06	2	2137.12	3.65882	0
sYcAEIAHNVSSk	3	1	1	E1BVB1	N-Term(iTRAQ8plex); C3(Carbamidomethyl); K13(iTRAQ8plex)		1.04925	0.994746	1.4426	67.3	3.18417e-06	2	2074.07	-5.53284	0
qLPAMTALQTLHLR	1	3	1	E1C6H2	N-Term(iTRAQ8plex)		1.35007	1.20405	1.35449	67.29	5.72979e-06	3	1897.1	-1.36172	0
nNALNQVVLWDk	2	1	1	P28687	N-Term(iTRAQ8plex); K12(iTRAQ8plex)		1.17735	1.02002	1.23171	67.27	5.60623e-06	2	2022.16	-1.34983	0
dNGDGTYTVSYVPDTTGR	1	2	2	Q90WF1;Q90576	N-Term(iTRAQ8plex)					67.26	9.39658e-07	2	2222.05	1.34095	0
tGQAEGFSYTDANk	1	1	1	P67881	N-Term(iTRAQ8plex); K14(iTRAQ8plex)		0.871453	1.08291	0.823469	67.24	3.36062e-06	2	2097.08	4.16586	0
amGIMNSFVNDIFER	7	5	2	A0A1D5PC92;A0A1D5PY49	N-Term(iTRAQ8plex); M2(Oxidation)					67.22	1.5553e-06	2	2064.02	-2.17149	0
eLSGFIDTVHTAIk	3	2	1	A0A1D5PGI5	N-Term(iTRAQ8plex); K14(iTRAQ8plex)		0.883205	0.982757	0.933384	67.22	5.73754e-06	2	2139.22	-1.90411	0
aGkPIIcATQMLESMIk	4	3	1	F1NW43	N-Term(iTRAQ8plex); K3(iTRAQ8plex); C7(Carbamidomethyl); K17(iTRAQ8plex)		0.872374	0.768817	0.781491	67.22	6.01256e-06	3	2803.6	-0.564563	0
aYLPVNESFGFTADLR	4	5	1	A0A1D5PS29	N-Term(iTRAQ8plex)		1.05351	1.13005	1.23489	67.21	3.72611e-06	3	2104.1	-1.30182	0
nMGGPYGGGNYGPGGSGGSGGYGGR	2	1	1	Q5ZME1	N-Term(iTRAQ8plex)		1.03699	1.12301	0.923305	67.21	2.4714e-07	3	2494.11	-1.22693	0
tcNPSDILQmcSFLEGk	15	6	2	Q4ADG4;A0A1D5P4L7	N-Term(iTRAQ8plex); C2(Carbamidomethyl); M10(Oxidation); C11(Carbamidomethyl); K17(iTRAQ8plex)					67.2	3.35361e-06	2	2624.3	1.85103	0
nIDNPAIADIYTEHAHQVVVAk	2	3	1	A0A1D5PS16	N-Term(iTRAQ8plex); K22(iTRAQ8plex)		1.16641	1.34514	1.09625	67.2	5.60205e-06	3	3026.66	2.2587	0
iLSPVcGTDGFTYDNEcGIcAHNAEQR	2	2	2	P10184;F1NMN2	N-Term(iTRAQ8plex); C6(Carbamidomethyl); C17(Carbamidomethyl); C20(Carbamidomethyl)					67.2	2.57237e-07	3	3388.51	-5.37741	0
vYAILTHGIFSGPAISR	2	3	2	A0A1D5PV43;F1NIP5	N-Term(iTRAQ8plex)					67.18	6.22133e-06	2	2106.2	1.55547	0
lTSLGVIGALVk	2	4	1	A0A1D5PVC4	N-Term(iTRAQ8plex); K12(iTRAQ8plex)		0.94808	0.988344	0.921984	67.17	1.38144e-06	2	1779.15	-1.64759	0
lEAELGSMQGLVEDFk	3	1	1	A0A1D5P5F5	N-Term(iTRAQ8plex); K16(iTRAQ8plex)		1.04275	0.945424	0.944789	67.17	5.28593e-06	3	2374.27	-2.73536	0
vQVVTGSAYTQPcQTcQQR	5	3	2	P87498;A0A1D5P9N5	N-Term(iTRAQ8plex); C13(Carbamidomethyl); C16(Carbamidomethyl)					67.1	1.81336e-06	2	2515.24	1.32183	0
iAQTSYIPTQQDVLR	2	2	1	E1BXS2	N-Term(iTRAQ8plex)		1.61772	1.13206	1.39141	67.07	4.83968e-06	3	2037.13	-0.94516	0
fMEIVAEQALQHFk	3	2	1	A0A1D5PN61	N-Term(iTRAQ8plex); K14(iTRAQ8plex)		1.48185	1.75731	1.30509	67.06	6.35627e-06	2	2299.27	-0.93149	0
gkLPIVNEDDELVAIIAR	2	2	1	Q5F4A4	N-Term(iTRAQ8plex); K2(iTRAQ8plex)		0.89978	2.40993	0.888371	67.06	4.62453e-06	3	2573.51	-1.34721	1
sVQSLEIDLDALR	9	2	1	A0A1D5P5R7	N-Term(iTRAQ8plex)		1.10055	1.15162	1.08018	67.04	5.44655e-06	3	1762.98	-0.252357	0
aDIAVPDVSLEGPEAk	1	1	1	A0A1D5PQR2	N-Term(iTRAQ8plex); K16(iTRAQ8plex)		1.02985	0.800152	0.8637	67.01	5.67342e-06	2	2219.24	0.143089	0
qIWTLEQDGEDSSAVLLk	3	3	1	A0A1D5NV23	N-Term(iTRAQ8plex); K18(iTRAQ8plex)		1.03248	0.95896	1.01572	67.01	6.13127e-06	2	2640.43	-1.94613	0
rFDEIMEASDGIMVAR	4	3	1	F1NW43	N-Term(iTRAQ8plex)		1.14129	1.28939	1.06838	67.01	2.84666e-06	3	2144.07	-4.97243	1
aIPNIFSDALPNVWR	2	2	1	D0VX32	N-Term(iTRAQ8plex)		0.8986	0.785566	0.722113	67	5.96583e-06	2	2017.11	-1.61123	0
aVVLAANHFGR	1	2	1	A0A1D5NYT2	N-Term(iTRAQ8plex)		0.981214	1.00083	0.946207	67	6.28508e-06	3	1458.84	-2.77539	0
aQMHAEENEFITWNDIQScVDR	2	1	1	A0A1D5PIZ8	N-Term(iTRAQ8plex); C19(Carbamidomethyl)		1.09315	0.977057	1.50239	66.99	6.99952e-07	3	2997.38	1.52661	0
aLHFDSIAGLGGSTQTk	6	3	1	R9TNA6	N-Term(iTRAQ8plex); K17(iTRAQ8plex)		1.37846	1.65002	1.60995	66.98	6.25395e-06	2	2311.28	-2.43062	0
iIScDGGGGALGHPk	2	1	1	E1BQN0	N-Term(iTRAQ8plex); C4(Carbamidomethyl); K15(iTRAQ8plex)		1.0831	0.961523	0.937556	66.97	5.94691e-06	3	2047.12	-1.89359	0
lQIEVENVTSLLNEAESk	3	4	2	P10587;A0A1D5P1M0	N-Term(iTRAQ8plex); K18(iTRAQ8plex)					66.9	5.9925e-06	3	2624.46	-1.87995	0
vTWTAPTSIVLSSFLVR	2	4	1	F1NJT4	N-Term(iTRAQ8plex)		0.767676	0.615451	0.755469	66.89	6.04724e-06	3	2181.26	-1.02259	0
iASLEEQLEQEAR	1	4	2	P10587;A0A1D5P1M0	N-Term(iTRAQ8plex)					66.87	4.61547e-06	2	1819.97	1.15299	0
eAINVEQAFQTIAR	5	2	1	E1C0F3	N-Term(iTRAQ8plex)		0.917256	0.851431	0.969552	66.87	4.73883e-06	3	1894.03	-2.33489	0
dYVFTEGDLVFQPGETR	1	4	1	E1C9G7	N-Term(iTRAQ8plex)		0.906667	1.13959	1.13284	66.86	2.96731e-06	2	2277.15	5.01246	0
vVHAFDmEDLGDk	2	1	1	F1NG44	N-Term(iTRAQ8plex); M7(Oxidation); K13(iTRAQ8plex)		0.882755	1.03351	0.869004	66.85	4.04815e-06	3	2100.08	-4.48516	0
tELEDTLDTTATQQELR	3	4	2	P10587;A0A1D5P1M0	N-Term(iTRAQ8plex)					66.8	3.21752e-06	2	2268.15	-1.3926	0
hPHDIIDDINSGAIEcPAS	4	3	1	E1BTG1	N-Term(iTRAQ8plex); C16(Carbamidomethyl)		1.01393	1.03874	1.08315	66.8	1.4834e-06	3	2365.13	-2.02292	0
vLDDGELLVQQTk	1	1	1	E1BQU4	N-Term(iTRAQ8plex); K13(iTRAQ8plex)		0.943625	0.992693	1.09469	66.79	5.59128e-06	2	2066.2	3.29335	0
eNIVEAIIHSPELIR	2	1	1	F1NBA8	N-Term(iTRAQ8plex)		0.979597	0.979932	1.00426	66.76	6.33643e-06	3	2037.16	-0.661756	0
lNLEHIATSSAVSk	3	2	1	Q5ZL51	N-Term(iTRAQ8plex); K14(iTRAQ8plex)		1.11388	1.07988	1.2136	66.72	6.25673e-06	2	2078.21	0.342454	0
tLATDILMGVLk	1	2	1	F1NHI3	N-Term(iTRAQ8plex); K12(iTRAQ8plex)		0.80222	0.873474	0.921581	66.69	3.98578e-06	2	1883.15	-2.09958	0
lQQVLQmESHIQSTSDR	2	1	1	A0A1D5P1W7	N-Term(iTRAQ8plex); M7(Oxidation)		0.919918	1.147	0.977514	66.68	3.5654e-06	3	2320.18	-0.891177	0
gDADQATNILASFGLSAR	1	1	1	Q8UWC5	N-Term(iTRAQ8plex)		0.629362	0.694954	0.690246	66.67	4.37015e-06	3	2111.1	-0.969502	0
dSTLIMQLLR	4	11	7	Q5ZMT0;F1NMY1;Q5ZMD1;Q5ZLQ6;Q5ZKC9;Q5ZKJ2;R4GF89	N-Term(iTRAQ8plex)					66.66	5.32963e-06	3	1493.86	-1.00412	0
fDGALNVDLTEFQTNLVPYPR	5	21	4	A0A1D5P6L2;A0A1D5PAR5;P09644;F1NW97	N-Term(iTRAQ8plex)					66.65	5.52575e-06	2	2713.41	-2.55446	0
eSGGGGGAQGGGGAR	2	2	1	A0A1D5NZM0	N-Term(iTRAQ8plex)		1.1253	1.16228	0.756669	66.64	1.20308e-06	3	1478.72	-2.0168	0
mFGEEGIWAFYk	3	2	1	Q5ZLZ0	N-Term(iTRAQ8plex); K12(iTRAQ8plex)		1.06014	0.988994	0.930078	66.64	6.99085e-06	2	2086.09	-1.06301	0
kIQVLQQQADDAEER	3	3	2	A0A1D5P2B9;A0A1D5P9B0	N-Term(iTRAQ8plex); K1(iTRAQ8plex)					66.63	6.37688e-06	3	2379.3	-3.07799	1
gIISALLAPTETEENIk	4	2	2	Q197X2;F1NV02	N-Term(iTRAQ8plex); K17(iTRAQ8plex)					66.62	5.73827e-06	3	2407.39	-1.06702	0
gAAGALLVYDITR	1	1	1	Q90965	N-Term(iTRAQ8plex)		1.16229	1.10957	1.05548	66.61	6.70098e-06	3	1623.94	-0.170881	0
gLAITFVSDENDAk	3	1	1	Q5ZHZ0	N-Term(iTRAQ8plex); K14(iTRAQ8plex)		0.909902	0.911014	0.891977	66.58	5.4397e-06	2	2088.13	-4.79515	0
eELGLIEQAYDNPHEALSR	3	1	1	E1BZT5	N-Term(iTRAQ8plex)		0.955068	1.00823	1.40255	66.55	3.76226e-06	3	2488.26	-0.400968	0
vLAVNQENEQLMEDYEk	3	3	2	P05094;A0A1D5P9P3	N-Term(iTRAQ8plex); K17(iTRAQ8plex)					66.51	4.93619e-06	2	2660.39	6.46116	0
gLEAEILQLQEEFAASER	2	5	1	Q789A6	N-Term(iTRAQ8plex)		0.992339	1.09097	1.07236	66.5	5.18264e-06	3	2337.22	-1.8576	0
eQQIVIQSSGGLSk	1	2	1	F1NZ86	N-Term(iTRAQ8plex); K14(iTRAQ8plex)		0.953426	0.932087	0.947564	66.48	7.99539e-06	2	2082.2	1.02275	0
iNVLLLESLDYQAk	5	3	1	A0A1D5P3R8	N-Term(iTRAQ8plex); K14(iTRAQ8plex)		1.01602	1.27992	1.65129	66.47	5.4778e-06	2	2227.31	-0.378166	0
kANLQIDQMNADLNAER	4	2	1	P14105	N-Term(iTRAQ8plex); K1(iTRAQ8plex)		0.99627	1.00334	0.990462	66.46	6.3942e-06	2	2552.36	-4.02915	1
vAFTGSTEVGHLIk	1	1	1	E1BT93	N-Term(iTRAQ8plex); K14(iTRAQ8plex)		1.14165	0.991946	1.44302	66.45	7.462e-06	2	2067.2	-2.73239	0
nLAMEATYINHNFSQQcLR	1	1	1	F1NCE1	N-Term(iTRAQ8plex); C17(Carbamidomethyl)		1.41616	1.12402	1.4068	66.42	2.51978e-06	3	2614.27	-3.09687	0
aGVDLQAPEAALSLEGEAk	5	2	1	E1BUP8	N-Term(iTRAQ8plex); K19(iTRAQ8plex)		0.985284	0.894206	0.778349	66.41	7.50819e-06	4	2477.37	0.163571	0
fLSAVSAVLAEk	20	1	1	P02001	N-Term(iTRAQ8plex); K12(iTRAQ8plex)		0.653324	1.03977	0.793781	66.4	5.65844e-06	2	1843.11	-1.1452	0
vSPEQIEEAVEAVVSR	1	3	1	A0A1D5PUZ2	N-Term(iTRAQ8plex)		1.19546	1.33045	1.06227	66.4	5.46372e-06	3	2046.1	-3.1201	0
dVHTLAQLISAYSLVDPEk	2	2	1	Q5ZKZ5	N-Term(iTRAQ8plex); K19(iTRAQ8plex)		0.941557	1.2724	0.943147	66.4	7.34223e-06	2	2707.51	-1.9721	0
aATGEEVSAEDLGGADLHcR	2	3	1	F1P531	N-Term(iTRAQ8plex); C19(Carbamidomethyl)		1.09161	1.10158	1.11728	66.38	1.10469e-06	3	2362.12	-1.84149	0
sWQDVTSTAAYk	1	3	1	Q5ZHP4	N-Term(iTRAQ8plex); K12(iTRAQ8plex)		0.784967	0.874553	0.819791	66.37	6.33202e-06	2	1965.05	-0.260067	0
lEGVcEQLEAVAGGLR	2	1	1	A0A1D5PLN1	N-Term(iTRAQ8plex); C5(Carbamidomethyl)		1.13271	0.982303	0.897902	66.37	5.10945e-06	2	2005.07	-1.35832	0
lAENAAASDmEEAQHLk	2	1	1	F1P0K1	N-Term(iTRAQ8plex); M10(Oxidation); K17(iTRAQ8plex)		1.01603	1.00047	1.04422	66.37	4.55583e-06	3	2452.25	-3.0469	0
sVLSAQPSLTELHVGDNk	3	1	1	Q5ZIY8	N-Term(iTRAQ8plex); K18(iTRAQ8plex)		1.03677	0.931858	1.07245	66.36	7.31769e-06	2	2503.39	-1.92197	0
aALEGTLADTEAR	2	5	2	A0A1D5NX48;F1NPR7	N-Term(iTRAQ8plex)					66.35	5.02875e-06	2	1621.87	-0.753056	0
vEGEEGAcEVTEVSk	1	1	1	E1C123	N-Term(iTRAQ8plex); C8(Carbamidomethyl); K15(iTRAQ8plex)		1.06911	1.10628	1.033	66.34	3.36797e-06	2	2231.14	1.93037	0
eGSLDSPATDVFGcTEEGEk	2	2	1	F1NPQ0	N-Term(iTRAQ8plex); C14(Carbamidomethyl); K20(iTRAQ8plex)		0.841501	0.94723	1.0166	66.33	1.48998e-06	2	2736.3	-3.15182	0
lEQYTQAIETSTk	1	3	1	Q5F3Y0	N-Term(iTRAQ8plex); K13(iTRAQ8plex)		0.943086	0.881944	1.05297	66.32	7.16372e-06	2	2120.18	2.73528	0
iGNIYAPEDcPDLcVNIVR	2	5	3	Q6BCB8;F1NFL6;A0A1D5PV37	N-Term(iTRAQ8plex); C10(Carbamidomethyl); C14(Carbamidomethyl)					66.32	3.1385e-06	4	2522.26	-3.42982	0
vEkEEGEGGPGGISEEEAAQYDR	1	1	1	A0A1D5PJE7	N-Term(iTRAQ8plex); K3(iTRAQ8plex)		0.93368	0.874664	1.04096	66.29	3.03103e-06	3	3044.5	1.98223	1
iGGDNPcFIIAEIGQNHQGDLDIAk	3	1	1	Q5ZMH8	N-Term(iTRAQ8plex); C7(Carbamidomethyl); K25(iTRAQ8plex)		1.16255	0.989096	0.882141	66.29	6.40275e-06	3	3303.73	1.26221	0
aVEGAGTDESTLIEIMATR	4	3	1	Q6B344	N-Term(iTRAQ8plex)		1.32408	1.58757	1.33038	66.28	4.26264e-06	3	2268.16	-3.89372	0
nLMNAVVQTVk	2	2	1	A0A1D5P7X0	N-Term(iTRAQ8plex); K11(iTRAQ8plex)		1.00806	1.01873	0.97002	66.26	6.52994e-06	2	1825.08	-2.62724	0
dLDEcAEGLHDcESR	2	8	3	A0A1D5PZ72;A0A1D5PTC7;E1C3A6	N-Term(iTRAQ8plex); C5(Carbamidomethyl); C12(Carbamidomethyl)					66.26	2.36032e-07	3	2109.9	-4.21821	0
kLAFAYLEDLQSEFDEQHGk	1	1	1	Q5ZJW4	N-Term(iTRAQ8plex); K1(iTRAQ8plex); K20(iTRAQ8plex)		1.05736	1.23882	1.05605	66.25	6.93627e-06	3	3280.77	3.03597	1
vYTYNYESILFSGIPEk	5	3	2	P87498;A0A1D5P9N5	N-Term(iTRAQ8plex); K17(iTRAQ8plex)					66.23	7.01593e-06	2	2631.41	-1.89351	0
aGPTDLEGLFDVFVEAAR	2	1	1	E1BTX8	N-Term(iTRAQ8plex)		1.37085	0.894241	0.961904	66.21	4.9063e-06	3	2211.16	0.255664	0
eLQAQIAELQEDLESEk	4	5	1	Q789A6	N-Term(iTRAQ8plex); K17(iTRAQ8plex)		0.897937	0.80825	0.899768	66.21	6.52179e-06	2	2581.37	-4.21253	0
lFINSVGIVSPVENR	1	1	1	F1NYT7	N-Term(iTRAQ8plex)		0.961228	1.07512	0.994989	66.2	7.47236e-06	2	1948.12	3.76972	0
hILQPVDNSTISLQMGTNk	3	2	1	E1BSX2	N-Term(iTRAQ8plex); K19(iTRAQ8plex)		0.904587	0.841359	0.893818	66.16	7.35993e-06	3	2704.49	-0.167668	0
tTPVTVGFHcLPADSANSLTDk	11	3	1	F1NFL6	N-Term(iTRAQ8plex); C10(Carbamidomethyl); K22(iTRAQ8plex)		0.475228	0.358987	0.636957	66.16	6.50046e-06	3	2939.54	-1.08464	0
tILSNQTVDIPEQVSVSLk	3	2	1	A0A1D5NVI1	N-Term(iTRAQ8plex); K19(iTRAQ8plex)		0.776125	0.885348	0.814177	66.14	6.03187e-06	3	2679.53	-1.80611	0
dLTQDIISDTSGDFQk	3	2	1	F1N9S7	N-Term(iTRAQ8plex); K16(iTRAQ8plex)		0.927688	0.680161	0.640332	66.11	6.0002e-06	2	2391.25	-0.801601	0
yFPSIAELENAFVTk	1	1	1	A0A1D5PTV1	N-Term(iTRAQ8plex); K15(iTRAQ8plex)		0.893098	1.05463	1.12625	66.07	9.1083e-06	3	2337.29	-2.88243	0
aLGALVDScAPGLcPDWESWDPER	1	1	1	Q90WF1	N-Term(iTRAQ8plex); C9(Carbamidomethyl); C14(Carbamidomethyl)		1.23687	1.11516	1.02812	66.06	1.80852e-06	3	3005.43	6.70428	0
vDQIHEIVTGNPTVIk	3	1	1	A0A1D5PIZ8	N-Term(iTRAQ8plex); K16(iTRAQ8plex)		1.03107	1.08239	1.1566	66.04	6.70747e-06	2	2371.38	-0.579119	0
qEEQIISAVEk	2	1	1	E1C7S2	N-Term(iTRAQ8plex); K11(iTRAQ8plex)		0.878411	0.730538	0.85158	66.01	7.794e-06	2	1882.07	0.294	0
dYTNLPEAAPLLTILDMSAR	1	1	1	F1NG23	N-Term(iTRAQ8plex)		0.995064	1.1759	0.94367	66	7.17144e-06	2	2508.35	5.30042	0
sESEIAQIALETLEGHQR	2	1	1	A0A1D5PWD7	N-Term(iTRAQ8plex)		1.12872	1.41685	1.01962	66	5.52615e-06	3	2315.21	-0.900481	0
vSESScLcLQMNk	15	3	1	A0A140T8H8	N-Term(iTRAQ8plex); C6(Carbamidomethyl); C8(Carbamidomethyl); K13(iTRAQ8plex)		0.995383	0.88043	0.951087	65.99	5.08571e-06	2	2164.1	-0.338867	0
dDEEMNTWIQAITSAISSDk	1	1	1	A0A1D5PJY1	N-Term(iTRAQ8plex); K20(iTRAQ8plex)		0.777336	0.69999	1.03506	65.99	3.91499e-06	4	2862.43	-0.241057	0
vELAQLQEEWNEHNAk	1	1	1	E1C2F2	N-Term(iTRAQ8plex); K16(iTRAQ8plex)		0.801509	0.865432	0.824808	65.99	6.11795e-06	3	2546.35	2.34907	0
lEScYLQHEDEQcTAQIPGR	3	1	1	F1NII7	N-Term(iTRAQ8plex); C4(Carbamidomethyl); C13(Carbamidomethyl)		0.607694	0.924611	0.777077	65.99	1.4099e-06	3	2738.28	1.01072	0
qELAATLDAVVQk	2	1	1	F1P360	N-Term(iTRAQ8plex); K13(iTRAQ8plex)		0.991934	0.811658	0.979553	65.98	7.64615e-06	3	1994.17	-1.88347	0
lEDILESINSVk	2	1	1	Q5ZMT4	N-Term(iTRAQ8plex); K12(iTRAQ8plex)		0.921037	0.954654	1.11508	65.97	7.92935e-06	2	1968.14	-1.60489	0
eADIDGDGQVNYEEFVQMMTAk	2	4	1	A0A1D5PLD6	N-Term(iTRAQ8plex); K22(iTRAQ8plex)		0.910054	0.9057	0.730256	65.97	2.5293e-06	2	3098.49	1.02075	0
eNEDDkTVSDLAVVLFETATLR	4	4	1	A0A1D5PPN9	N-Term(iTRAQ8plex); K6(iTRAQ8plex)		0.863424	1.01432	1.00646	65.97	7.5626e-06	3	3073.65	-1.26077	1
qVNYVDVGGAYVGPTQNR	1	3	1	F1NIY7	N-Term(iTRAQ8plex)		0.953505	0.992882	1.00921	65.96	6.17304e-06	2	2241.15	-0.78466	0
eFDPTITDGSLSVPSR	2	2	1	A0A1D5PJG3	N-Term(iTRAQ8plex)		1.46541	1.76444	1.06574	65.94	5.64123e-06	2	2025.04	-1.94095	0
lENLVLLDLHHNk	3	2	1	A0A1D5PAN0	N-Term(iTRAQ8plex); K13(iTRAQ8plex)		1.1479	1.13861	0.979714	65.94	7.18206e-06	2	2166.27	-5.7862	0
aLQDEWDAVMLHSFTLR	2	5	1	A0A1D5P8J6	N-Term(iTRAQ8plex)		0.882887	1.27619	0.881354	65.93	4.21196e-06	3	2336.2	-2.21484	0
dTLQNVLQVWYGPDEk	1	3	2	P87498;A0A1D5P9N5	N-Term(iTRAQ8plex); K16(iTRAQ8plex)					65.92	7.54783e-06	3	2513.34	-2.21696	0
gEPGPAGVQGPPGPAGEEGk	1	1	1	P02457	N-Term(iTRAQ8plex); K20(iTRAQ8plex)		1.061	0.960043	0.890649	65.91	5.51364e-06	3	2396.26	-0.872085	0
vLQALENEAIk	3	3	1	F1NG39	N-Term(iTRAQ8plex); K11(iTRAQ8plex)		0.886897	0.789498	0.945427	65.89	7.30387e-06	2	1836.11	0.818951	0
gAPGGSAGPAPTGcGVAGGGDGAPGPSR	1	3	1	A0A1D5PXB0	N-Term(iTRAQ8plex); C14(Carbamidomethyl)		0.787369	1.27724	0.639139	65.89	1.79054e-06	3	2596.24	-1.71249	0
qMLALQAQLAEAk	3	5	1	Q789A6	N-Term(iTRAQ8plex); K13(iTRAQ8plex)		1.02822	0.945863	1.11228	65.88	8.05665e-06	2	2023.19	1.79509	0
dLAQMNDLQAQLEEVSk	2	3	1	E1BY27	N-Term(iTRAQ8plex); K17(iTRAQ8plex)		1.05252	1.02445	0.994765	65.88	6.21034e-06	2	2540.35	-0.296538	0
sPFTVGVAAPLDLSk	2	4	1	A0A1D5NYG3	N-Term(iTRAQ8plex); K15(iTRAQ8plex)		0.84666	0.884753	0.891067	65.87	8.08817e-06	2	2110.23	-3.70566	0
eAFVVEEYVk	3	1	1	E1C016	N-Term(iTRAQ8plex); K10(iTRAQ8plex)		1.0869	1.17585	0.986399	65.86	8.30137e-06	2	1821.02	-2.48744	0
qQNPELNSLELVk	1	3	1	F1NG46	N-Term(iTRAQ8plex); K13(iTRAQ8plex)		1.03702	0.946618	1.05442	65.86	7.44529e-06	2	2120.21	-5.11029	0
sVGNLADFEAELk	5	1	1	P08629	N-Term(iTRAQ8plex); K13(iTRAQ8plex)		0.941908	0.705595	0.696534	65.85	7.08543e-06	3	2001.1	-4.31563	0
lFVGNLPADITDEDFkR	3	2	1	F1P555	N-Term(iTRAQ8plex); K16(iTRAQ8plex)		1.02005	1.03664	0.933601	65.85	9.11356e-06	2	2558.41	1.51784	1
aHNQDLGLAGScLAR	1	1	1	F1P2Q3	N-Term(iTRAQ8plex); C12(Carbamidomethyl)		0.612077	0.953392	0.937203	65.82	4.76509e-06	2	1886.98	-2.84786	0
iPEIDcGDMTAQVTSPSGR	2	3	1	A0A1D5NYG3	N-Term(iTRAQ8plex); C6(Carbamidomethyl)		1.06545	1.01947	1.06995	65.81	1.64014e-06	2	2338.12	-6.05948	0
tVENVTIFGTASASk	2	1	1	F1NBS9	N-Term(iTRAQ8plex); K15(iTRAQ8plex)		1.01729	1.1325	0.943537	65.79	8.10672e-06	2	2133.19	-4.91277	0
cIGAIAmTEPGAGSDLQGVR	1	2	1	F1NC38	N-Term(iTRAQ8plex); C1(Carbamidomethyl); M7(Oxidation)		0.903388	0.894205	0.818891	65.79	4.49495e-06	2	2323.17	2.46983	0
iMDYSLLVGIHDVDR	1	2	1	F1NLK4	N-Term(iTRAQ8plex)		1.04789	1.3519	0.957856	65.79	5.79993e-06	3	2050.1	1.63515	0
eLDEATESNDALGR	2	4	2	P10587;A0A1D5P1M0	N-Term(iTRAQ8plex)					65.77	1.95989e-06	2	1823.89	-0.874263	0
gYGFVDFDSPAAAQk	1	1	1	O73664	N-Term(iTRAQ8plex); K15(iTRAQ8plex)		0.924381	0.844322	0.968092	65.76	5.85341e-06	2	2181.14	-0.48854	0
hLGMIAGGTGITPMLQLIR	1	2	1	Q9DEQ7	N-Term(iTRAQ8plex)		1.11054	1.17322	0.87162	65.76	7.924e-06	3	2283.3	1.31538	0
aQGLEVSGVVcHVGQPQDR	2	1	1	A0A1D5PE45	N-Term(iTRAQ8plex); C11(Carbamidomethyl)		1.2264	1.20645	1.08517	65.73	4.29018e-06	2	2340.2	-2.22616	0
yVPGVALVLGFSEAHQR	6	3	2	P87498;A0A1D5P9N5	N-Term(iTRAQ8plex)					65.71	8.05603e-06	2	2147.19	-0.49088	0
kVDSPGSGSGTEGSGSSAAVPGSSGVGTTR	1	1	1	E1BXA9	N-Term(iTRAQ8plex); K1(iTRAQ8plex)		1.28542	1.02898	0.922304	65.7	5.14083e-06	4	3244.65	-0.148035	1
gLYDGPVcEVSVTPk	2	3	1	Q71SG1	N-Term(iTRAQ8plex); C8(Carbamidomethyl); K15(iTRAQ8plex)		0.984682	0.942774	0.942387	65.67	8.5371e-06	2	2229.2	-1.39587	0
iPHTVTAPTFGk	3	2	2	Q197X2;F1NV02	N-Term(iTRAQ8plex); K12(iTRAQ8plex)					65.67	7.95441e-06	3	1877.11	-2.86857	0
vFLGNYELVLSDGHSDVIQR	1	4	1	A0A1D5NT78	N-Term(iTRAQ8plex)		2.01385	1.65799	1.57087	65.66	7.11707e-06	3	2565.35	-3.9639	0
tDYNASVSVPDSSGPER	2	7	1	A0A1D5PSI3	N-Term(iTRAQ8plex)		1.07519	0.930184	1.00856	65.65	2.04203e-06	2	2085	0.405261	0
nQVSIDQIFk	1	1	1	P28318	N-Term(iTRAQ8plex); K10(iTRAQ8plex)		0.985047	1.25139	1.06398	65.63	7.37155e-06	2	1800.05	-1.04409	0
hGLEVIYMIEPIDEYcVQQLk	3	3	1	A0A1D5P5R0	N-Term(iTRAQ8plex); C16(Carbamidomethyl); K21(iTRAQ8plex)		0.869099	0.79082	1.00077	65.59	7.52257e-06	3	3185.7	4.02077	0
qQEAAVELDELk	2	2	1	A0A1D5PJG3	N-Term(iTRAQ8plex); K12(iTRAQ8plex)		1.04064	0.810771	0.799667	65.57	8.65276e-06	3	1981.11	-0.434337	0
eLAEQLEFIk	2	1	1	F1NJ23	N-Term(iTRAQ8plex); K10(iTRAQ8plex)		0.663459	0.719962	0.866481	65.57	7.5157e-06	2	1828.07	-0.526956	0
mGLVDQLVDPLGPGVkPPEAR	4	2	1	O57660	N-Term(iTRAQ8plex); K16(iTRAQ8plex)		1.11656	0.91482	0.960942	65.57	7.66823e-06	4	2796.58	-1.94942	0
iESLSYQLSGLQk	5	1	1	F1NP51	N-Term(iTRAQ8plex); K13(iTRAQ8plex)		0.884913	0.852507	1.01097	65.56	8.51982e-06	2	2074.19	-2.92536	0
gVNEALNNLLTEEEDYQGLR	1	6	1	A0A1D5P650	N-Term(iTRAQ8plex)		1.27216	1.27419	1.2677	65.56	4.61432e-06	2	2581.31	0.541835	0
lLDTAFNLDAFk	3	2	1	A0A1D5P975	N-Term(iTRAQ8plex); K12(iTRAQ8plex)		0.899208	0.814328	0.83404	65.55	1.03086e-05	2	1976.13	-2.56208	0
dNSTMGYMAAk	2	3	1	A0A1D5P5R0	N-Term(iTRAQ8plex); K11(iTRAQ8plex)		0.906861	0.921694	0.925501	65.53	3.8486e-06	2	1796.91	-1.57236	0
lSLQEATSQGIIDQDMATR	1	1	1	E1BWI0	N-Term(iTRAQ8plex)		1.51595	0.984231	0.99854	65.51	6.22836e-06	2	2381.23	-0.371505	0
eALVETLTGILcPVQAVR	1	1	1	F1NRZ6	N-Term(iTRAQ8plex); C12(Carbamidomethyl)		2.15163	1.32791	0.969302	65.5	9.56841e-06	3	2273.28	-1.01256	0
iVIFPEHLDIPR	2	1	1	E1C8W4	N-Term(iTRAQ8plex)		0.99149	1.01738	0.965257	65.5	7.89147e-06	3	1753.03	-3.25799	0
qTQTFTTYSDNQPGVLIQVYEGER	1	4	1	F1NWP3	N-Term(iTRAQ8plex)		1.78935	1.21597	1.28316	65.49	4.91529e-06	3	3078.55	4.83051	0
sLQALGEVIEAETR	1	2	1	Q5ZJQ2	N-Term(iTRAQ8plex)		0.760199	0.555383	0.617466	65.48	8.91888e-06	3	1820	-2.28223	0
vREDYDSVEQDGDEPGPQR	3	2	1	A0A1D5PNR0	N-Term(iTRAQ8plex)		0.882289	1.05625	0.877621	65.48	6.65377e-07	3	2495.15	-2.38225	1
nMSVIAHVDHGk	2	4	1	A0A1D5PS29	N-Term(iTRAQ8plex); K12(iTRAQ8plex)		0.960945	1.00817	1.00643	65.45	7.49818e-06	2	1916.06	-1.45554	0
hIPGAVFFDIDQcSDR	2	1	1	A0A1D5PKN8	N-Term(iTRAQ8plex); C13(Carbamidomethyl)		1.27851	1.37122	1.14111	65.45	2.16677e-06	2	2181.07	-0.218986	0
nTFSQLSELHcDk	24	1	1	P02112	N-Term(iTRAQ8plex); C11(Carbamidomethyl); K13(iTRAQ8plex)		0.884438	1.0626	1.27399	65.43	4.68293e-06	2	2187.12	-5.06136	0
sLGTADVHFER	3	1	1	E1C2L5	N-Term(iTRAQ8plex)		1.05783	1.06078	1.02382	65.41	4.22978e-06	3	1535.81	-3.02456	0
fAEEFGNETWGATk	4	3	1	Q6EE32	N-Term(iTRAQ8plex); K14(iTRAQ8plex)		1.11783	1.11276	0.990908	65.41	4.21539e-06	2	2195.12	0.283107	0
dYGVYLEDQGHALR	3	2	1	F1NNS8	N-Term(iTRAQ8plex)		0.970424	1.02014	1.0065	65.4	4.03764e-06	3	1939.98	-0.676573	0
dMYEQFQNIMk	1	1	1	E1C6G6	N-Term(iTRAQ8plex); K11(iTRAQ8plex)		1.01358	0.981183	0.953011	65.38	4.86754e-06	2	2055.05	-2.20119	0
rFDEImEASDGIMVAR	1	3	1	F1NW43	N-Term(iTRAQ8plex); M6(Oxidation)		1.16137	1.62611	1.10068	65.38	3.52027e-06	3	2160.07	-2.52499	1
hIATNAVLFFGR	46	1	1	P01012	N-Term(iTRAQ8plex)		1.41407	1.64441	1.58034	65.31	8.08244e-06	3	1649.94	-0.730766	0
qLGTGLLLVTGPLAVNR	2	2	1	Q8UWG7	N-Term(iTRAQ8plex)		0.932716	1.07088	1.09827	65.31	4.54913e-06	2	2026.23	-0.646747	0
qLGcGDAVLAPIAAk	2	1	1	Q98TD1	N-Term(iTRAQ8plex); C4(Carbamidomethyl); K15(iTRAQ8plex)		0.406771	0.384694	0.394513	65.31	8.9216e-06	2	2092.2	-0.301251	0
fGFcPMAAHEEIcTTNDGIMYR	2	3	1	F1NJT4	N-Term(iTRAQ8plex); C4(Carbamidomethyl); C13(Carbamidomethyl)		0.825418	0.724507	0.93999	65.27	4.90325e-07	2	2924.3	-5.66778	0
sAEDSTHNLEEcFR	5	2	1	E1BV96	N-Term(iTRAQ8plex); C12(Carbamidomethyl)		0.856195	0.870187	1.13756	65.26	7.14844e-07	2	1998.91	-0.0129592	0
lFIGGLSFETTDESLR	5	2	1	A0A1D5P5G1	N-Term(iTRAQ8plex)		1.37011	1.14123	1.19941	65.23	6.8081e-06	2	2089.11	1.00998	0
nVLEEGNEAVIk	1	2	1	F1P399	N-Term(iTRAQ8plex); K12(iTRAQ8plex)		0.780532	0.681587	0.907853	65.22	8.40198e-06	2	1923.1	-2.7959	0
fNASQLITQR	2	2	1	F1N833	N-Term(iTRAQ8plex)		0.87982	0.979066	1.40666	65.21	6.1164e-06	3	1481.84	0.392243	0
hFASVQGVSLESGSFPSYVAYR	1	4	2	F1NX22;A0A1D5P8I8	N-Term(iTRAQ8plex)					65.21	4.62496e-06	3	2692.37	-0.717103	0
fNDEHIPESPYLVPIIAPSDDAR	4	4	1	A0A1D5NYG3	N-Term(iTRAQ8plex)		1.06669	1.07534	1.19207	65.21	6.02601e-06	2	2899.48	2.37269	0
dAGEGGLSLAVEGPSk	2	2	1	Q90WF1	N-Term(iTRAQ8plex); K16(iTRAQ8plex)		1.17219	0.984927	0.931871	65.2	8.10857e-06	3	2095.14	-4.04322	0
aLVDIMGLFQPTk	2	1	1	Q6B842	N-Term(iTRAQ8plex); K13(iTRAQ8plex)		0.770183	0.697508	0.803519	65.17	7.38935e-06	2	2041.2	0.432406	0
aTAGSYIASQTVQk	2	1	1	P34065	N-Term(iTRAQ8plex); K14(iTRAQ8plex)		0.935469	0.98772	1.07721	65.16	9.17416e-06	2	2033.14	-2.41246	0
vGEQAQVVIIDMNDPSNPIR	1	3	1	F1NW23	N-Term(iTRAQ8plex)		1.25478	1.31174	1.26827	65.13	7.381e-06	3	2499.32	-0.0508495	0
aFDSGIIPMEFVNk	1	3	1	A0A1D5PSE5	N-Term(iTRAQ8plex); K14(iTRAQ8plex)		0.883845	0.854391	1.06316	65.12	8.64383e-06	2	2176.19	-0.175815	0
gITWGEDTLMEYLENPk	1	1	1	P67881	N-Term(iTRAQ8plex); K17(iTRAQ8plex)		0.968825	1.20035	1.04418	65.11	6.45928e-06	3	2604.34	-3.98486	0
iADSTYLPTQQDVLR	1	1	1	Q5F3B5	N-Term(iTRAQ8plex)		0.941948	0.939876	0.961726	65.1	8.45196e-06	2	2024.1	1.74594	0
dIGAAWVILGHSER	5	2	1	P00940	N-Term(iTRAQ8plex)		1.02392	1.06769	0.88096	65.09	8.25462e-06	3	1828.01	3.1971	0
aEGAATEEEETPk	2	2	1	P23614	N-Term(iTRAQ8plex); K13(iTRAQ8plex)		1.16137	0.977463	0.993686	65.06	5.53603e-06	3	1970.02	1.4556	0
tITHANALTVVGk	4	3	1	P15575	N-Term(iTRAQ8plex); K13(iTRAQ8plex)		0.808127	0.867362	1.16999	65.06	7.62569e-06	2	1933.17	-1.38212	0
kYEQGFITDPVVLSPNDR	2	3	1	Q5F4A4	N-Term(iTRAQ8plex); K1(iTRAQ8plex)		1.07048	0.925016	1.01638	65.05	9.26883e-06	3	2686.46	-2.11392	1
lPEEDGIQYPATLLLTADHDDR	2	2	1	F1NUS2	N-Term(iTRAQ8plex)		1.11167	1.46625	1.1451	65.05	6.06459e-06	4	2786.42	0.821056	0
qIcVVMLESPPk	2	4	2	A0A1D5PAH2;A0A1D5PD11	N-Term(iTRAQ8plex); C3(Carbamidomethyl); K12(iTRAQ8plex)					65.02	9.34881e-06	2	2009.14	1.06276	0
aMGIMNSFVNDIFER	2	5	2	A0A1D5PC92;A0A1D5PY49	N-Term(iTRAQ8plex)					65.02	3.30514e-06	2	2048.02	-1.81034	0
mVLAGVGIEHEQLVEcAk	2	1	1	Q5ZJ49	N-Term(iTRAQ8plex); C16(Carbamidomethyl); K18(iTRAQ8plex)		1.0285	1.24693	1.01904	65.02	9.45898e-06	3	2591.41	-3.61917	0
eLLENPTQTVNDMSYFScLDSVMENSk	1	3	1	E1C2S1	N-Term(iTRAQ8plex); C18(Carbamidomethyl); K27(iTRAQ8plex)		0.891202	1.04998	0.963973	65.01	2.7133e-06	3	3759.81	1.73922	0
lDDGWVPLEVMIk	2	4	1	F6R1X6	N-Term(iTRAQ8plex); K13(iTRAQ8plex)		0.84178	0.762045	0.90484	64.98	9.70535e-06	2	2123.2	-2.285	0
lSADTEVVcGAPSIYLDFAR	2	3	1	P00940	N-Term(iTRAQ8plex); C9(Carbamidomethyl)		0.990048	1.04164	0.901045	64.98	4.08228e-06	3	2488.24	-10.1467	0
mDSTANEVEAVk	6	3	1	P09102	N-Term(iTRAQ8plex); K12(iTRAQ8plex)		0.931391	0.881098	0.892164	64.97	5.97037e-06	2	1902	-3.70456	0
dSWVFGGIDPQSGAAVVHEIVR	2	2	1	A0A1D5NUP6	N-Term(iTRAQ8plex)		1.18388	1.25114	1.24083	64.97	6.7505e-06	3	2643.38	-1.92265	0
aPEEDLAPGGNSGYLVYDFFTGHELNPR	2	2	1	F6UZR6	N-Term(iTRAQ8plex)		0.746262	1.03324	1.05721	64.97	3.08867e-06	3	3369.64	1.88035	0
lASMPAGGAVAVSTGGVSAAPAAGAAPAAAEEk	2	1	1	A0A1D5PMT8	N-Term(iTRAQ8plex); K33(iTRAQ8plex)		1.05761	1.09949	1.03228	64.96	8.64907e-06	5	3416.83	-1.51182	0
sGSAADTQAVADAVAYQLAFHSIELEEPPR	2	1	1	A0A1D5PQJ0	N-Term(iTRAQ8plex)		0.934831	1.06421	0.988779	64.96	5.74477e-06	4	3447.74	0.932131	0
iSLGGSSSYSVR	10	2	1	A0A146F0A0	N-Term(iTRAQ8plex)		0.930665	1.03039	1.02889	64.95	6.79765e-06	3	1516.83	-0.494176	0
sDPLcVLLQNTSGQQWYEVDR	2	1	1	A0A1D5P3Y8	N-Term(iTRAQ8plex); C5(Carbamidomethyl)		1.20244	1.27174	1.25562	64.95	3.7587e-06	3	2812.38	-2.17905	0
lQQQIDSSVEGLk	3	1	1	O93601	N-Term(iTRAQ8plex); K13(iTRAQ8plex)		0.999099	0.768942	0.995599	64.94	9.57071e-06	2	2053.17	-1.60865	0
tFHETLDccGPDTmVGTLTPLWR	1	2	1	Q5F3G3	N-Term(iTRAQ8plex); C8(Carbamidomethyl); C9(Carbamidomethyl); M14(Oxidation)		1.26856	1.74519	1.57268	64.94	1.90773e-06	3	3027.43	0.252337	0
vDGVSHVVVEYSEISPETAQQR	2	1	1	A0A1D5P7D1	N-Term(iTRAQ8plex)		1.14237	2.08857	1.34611	64.93	7.00578e-06	3	2733.4	0.175742	0
eAEAAIFHR	2	1	1	F1NW43	N-Term(iTRAQ8plex)		1.12843	0.899712	1.01178	64.9	6.01884e-06	3	1347.73	-3.51599	0
gGGGNFGPGPGSNFR	2	1	1	Q5ZME1	N-Term(iTRAQ8plex)		1.08261	1.01205	1.21622	64.9	2.9447e-06	2	1681.83	-3.33569	0
iTAcAQGELGAALMHR	1	1	1	K7XM59	N-Term(iTRAQ8plex); C4(Carbamidomethyl)		1.13334	1.14873	0.945367	64.87	7.39649e-06	3	2003.04	-1.90279	0
wcGTTENYDADQk	3	3	1	F1NJT4	N-Term(iTRAQ8plex); C2(Carbamidomethyl); K13(iTRAQ8plex)		0.824407	0.535895	0.765143	64.83	1.95667e-06	2	2196.04	-2.29346	0
nLANTVTEEILEk	1	4	1	A0A1D5PJG4	N-Term(iTRAQ8plex); K13(iTRAQ8plex)		0.789541	0.673627	0.834845	64.82	1.30031e-05	3	2082.19	-1.79797	0
qMQLENVSVALDFLER	2	1	1	Q90WF1	N-Term(iTRAQ8plex)		0.662298	0.744621	0.566643	64.82	8.48745e-06	2	2196.17	1.41808	0
eILVGDVGVTVTDPFk	5	2	2	P18359;Z4YJB8	N-Term(iTRAQ8plex); K16(iTRAQ8plex)					64.82	8.66874e-06	2	2297.31	-3.19019	0
sMEAEMIQLQEELAAAER	7	2	1	P14105	N-Term(iTRAQ8plex)		0.946684	0.995001	0.966734	64.8	4.75173e-06	2	2353.19	7.49508	0
vDFPTAIGVVLER	2	1	1	E1BR36	N-Term(iTRAQ8plex)		2.0575	1.14083	1.13593	64.79	9.09391e-06	3	1719.99	-0.500989	0
lLALGADHVVTEDALR	3	1	1	A0A1D5PNH0	N-Term(iTRAQ8plex)		1.2101	1.07558	1.01009	64.79	1.2529e-05	3	1997.13	0.170166	0
aTGEADVEFVTHEDAVAAmSk	2	1	1	Q5F3D2	N-Term(iTRAQ8plex); M19(Oxidation); K21(iTRAQ8plex)		1.01345	0.938915	1.00088	64.79	5.11117e-06	3	2802.4	-4.09755	0
gTEASATAATPk	2	2	1	A0A160F7C1	N-Term(iTRAQ8plex); K12(iTRAQ8plex)		0.752575	0.764545	0.795729	64.78	1.08114e-05	2	1712.96	-1.35779	0
tILDTFPNVDSVVPGTcIGNTDSR	2	2	1	F1N9I7	N-Term(iTRAQ8plex); C17(Carbamidomethyl)		1.11813	1.14957	1.02525	64.77	8.20229e-06	2	2882.49	13.0074	0
sLASVDAILEQTAGDVR	1	6	1	A0A1D5PGG9	N-Term(iTRAQ8plex)		1.31739	1.50539	1.32363	64.71	9.06014e-06	3	2049.11	0.858393	0
qADVMIVAGTLTNk	1	2	1	F1NYM3	N-Term(iTRAQ8plex); K14(iTRAQ8plex)		1.04081	0.963247	0.977958	64.71	9.31369e-06	2	2069.18	-2.95801	0
vIENATDGGEEEIDGR	3	3	1	P10587	N-Term(iTRAQ8plex)		1.64711	1.78199	1.06217	64.69	1.95285e-06	2	2007.97	-5.21763	0
gGGSSVSGSSGSSTR	2	1	1	F1P1M9	N-Term(iTRAQ8plex)		0.939935	0.939393	0.946549	64.68	2.36584e-06	2	1573.77	-0.44064	0
lAEVFALGEVLTDTSR	2	2	1	F1NDK1	N-Term(iTRAQ8plex)		1.65244	1.24744	1.1794	64.68	9.82078e-06	3	2025.11	-1.02609	0
qELEQHSVDTASTSDAVTFITYVQSLk	2	3	1	F1NKL4	N-Term(iTRAQ8plex); K27(iTRAQ8plex)		0.895366	0.959805	1.22626	64.68	8.59531e-06	3	3605.88	-0.327303	0
aDGAPLEGTDITPk	2	2	1	F1NIM4	N-Term(iTRAQ8plex); K14(iTRAQ8plex)		0.908948	0.855556	0.939987	64.67	9.21221e-06	2	1993.1	-2.81861	0
vLTLEEDYNLLSDk	2	3	1	F1NG00	N-Term(iTRAQ8plex); K14(iTRAQ8plex)		1.01693	0.982852	1.00146	64.67	1.06111e-05	2	2260.25	0.617174	0
qLEDDIVQLEk	2	2	1	Q8AWI4	N-Term(iTRAQ8plex); K11(iTRAQ8plex)		1.40149	1.52316	1.03944	64.66	1.08578e-05	2	1938.1	0.42443	0
tSEAIVDAALSALR	5	2	1	F1NK96	N-Term(iTRAQ8plex)		1.37733	0.793229	1.04557	64.64	9.27606e-06	3	1720.97	-1.14462	0
tDDQVTIDSALATk	1	2	1	A0A1D5P8I7	N-Term(iTRAQ8plex); K14(iTRAQ8plex)		1.06591	1.07578	1.2521	64.64	1.02208e-05	2	2086.14	-3.67685	0
sTGQNLEEDQGQSHNEQk	1	1	1	Q5ZHV6	N-Term(iTRAQ8plex); K18(iTRAQ8plex)		1.99824	1.08488	0.94055	64.64	3.2638e-06	3	2637.29	-0.441844	0
gDAPEVDVELPk	2	1	1	A0A1D5PQR2	N-Term(iTRAQ8plex); K12(iTRAQ8plex)		1.04471	0.911618	0.749015	64.63	9.38354e-06	2	1877.04	-3.26034	0
sPLGLVDEAFGPQNMQESIAANVVSAAHR	1	1	1	F1NH40	N-Term(iTRAQ8plex)		1.61678	1.4912	1.61341	64.63	6.86978e-06	4	3312.69	-1.54595	0
qVAASTAQLLVAck	2	4	1	E1C2S1	N-Term(iTRAQ8plex); C13(Carbamidomethyl); K14(iTRAQ8plex)		1.03454	0.882418	1.33324	64.62	1.14933e-05	2	2068.2	-1.71162	0
kLFIGGLSFETTDDSLR	2	4	1	E1BZE6	N-Term(iTRAQ8plex); K1(iTRAQ8plex)		0.910777	1.04097	0.871852	64.61	1.02744e-05	3	2507.39	-0.726554	1
aVELAMTLDESLINR	2	1	1	F1NVR6	N-Term(iTRAQ8plex)		1.27122	1.47932	1.17757	64.6	1.00554e-05	3	1979.08	-0.814951	0
dGELPVEDDIDLSDVDLDDIWDkDEL	1	1	1	F1NK96	N-Term(iTRAQ8plex); K23(iTRAQ8plex)		0.904185	0.788391	1.09611	64.6	3.06862e-06	3	3596.75	-0.00765101	1
vVDGAVGAQWLAEFk	2	1	1	E1C6N5	N-Term(iTRAQ8plex); K15(iTRAQ8plex)		0.886133	0.897749	0.947697	64.56	1.13557e-05	3	2198.24	-0.673736	0
eAEDAQQTTETTEVk	1	2	1	P23614	N-Term(iTRAQ8plex); K15(iTRAQ8plex)		0.997717	0.868841	0.908316	64.56	6.47399e-06	3	2288.16	-3.04106	0
dFNHINVELSLLGk	2	2	1	A0A1D5NVI1	N-Term(iTRAQ8plex); K14(iTRAQ8plex)		1.3157	1.30787	1.01722	64.56	1.02884e-05	2	2207.26	0.212424	0
eAALATALGDk	2	2	1	F1NAM2	N-Term(iTRAQ8plex); K11(iTRAQ8plex)		0.890865	0.892407	0.874225	64.54	1.32187e-05	2	1667.97	-4.05151	0
iAVSDFADITTLR	7	1	1	Q9W6H0	N-Term(iTRAQ8plex)		1.10711	1.03371	0.984143	64.53	9.44354e-06	3	1725.96	-3.78099	0
eANLQALIATGGDINAAIER	3	3	1	A0A1D5P624	N-Term(iTRAQ8plex)		1.33601	1.32173	1.42726	64.52	1.10193e-05	2	2344.27	-1.70467	0
sGETEDTFIADLVVGLcTGQIk	6	6	2	F1NZ78;P07322	N-Term(iTRAQ8plex); C17(Carbamidomethyl); K22(iTRAQ8plex)					64.52	9.39467e-06	3	2961.56	-2.91428	0
mEDDILIMEDQNNk	2	4	2	P10587;A0A1D5P1M0	N-Term(iTRAQ8plex); K14(iTRAQ8plex)					64.48	5.66757e-06	2	2316.17	-0.609722	0
vALVTSGGTQVPLETR	2	1	1	F1NF80	N-Term(iTRAQ8plex)		1.43515	1.24349	1.67208	64.47	1.07896e-05	3	1932.1	-1.27222	0
tSHSFLVEEYVLPk	3	3	1	A0A1D5P3R8	N-Term(iTRAQ8plex); K14(iTRAQ8plex)		0.674155	1.37003	1.57529	64.47	1.03788e-05	2	2257.27	-0.984438	0
vIIGMMTPTTMYDVHELR	1	1	1	A0A1D5PTL7	N-Term(iTRAQ8plex)		0.948355	1.22942	1.00787	64.47	6.14509e-06	3	2411.24	-0.152151	0
aVQLTQAVDPNAVGALLAEk	1	2	1	A0A1D5P9Q7	N-Term(iTRAQ8plex); K20(iTRAQ8plex)		0.896985	0.888441	0.897039	64.45	9.90625e-06	4	2616.52	1.13799	0
aQQVSQGLDLLTAk	2	1	1	P12003	N-Term(iTRAQ8plex); K14(iTRAQ8plex)		0.978511	0.89939	0.927336	64.41	9.79867e-06	3	2080.22	-1.35359	0
hLADLGLTEAIDk	3	1	1	P13731	N-Term(iTRAQ8plex); K13(iTRAQ8plex)		1.02669	0.989824	0.820807	64.4	1.17819e-05	2	2004.16	-1.21536	0
aTSNVFAMFDQSQIQEFk	10	3	2	P02612;A0A1D5PNS5	N-Term(iTRAQ8plex); K18(iTRAQ8plex)					64.35	8.44749e-06	3	2699.39	-3.69003	0
fEELNMDLFR	4	1	1	Q90593	N-Term(iTRAQ8plex)		1.15995	0.904911	0.980871	64.34	3.44201e-06	3	1617.82	-1.70886	0
nIVVFYGSQTGTAEEFANR	2	2	1	F1P2T2	N-Term(iTRAQ8plex)		1.42709	1.92947	1.44018	64.33	4.72291e-06	2	2407.21	-2.66654	0
lEVQLQDLQSk	2	4	2	P10587;A0A1D5P1M0	N-Term(iTRAQ8plex); K11(iTRAQ8plex)					64.33	1.09771e-05	2	1909.12	0.333458	0
gATELTHEDYMEGILEVQAk	2	1	1	Q5ZIT7	N-Term(iTRAQ8plex); K20(iTRAQ8plex)		0.977349	1.05972	1.1032	64.33	8.67097e-06	3	2842.47	-1.39056	0
lDENSAFLQFNWk	4	5	1	F1NHT3	N-Term(iTRAQ8plex); K13(iTRAQ8plex)		1.02969	0.91182	0.986135	64.31	8.97047e-06	2	2220.18	-6.71042	0
vVVVGNPANTNcLIASk	1	4	1	Q5ZME2	N-Term(iTRAQ8plex); C12(Carbamidomethyl); K17(iTRAQ8plex)		0.9367	0.950848	0.866025	64.31	1.04717e-05	2	2364.35	-2.33705	0
mMSNLcSQQDVFSGk	3	2	1	A0A1D5NW68	N-Term(iTRAQ8plex); C6(Carbamidomethyl); K15(iTRAQ8plex)		0.488431	0.425829	0.514331	64.29	3.37014e-06	3	2340.15	-3.65854	0
aIADSGANVVVTGGk	2	4	1	Q6EE31	N-Term(iTRAQ8plex); K15(iTRAQ8plex)		0.982017	1.02362	0.902024	64.28	1.19253e-05	2	1967.13	-2.291	0
yVVPScLGLPLEYGSYTTALAR	9	5	3	Q6BCB8;F1NFL6;A0A1D5PV37	N-Term(iTRAQ8plex); C6(Carbamidomethyl)					64.28	1.08616e-05	3	2734.44	-0.785665	0
hGEDAGVVcSGTAEAAPLR	3	1	1	U6C3W5	N-Term(iTRAQ8plex); C9(Carbamidomethyl)		1.1316	0.960688	0.902034	64.28	5.31881e-06	2	2201.09	-2.21043	0
sPcYIDTDcDLAVAcR	2	1	1	Q5ZLE2	N-Term(iTRAQ8plex); C3(Carbamidomethyl); C9(Carbamidomethyl); C15(Carbamidomethyl)		0.837127	0.745122	0.770999	64.26	7.31197e-07	3	2220	-2.18866	0
eccEGDmVEcMDDMAR	3	2	1	A0A1D5NW68	N-Term(iTRAQ8plex); C2(Carbamidomethyl); C3(Carbamidomethyl); M7(Oxidation); C10(Carbamidomethyl)		0.405564	0.363953	0.397607	64.26	3.74085e-07	2	2327.87	0.880903	0
dVYEELLTQAEIQGNINk	1	4	2	A0A1D5PIZ8;E1C2F9	N-Term(iTRAQ8plex); K18(iTRAQ8plex)					64.26	1.22804e-05	3	2685.45	-3.29213	0
fVLcPEcENPETDLHVNPk	2	2	1	Q5ZIE0	N-Term(iTRAQ8plex); C4(Carbamidomethyl); C7(Carbamidomethyl); K19(iTRAQ8plex)		0.865138	0.72773	0.835236	64.26	6.63702e-06	3	2906.46	-0.598683	0
tTLLAGDIEHPR	2	3	1	A0A1D5PUA3	N-Term(iTRAQ8plex)		1.09919	1.23206	1.07677	64.25	1.3455e-05	3	1626.91	-2.73561	0
fNESYAEMNk	1	1	1	Q5ZJV5	N-Term(iTRAQ8plex); K10(iTRAQ8plex)		0.742589	0.729894	0.95154	64.25	5.0926e-06	2	1840.92	-7.70308	0
vAIVQYSNAIQPEFLLDAYEDk	1	3	1	F1P2F0	N-Term(iTRAQ8plex); K22(iTRAQ8plex)		0.88892	0.737968	0.746718	64.24	1.08491e-05	4	3134.68	-0.671222	0
qTIAHQQQQLTNLQMAAQR	1	1	1	A0A1D5P8B9	N-Term(iTRAQ8plex)		1.20902	1.22287	1.22302	64.23	9.98678e-06	3	2512.33	-2.30191	0
vPGTSSSATLTGLTR	8	4	1	F1NJT4	N-Term(iTRAQ8plex)		1.17506	1.0412	0.935849	64.2	1.0075e-05	3	1751.98	-1.85691	0
lGGYLSEEQATPENPAIR	2	2	1	A0A1D5NZ71	N-Term(iTRAQ8plex)		1.16047	1.12323	1.43315	64.19	9.14558e-06	2	2249.16	-3.7604	0
qLWNLLIEETEk	2	3	1	A0A1D5PJY1	N-Term(iTRAQ8plex); K12(iTRAQ8plex)		0.810621	0.884353	0.928094	64.19	1.39661e-05	2	2124.21	-2.41793	0
hVmIDcSPYLQVVR	1	1	1	P10184	N-Term(iTRAQ8plex); M3(Oxidation); C6(Carbamidomethyl)		1.40514	1.30555	2.49609	64.17	7.71392e-06	3	2037.05	-2.77704	0
tITIQVPLWMAGk	9	3	1	F1NFL6	N-Term(iTRAQ8plex); K13(iTRAQ8plex)		0.308391	0.300932	0.315668	64.14	8.30706e-06	2	2066.23	0.243258	0
nLEGYVGFANLPNQVYR	3	4	1	A0A1D5P7K7	N-Term(iTRAQ8plex)		0.948575	0.993654	1.02634	64.14	9.88752e-06	2	2258.18	-1.77498	0
gEGGPAGPAGPAGAR	7	2	1	F1P0H9	N-Term(iTRAQ8plex)		1.17181	0.945176	0.838676	64.13	6.27846e-06	2	1525.8	-3.03588	0
aATNSENVGNIEEk	2	1	1	F1NJ23	N-Term(iTRAQ8plex); K14(iTRAQ8plex)		1.06113	0.78832	0.925429	64.13	8.46144e-06	3	2084.1	-4.90324	0
fQDLGAAYEVLSDEEk	2	1	1	F1NVY5	N-Term(iTRAQ8plex); K16(iTRAQ8plex)		1.05197	1.09885	1.00189	64.12	7.53216e-06	2	2422.25	-2.4347	0
tQIQLQAAEISk	1	5	1	F1NJ69	N-Term(iTRAQ8plex); K12(iTRAQ8plex)		0.950223	0.959281	0.909031	64.07	1.17718e-05	2	1938.14	-3.67082	0
fLDEQELEALFTk	2	2	1	F1NGB1	N-Term(iTRAQ8plex); K13(iTRAQ8plex)		0.979283	0.830006	0.747282	64.07	1.13997e-05	2	2191.21	-2.10341	0
gPQLFHMDPSGTFVQcDAR	3	1	1	Q5ZJX9	N-Term(iTRAQ8plex); C16(Carbamidomethyl)		0.989618	1.06492	0.934162	64.06	2.66999e-06	2	2467.18	0.550743	0
vIHVVTSEMDNYEPGVYTEk	1	2	1	A0A1D5P7X0	N-Term(iTRAQ8plex); K20(iTRAQ8plex)		0.951626	1.24009	1.23379	64.06	1.02088e-05	3	2918.52	3.08988	0
dLEVNPTSPTSLEISWDAPAVTVR	1	4	1	F1NJT4	N-Term(iTRAQ8plex)		0.546474	0.578395	0.668218	64.05	9.54359e-06	2	2901.52	0.461683	0
nLEASMITNAk	2	2	1	Q197X2	N-Term(iTRAQ8plex); K11(iTRAQ8plex)		1.5799	1.13832	2.73259	64.03	1.32052e-05	2	1800.01	-4.75124	0
fSESTTVFTGQcFIDR	2	1	1	P02701	N-Term(iTRAQ8plex); C12(Carbamidomethyl)		1.0762	1.45009	1.23261	64.02	3.54669e-06	2	2199.07	-1.12919	0
nADMSEDMQQDAVDcATQAMEk	1	1	1	F1NRI4	N-Term(iTRAQ8plex); C15(Carbamidomethyl); K22(iTRAQ8plex)		1.06296	0.940924	1.01381	64.02	8.51998e-07	3	3096.39	1.35365	0
sSLGEQEEGLHmR	2	3	1	O13265	N-Term(iTRAQ8plex); M12(Oxidation)		1.19342	1.3679	1.55718	64.02	3.01171e-06	3	1792.88	-1.56888	0
gEGAEAAPGEDAAEAAIGcER	1	2	1	F1N886	N-Term(iTRAQ8plex); C19(Carbamidomethyl)		1.65427	1.24257	1.14335	64.01	1.78736e-06	3	2335.08	-0.129636	0
dAGEGLLAVQITDPEGkPk	1	2	2	Q90WF1;Q90576	N-Term(iTRAQ8plex); K17(iTRAQ8plex); K19(iTRAQ8plex)					63.98	9.81864e-06	2	2850.63	-0.928231	0
dcDLQEDEAcYNcGR	1	2	1	O57348	N-Term(iTRAQ8plex); C2(Carbamidomethyl); C10(Carbamidomethyl); C13(Carbamidomethyl)		0.938766	0.738198	0.978297	63.97	3.99917e-07	2	2208.89	-1.27341	0
aAGVNVEPFWPGLFAk	7	1	1	P18660	N-Term(iTRAQ8plex); K16(iTRAQ8plex)		0.852424	0.86135	0.783962	63.95	1.24238e-05	3	2311.3	-2.89092	0
vVLLDDTIFEcSMDk	1	1	1	R4GHW9	N-Term(iTRAQ8plex); C11(Carbamidomethyl); K15(iTRAQ8plex)		0.824027	0.807111	1.01749	63.95	8.7591e-06	3	2393.24	-7.8174	0
sSLDQLIDDHTVmQVEYk	2	4	1	A0A1D5P3R8	N-Term(iTRAQ8plex); M13(Oxidation); K18(iTRAQ8plex)		1.05135	1.4441	1.68642	63.95	7.95366e-06	4	2745.41	-4.56085	0
lVAIVDVIDQNR	7	2	1	Q98TF9	N-Term(iTRAQ8plex)		1.08937	0.785756	0.979721	63.93	1.24003e-05	3	1658.97	-1.42457	0
sSLEGPTILDIEk	1	1	1	E1BW56	N-Term(iTRAQ8plex); K13(iTRAQ8plex)		0.876975	0.953845	0.974077	63.91	1.17259e-05	2	2010.15	-5.3115	0
hVGMAVAGLLADAR	3	2	1	Q5ZLI2	N-Term(iTRAQ8plex)		1.24238	1.19695	1.05109	63.91	1.2051e-05	3	1684.95	-0.522364	0
aLADDDFLTVTGk	2	2	1	E1C2U4	N-Term(iTRAQ8plex); K13(iTRAQ8plex)		0.960002	0.856458	1.04969	63.9	1.24251e-05	2	1974.1	-1.99998	0
tESLVLSPAPAkPk	7	1	1	P02259	N-Term(iTRAQ8plex); K12(iTRAQ8plex); K14(iTRAQ8plex)		0.680472	0.880216	1.05125	63.9	6.68104e-06	2	2350.44	-2.07658	0
kLSPALPEEDAPVVNIR	5	2	1	F1P1A5	N-Term(iTRAQ8plex); K1(iTRAQ8plex)		1.08883	1.11312	1.10943	63.9	1.26492e-05	3	2456.43	-2.79858	1
aLALGALPALLEcLR	2	2	1	A0A1D5P628	N-Term(iTRAQ8plex); C13(Carbamidomethyl)		1.24172	1.06713	1.1096	63.89	1.02488e-05	3	1885.12	-0.64029	0
cFVSGAcDASAk	2	4	1	F1NLV4	N-Term(iTRAQ8plex); C1(Carbamidomethyl); C7(Carbamidomethyl); K12(iTRAQ8plex)		0.859235	0.808941	0.89085	63.88	5.46363e-06	2	1880.95	4.06884	0
gTEFAESADAALk	3	2	1	A0A1D5PUP2	N-Term(iTRAQ8plex); K13(iTRAQ8plex)		0.900685	0.851091	0.870654	63.86	1.08338e-05	2	1918.03	-2.89731	0
fLHNPDAAEGFVGcALSGTVHR	1	1	1	H9KYX6	N-Term(iTRAQ8plex); C14(Carbamidomethyl)		1.34159	1.5901	1.36377	63.86	6.92787e-06	3	2659.34	3.4487	0
fTQVTPTSLTVNWNAPNVR	2	5	1	F1NJT4	N-Term(iTRAQ8plex)		0.891097	0.86232	0.852987	63.85	1.24866e-05	2	2449.31	-0.363889	0
gGNIGDGGGAADR	2	7	1	A0A1D5PXG2	N-Term(iTRAQ8plex)		1.18456	1.11711	1.14082	63.84	2.72611e-06	2	1420.7	-3.08036	0
nLVDSYVAIINk	1	1	1	A0A1D5PP94	N-Term(iTRAQ8plex); K12(iTRAQ8plex)		0.762674	0.786382	0.932071	63.84	1.18132e-05	2	1957.15	-1.67217	0
tVIVNMVDVAk	2	1	1	Q5ZIE0	N-Term(iTRAQ8plex); K11(iTRAQ8plex)		0.862701	0.965654	0.916467	63.82	1.18262e-05	2	1797.07	-2.85166	0
gYADIVEMLLAk	2	3	1	Q5ZJJ9	N-Term(iTRAQ8plex); K12(iTRAQ8plex)		0.872268	0.789858	0.838597	63.82	1.21374e-05	2	1931.11	-2.10389	0
iAQLEEELDEEHSNIETmSDR	2	4	2	P10587;A0A1D5P1M0	N-Term(iTRAQ8plex); M18(Oxidation)					63.82	2.07477e-06	3	2808.32	0.628908	0
vYGTGALALYEk	2	3	1	A0A1D5PXH6	N-Term(iTRAQ8plex); K12(iTRAQ8plex)		0.896138	0.764535	0.993452	63.81	1.72811e-05	2	1893.09	-0.788305	0
lEQYTSAVVGNk	4	2	1	A0A1D5PJG3	N-Term(iTRAQ8plex); K12(iTRAQ8plex)		1.06017	0.935382	0.949587	63.79	1.45823e-05	2	1917.09	-1.16483	0
dLFLSGAYDEISSk	1	1	1	A0A1D5NYY8	N-Term(iTRAQ8plex); K14(iTRAQ8plex)		1.0398	1.00827	1.02623	63.78	9.27628e-06	2	2153.15	-3.47893	0
vTGEADVEFATHEDAVAAmSk	2	8	1	Q5ZM95	N-Term(iTRAQ8plex); M19(Oxidation); K21(iTRAQ8plex)		0.949127	1.12525	0.927705	63.78	6.51224e-06	3	2802.4	-2.98678	0
aDIWSLGITAIELAk	3	7	1	Q5ZMA7	N-Term(iTRAQ8plex); K15(iTRAQ8plex)		0.796774	0.806702	0.860132	63.76	1.05813e-05	3	2209.3	-4.12555	0
qNkDDEAEWQELQQSIQR	1	1	1	E1C0C3	N-Term(iTRAQ8plex); K3(iTRAQ8plex)		1.04408	1.0285	0.914356	63.76	7.95173e-06	3	2853.45	-2.55133	1
mLVVLLQGAR	2	4	1	Q6B344	N-Term(iTRAQ8plex)		1.07128	1.05499	0.797897	63.75	2.1127e-05	3	1403.87	0.409499	0
lSVTcMAQGFNPPHLFVR	3	1	1	P01875	N-Term(iTRAQ8plex); C5(Carbamidomethyl)		1.50245	1.28887	1.20624	63.75	8.41285e-06	2	2378.24	-1.15134	0
gSWQPVGDLLIDSLQDHLEk	2	3	1	A0A1D5PC47	N-Term(iTRAQ8plex); K20(iTRAQ8plex)		1.05423	1.1394	0.866807	63.75	1.244e-05	4	2858.55	-0.337177	0
yTAAIQSVPLcQSFcDDWYEAck	3	3	1	A0A140T8H8	N-Term(iTRAQ8plex); C11(Carbamidomethyl); C15(Carbamidomethyl); C22(Carbamidomethyl); K23(iTRAQ8plex)		0.596016	0.378144	0.704103	63.74	2.62055e-06	3	3420.62	-0.220957	0
dLTEDGIGHPEVGDAVAR	3	2	1	R4GMB6	N-Term(iTRAQ8plex)		1.19846	1.151	1.33681	63.74	5.81169e-06	2	2155.09	0.20245	0
gTITDALGFDPLk	1	2	1	Q5ZLG6	N-Term(iTRAQ8plex); K13(iTRAQ8plex)		1.12668	1.00909	1.23249	63.72	1.34817e-05	2	1956.12	-1.05218	0
sMSTAGLMQLVGYk	3	2	1	A0A1D5PLS2	N-Term(iTRAQ8plex); K14(iTRAQ8plex)		0.771635	0.917077	0.894223	63.72	1.22927e-05	2	2094.15	-2.89476	0
qLEEAEEEAQR	2	2	1	P14105	N-Term(iTRAQ8plex)		0.655855	0.552334	0.67616	63.68	4.32834e-06	2	1635.81	-2.76081	0
aLADLSVVDTAIR	6	2	2	Q197X2;F1NV02	N-Term(iTRAQ8plex)					63.68	1.24065e-05	3	1647.96	0.114655	0
ecPSEEcGAGVFmASHFDR	1	1	1	P79781	N-Term(iTRAQ8plex); C2(Carbamidomethyl); C7(Carbamidomethyl); M13(Oxidation)		1.03436	1.10229	1.12557	63.67	4.28519e-07	3	2506.07	-0.692541	0
gEAAAEkPGEAVAASPSk	3	2	1	A0A1D5PDE6	N-Term(iTRAQ8plex); K7(iTRAQ8plex); K18(iTRAQ8plex)		0.955163	0.88775	0.834334	63.67	1.32297e-05	2	2582.44	-5.2831	0
tIQSEPVVFDVHYPTEk	1	1	1	P42292	N-Term(iTRAQ8plex); K17(iTRAQ8plex)		0.761284	0.863232	1.02724	63.66	1.21409e-05	3	2597.4	-4.40681	0
gYAYVEFENPDDAEk	2	2	1	E1BV45	N-Term(iTRAQ8plex); K15(iTRAQ8plex)		0.809898	0.731427	0.841391	63.65	4.63883e-06	2	2355.16	0.346036	0
aINTEVVAcSVDSk	2	1	1	F1NNS8	N-Term(iTRAQ8plex); C9(Carbamidomethyl); K14(iTRAQ8plex)		0.975391	1.07768	0.879149	63.64	1.32349e-05	2	2101.13	-4.22204	0
vLGTLALIDEGETDWk	3	1	1	F1NT28	N-Term(iTRAQ8plex); K16(iTRAQ8plex)		1.03402	0.943373	1.11728	63.63	1.3027e-05	3	2368.32	-2.19719	0
nAFAcFDEEASGFIHEDHLR	5	1	1	P02612	N-Term(iTRAQ8plex); C5(Carbamidomethyl)		1.42475	1.41988	1.10736	63.63	1.82075e-06	2	2669.24	0.0757305	0
nmITGTSQADcAVLIVAAGVGEFEAGISk	1	5	2	Q5ZKM2;F1N9H4	N-Term(iTRAQ8plex); M2(Oxidation); C11(Carbamidomethyl); K29(iTRAQ8plex)					63.63	1.04476e-05	4	3533.83	-4.76228	0
aAAFQDHDETVVVk	2	3	1	E1C2S1	N-Term(iTRAQ8plex); K14(iTRAQ8plex)		1.10269	1.12747	1.03508	63.61	1.31742e-05	2	2138.17	-0.698041	0
eVAVNTEQLQSGk	2	5	2	A0A1D5NX48;F1NPR7	N-Term(iTRAQ8plex); K13(iTRAQ8plex)					63.6	1.46233e-05	2	2011.12	-2.09057	0
gLVVTAYSPLGSPDR	2	3	1	F1N9F8	N-Term(iTRAQ8plex)		1.24356	1.36061	1.15261	63.58	1.08317e-05	3	1836.01	-5.83473	0
tASGDSPTEPLESAVk	1	2	1	F1P3U1	N-Term(iTRAQ8plex); K16(iTRAQ8plex)		1.19469	0.951789	0.97348	63.58	1.1051e-05	2	2197.18	0.594036	0
aQGEIPEGELALQGPDAEGSLDVAAGk	2	2	1	E1BUP8	N-Term(iTRAQ8plex); K27(iTRAQ8plex)		0.850292	0.894717	0.973917	63.58	1.17526e-05	4	3230.7	1.02164	0
nESSFGVNEQk	1	1	1	F1NJD5	N-Term(iTRAQ8plex); K11(iTRAQ8plex)		0.924913	0.963282	0.895692	63.57	1.01974e-05	2	1846.97	-4.57652	0
lLVVLLQANR	2	3	1	P17153	N-Term(iTRAQ8plex)		0.799923	0.835901	0.717942	63.56	5.37477e-06	3	1442.93	-2.85659	0
vALHDQGQYEcQAVNIIGSQR	1	3	1	F1NN41	N-Term(iTRAQ8plex); C11(Carbamidomethyl)		1.12623	1.21069	1.76749	63.56	6.80657e-06	3	2690.36	-1.58342	0
fAVVITDGHVTGSPcGGmk	2	2	1	A0A1D5PLK4	N-Term(iTRAQ8plex); C15(Carbamidomethyl); M18(Oxidation); K19(iTRAQ8plex)		1.15434	0.844164	1.21809	63.53	9.38232e-06	3	2557.33	-2.32776	0
vSPDMAIFITMNPGYAGR	1	3	1	F1NKL4	N-Term(iTRAQ8plex)		0.988446	1.08983	1.09433	63.52	7.15856e-06	2	2244.15	-0.276288	0
nQALNTDNYGHDLASVQALQR	2	5	1	F1NHT3	N-Term(iTRAQ8plex)		1.12261	1.31914	1.28676	63.51	7.57616e-06	4	2632.34	-0.0447886	0
aYVVLGQFLVLk	3	1	1	A0A1D5NXY4	N-Term(iTRAQ8plex); K12(iTRAQ8plex)		0.765052	0.752141	0.590203	63.5	8.0403e-06	2	1958.23	-1.18711	0
hILQPVDNSTISLQmGTNk	1	2	1	E1BSX2	N-Term(iTRAQ8plex); M15(Oxidation); K19(iTRAQ8plex)		1.11231	1.28283	1.20118	63.49	1.40134e-05	3	2720.48	-0.54107	0
nVPHEDIcEDSDVDGDFR	1	2	1	Q5ZLF7	N-Term(iTRAQ8plex); C8(Carbamidomethyl)		1.03217	1.03214	1.27418	63.48	4.47682e-07	3	2423.07	-2.72229	0
nVALLSQLcHSPAR	2	2	1	F1N9I5	N-Term(iTRAQ8plex); C9(Carbamidomethyl)		1.40855	0.999248	1.28191	63.47	1.36733e-05	3	1870.02	-2.68845	0
eLYRGGLEPINFQTAADQAR	2	1	1	P01012	N-Term(iTRAQ8plex)		1.2387	1.36896	1.98444	63.47	1.16268e-05	2	2553.34	-0.15517	1
dVAWAPSIGLPTSTIAScSQDGR	2	2	1	A0A1D5NYF8	N-Term(iTRAQ8plex); C18(Carbamidomethyl)		1.0132	1.08438	1.04399	63.46	6.0184e-06	2	2693.34	-4.29444	0
kDVVFLIDGSDGVR	1	3	1	F1P2F0	N-Term(iTRAQ8plex); K1(iTRAQ8plex)		1.20653	1.16588	0.99869	63.46	1.4336e-05	3	2128.22	0.130171	1
nDFIGQYTVPFTSLk	2	3	1	A0A1D5NYG9	N-Term(iTRAQ8plex); K15(iTRAQ8plex)		0.993235	0.992371	1.0324	63.44	1.2432e-05	3	2338.29	-1.6547	0
lQEIYGQLSDSQEk	3	3	3	Q197X2;F1NV02;P11682	N-Term(iTRAQ8plex); K14(iTRAQ8plex)					63.42	1.31492e-05	2	2246.2	-3.38336	0
sIGAAETALEILcQR	1	4	1	A0A1D5Q013	N-Term(iTRAQ8plex); C13(Carbamidomethyl)		1.74822	1.32228	1.48308	63.4	1.34384e-05	3	1936.05	-0.123397	0
wLLSAVSASGTTETLk	17	7	3	Q6BCB8;F1NFL6;A0A1D5PV37	N-Term(iTRAQ8plex); K16(iTRAQ8plex)					63.4	1.68208e-05	2	2272.3	-0.792781	0
dVGGLILANAcGPcIGQWDR	1	4	1	A0A1D5PZ66	N-Term(iTRAQ8plex); C11(Carbamidomethyl); C14(Carbamidomethyl)		1.07119	1.14335	0.975537	63.4	6.03356e-06	3	2476.24	-0.81344	0
gQQQSIAELQAk	1	2	1	F1P0K1	N-Term(iTRAQ8plex); K12(iTRAQ8plex)		0.921042	0.843514	1.05149	63.37	1.33244e-05	2	1909.09	-2.92572	0
tITLEVEPSDTIENVk	4	8	1	P79781	N-Term(iTRAQ8plex); K16(iTRAQ8plex)		0.747659	0.666247	0.75011	63.35	1.47268e-05	2	2396.33	-2.30943	0
sVTEQGAELSNEER	4	2	1	Q5ZKC9	N-Term(iTRAQ8plex)		1.03311	1.26746	0.908953	63.33	4.13419e-06	2	1852.91	-3.58904	0
nVQFVFDAVTDVIIk	3	8	3	A0A1D5PDQ8;E1BXS2;P50147	N-Term(iTRAQ8plex); K15(iTRAQ8plex)					63.33	1.49342e-05	3	2316.34	-2.14339	0
gLGTDEDTLIEILASR	6	2	1	F1N9S7	N-Term(iTRAQ8plex)		0.925097	0.770014	0.699106	63.31	1.18531e-05	3	2007.08	-3.49745	0
aETAPVAAPDVAAAPTPAk	2	1	1	P08285	N-Term(iTRAQ8plex); K19(iTRAQ8plex)		0.969516	1.05351	0.887226	63.29	1.35487e-05	2	2356.32	-4.15366	0
sPEIDVEcPELSVEGPEGNVk	2	1	1	A0A1D5PQR2	N-Term(iTRAQ8plex); C8(Carbamidomethyl); K21(iTRAQ8plex)		1.08689	0.920584	0.974045	63.24	1.14529e-05	2	2892.49	4.67767	0
yLIANATNPESk	4	4	1	Q5ZMD1	N-Term(iTRAQ8plex); K12(iTRAQ8plex)		0.868128	0.960771	1.05174	63.23	1.60188e-05	2	1929.09	-2.2966	0
qLEEEQQGLQk	2	4	1	A0A1D5P4H0	N-Term(iTRAQ8plex); K11(iTRAQ8plex)		1.40798	1.14972	0.786819	63.23	1.3048e-05	2	1938.08	-0.00948815	0
iLNIFGAIQGFEEPDR	2	4	1	A0A1D5NZ05	N-Term(iTRAQ8plex)		0.874942	0.829457	1.01187	63.22	1.14105e-05	2	2123.14	-0.384946	0
nLQEGQVTDPR	1	1	1	A0A1D5PVC4	N-Term(iTRAQ8plex)		1.07911	1.01995	0.921465	63.21	9.66997e-06	2	1560.83	1.20224	0
sALGGAAQQSQAALLPR	2	1	1	Q5ZLX0	N-Term(iTRAQ8plex)		1.08214	1.32274	0.928886	63.21	1.56391e-05	2	1943.1	1.47711	0
fLDGNEMTLADcNLLPk	2	1	1	F1NYZ7	N-Term(iTRAQ8plex); C12(Carbamidomethyl); K17(iTRAQ8plex)		1.12676	0.902921	0.907715	63.21	1.16278e-05	2	2559.34	1.27237	0
nLASAVSDLLk	4	3	1	E1C2S1	N-Term(iTRAQ8plex); K11(iTRAQ8plex)		1.16525	0.851499	0.798502	63.16	1.32117e-05	2	1739.05	-3.25629	0
gPSISQcALVQNIk	1	2	1	F1P2F0	N-Term(iTRAQ8plex); C7(Carbamidomethyl); K14(iTRAQ8plex)		1.10635	0.882421	0.912477	63.09	1.53409e-05	2	2123.22	2.61048	0
gPEMDVGAPGVSVEcPEGk	2	1	1	A0A1D5PQR2	N-Term(iTRAQ8plex); C15(Carbamidomethyl); K19(iTRAQ8plex)		0.913609	1.00997	0.908364	63.09	8.59089e-06	2	2523.27	-1.12988	0
eLQAAGLSGDALEk	1	3	1	A0A1D5PRS4	N-Term(iTRAQ8plex); K14(iTRAQ8plex)		0.879785	1.07606	1.01972	63.07	1.3291e-05	2	2010.13	-0.578024	0
nTDQASMPENTVAQk	1	5	1	Q789A6	N-Term(iTRAQ8plex); K15(iTRAQ8plex)		1.04872	0.825963	1.00785	63.06	8.7493e-06	2	2242.15	-2.59092	0
vDVQLVVVQLAETNWk	8	3	2	P87498;A0A1D5P9N5	N-Term(iTRAQ8plex); K16(iTRAQ8plex)					63.06	1.15174e-05	3	2449.42	-1.74709	0
wGGGGQVVTTYcPANNEPIAR	2	1	1	E1C4W4	N-Term(iTRAQ8plex); C12(Carbamidomethyl)		1.22383	1.03333	0.951619	63.06	5.53628e-06	2	2551.27	-0.166357	0
kPYGITmSNPAVFPGDR	1	1	1	E1BT94	N-Term(iTRAQ8plex); K1(iTRAQ8plex); M7(Oxidation)		1.05769	1.05928	1.16648	63.06	1.4508e-05	3	2474.33	-1.35985	0
aTGEADVEFVTHEDAVAAMSk	10	1	1	Q5F3D2	N-Term(iTRAQ8plex); K21(iTRAQ8plex)		0.888656	0.909245	0.937003	63.06	9.16946e-06	3	2786.41	-0.206982	0
ykPQITQEQLTSITVAFTAMR	5	2	1	E1BV96	N-Term(iTRAQ8plex); K2(iTRAQ8plex)		0.921914	0.876232	0.875197	63.05	1.67462e-05	3	3034.69	0.00684173	0
tNQEIHDLVAAYk	2	4	1	Q6B344	N-Term(iTRAQ8plex); K13(iTRAQ8plex)		0.976748	1.00335	0.980985	63.05	1.60774e-05	2	2110.17	-2.17964	0
aAPLDQAIGLLVATFHk	2	1	1	Q98953	N-Term(iTRAQ8plex); K17(iTRAQ8plex)		0.982862	0.721507	1.0031	63.04	1.20175e-05	3	2373.41	-1.73106	0
vAGNVQAQITPSPR	2	3	2	P87498;A0A1D5P9N5	N-Term(iTRAQ8plex)					63.03	1.65e-05	2	1741.99	0.404581	0
kGGAPAVPPPPPPPLAPPLINENLR	2	1	1	R4GH27	N-Term(iTRAQ8plex); K1(iTRAQ8plex)		1.15589	0.891683	1.01303	63.02	7.68282e-06	5	3117.83	-2.2581	1
aETLASSLQEELAHTR	1	2	1	Q2KN97	N-Term(iTRAQ8plex)		1.12495	1.71936	0.948167	62.98	1.15302e-05	3	2060.09	-1.29235	0
iREDLPNLESTEETEQINk	1	2	1	Q5ZL51	N-Term(iTRAQ8plex); K19(iTRAQ8plex)		1.0344	1.02179	1.00221	62.98	1.60868e-05	3	2866.53	2.40761	1
lQAQQDAVNIVcHSk	2	2	1	Q5ZI14	N-Term(iTRAQ8plex); C12(Carbamidomethyl); K15(iTRAQ8plex)		1.01337	0.998047	0.942999	62.95	1.54632e-05	3	2319.26	-3.19884	0
eHIEEINELFYDAk	2	2	1	F1N8Z4	N-Term(iTRAQ8plex); K14(iTRAQ8plex)		0.9092	1.11468	1.11621	62.95	1.07736e-05	2	2358.24	-3.45512	0
yGIAATDIFQTVDLWEGk	2	2	1	A0A1D5PDK5	N-Term(iTRAQ8plex); K18(iTRAQ8plex)		0.83363	0.691508	0.800968	62.94	1.47366e-05	2	2635.41	-4.23942	0
tVFEALQAPAcHENLVk	3	3	1	A0A1D5NV94	N-Term(iTRAQ8plex); C11(Carbamidomethyl); K17(iTRAQ8plex)		1.02278	0.932004	1.00016	62.91	1.59645e-05	3	2535.38	-2.01088	0
fVLDPLITHTLPFTk	4	3	1	A0A1D5PKB1	N-Term(iTRAQ8plex); K15(iTRAQ8plex)		1.07516	1.19044	0.891778	62.9	1.44627e-05	4	2350.4	0.746478	0
lTEWTSSNVMEER	51	1	1	P01012	N-Term(iTRAQ8plex)		1.46721	1.75601	1.83822	62.88	4.58553e-06	2	1885.93	-0.246123	0
eLPTETPLVSAYLk	9	5	3	Q6BCB8;F1NFL6;A0A1D5PV37	N-Term(iTRAQ8plex); K14(iTRAQ8plex)					62.88	1.34217e-05	2	2169.26	0.00535262	0
vDkGVVPLAGTDGETTTQGLDGLSER	1	1	1	R4GM10	N-Term(iTRAQ8plex); K3(iTRAQ8plex)		0.631516	0.713658	0.714561	62.88	1.4143e-05	4	3223.72	-1.75302	1
lEGVEGVAHIIDPk	2	3	1	F1NKL4	N-Term(iTRAQ8plex); K14(iTRAQ8plex)		1.04993	1.38309	1.18793	62.87	1.22391e-05	2	2085.22	-0.172283	0
kIDNLDALLAAAAEVAGQAALR	1	4	1	A0A1D5NZ05	N-Term(iTRAQ8plex); K1(iTRAQ8plex)		1.04772	1.26329	0.84685	62.87	1.42015e-05	3	2802.63	-0.785918	1
gFGFVTFENIDDAk	3	5	1	A0A1D5P359	N-Term(iTRAQ8plex); K14(iTRAQ8plex)		0.807184	0.777457	0.857045	62.86	9.78277e-06	3	2168.14	-3.42502	0
vLLEEHTLVPSSALDNEVYDk	1	1	1	O93419	N-Term(iTRAQ8plex); K21(iTRAQ8plex)		0.952961	0.994746	1.19673	62.86	1.60458e-05	2	2979.6	-3.02776	0
rIPGIYVLSLR	1	2	1	F1NYK1	N-Term(iTRAQ8plex)		1.25156	1.43412	1.03746	62.83	5.8895e-06	3	1591	-1.03726	1
dYGVLLEGPGIALR	2	3	1	A0A1D5PBY3	N-Term(iTRAQ8plex)		1.07448	1.20892	0.907192	62.82	1.53846e-05	3	1777.01	-2.25724	0
aLYDNVAESPDELSFR	1	1	1	A0A1D5P1L0	N-Term(iTRAQ8plex)		0.964694	1.01737	1.06645	62.82	5.5374e-06	2	2130.06	-0.34379	0
gADINYANVDGLTALHQAcIDDNVDMVk	1	3	1	Q90623	N-Term(iTRAQ8plex); C19(Carbamidomethyl); K28(iTRAQ8plex)		1.11967	1.26221	1.19891	62.8	9.00045e-06	4	3640.81	-2.87038	0
kFDVNTSAVQVLIEHIGNLDR	4	7	2	A0A1D5P650;F1NW23	N-Term(iTRAQ8plex); K1(iTRAQ8plex)					62.79	1.39658e-05	3	2976.67	-0.450311	1
aAVWNSFVSDGVk	1	5	2	Q90633;A0A1D5P9F9	N-Term(iTRAQ8plex); K13(iTRAQ8plex)					62.78	1.34707e-05	2	1988.1	-3.09749	0
nISTVLLGMLGHDEDATR	2	1	1	F1NAK4	N-Term(iTRAQ8plex)		1.00774	1.08989	1.07915	62.78	1.23372e-05	3	2246.17	-2.0581	0
tSSGSAGFGkPPAAADVVMSMSSGDFVk	2	1	1	E1C7S2	N-Term(iTRAQ8plex); K10(iTRAQ8plex); K28(iTRAQ8plex)		1.00479	0.895265	0.845494	62.77	1.43209e-05	3	3600.87	-2.41607	0
gDAQAAEIDALWEISk	2	1	1	Q5ZHS2	N-Term(iTRAQ8plex); K16(iTRAQ8plex)		0.874858	0.864614	0.923713	62.75	1.46524e-05	3	2325.25	-0.965805	0
kHLEINPDHSIIETLR	1	3	1	A0A1D5P5R0	N-Term(iTRAQ8plex); K1(iTRAQ8plex)		0.930764	1.12365	1.03476	62.75	1.66432e-05	3	2523.44	-3.97851	1
tLAELHPETTLFIIASk	5	3	1	A0A1D5PRS4	N-Term(iTRAQ8plex); K17(iTRAQ8plex)		1.03547	1.16928	1.02746	62.74	1.45532e-05	2	2492.46	0.706682	0
tLTGTVIDSGDGVTHVIPVAEGYVIGScIk	2	1	1	Q90WD0	N-Term(iTRAQ8plex); C28(Carbamidomethyl); K30(iTRAQ8plex)		1.06967	0.852765	1.2421	62.74	1.22119e-05	3	3666.98	-1.02799	0
gNIQDLAELk	2	3	1	A0A1D5PD95	N-Term(iTRAQ8plex); K10(iTRAQ8plex)		1.03315	1.059	0.718607	62.73	1.48267e-05	2	1709	-2.6268	0
dASGDAYSEFmk	1	1	1	Q8JG64	N-Term(iTRAQ8plex); M11(Oxidation); K12(iTRAQ8plex)		0.918145	0.796649	0.88328	62.73	4.29335e-06	2	1944.95	0.120751	0
tQDGVALEIQPLk	1	4	2	E1C784;A0A1D5PDT3	N-Term(iTRAQ8plex); K13(iTRAQ8plex)					62.73	1.98667e-05	2	2020.19	-1.23047	0
vELTIAPDFQWDEk	1	1	1	A0A1D5NUU1	N-Term(iTRAQ8plex); K14(iTRAQ8plex)		0.948032	1.0045	0.919662	62.72	1.70526e-05	2	2299.25	1.01234	0
yLIDSTGEEPTWNFWk	2	2	1	A0A1D5NV92	N-Term(iTRAQ8plex); K16(iTRAQ8plex)		0.943006	0.86095	0.89571	62.72	9.32815e-06	2	2594.33	-3.70506	0
sQDAEVGDGTTSVTLLAAEFLk	1	2	1	F1NK38	N-Term(iTRAQ8plex); K22(iTRAQ8plex)		1.16924	1.11854	1.18144	62.72	1.55826e-05	2	2860.53	-2.21717	0
vIIEEEQLVLGAHk	2	3	1	A0A1D5PHR3	N-Term(iTRAQ8plex); K14(iTRAQ8plex)		1.04236	1.18486	1.19038	62.7	1.38017e-05	2	2186.3	1.47612	0
nIcFTVWDVGGQDk	4	3	1	P49702	N-Term(iTRAQ8plex); C3(Carbamidomethyl); K14(iTRAQ8plex)		0.953398	0.798848	0.872241	62.69	1.21111e-05	2	2247.17	-0.1605	0
nSVSAINYIGk	2	3	1	P20785	N-Term(iTRAQ8plex); K11(iTRAQ8plex)		1.01799	1.02381	0.954062	62.68	1.59695e-05	2	1774.03	-0.0763346	0
iEEGIPQFLVLLAAGR	2	3	1	F1P2F0	N-Term(iTRAQ8plex)		1.1884	1.00077	0.831433	62.68	1.44049e-05	2	2030.2	0.479407	0
fTPGTFTNQIQAAFR	4	2	1	A0A1D5PG28	N-Term(iTRAQ8plex)		1.12136	1.05624	1.05344	62.67	1.35729e-05	3	2003.06	-1.20913	0
iGGcTQQDVELHVQR	1	4	1	Q5ZJQ5	N-Term(iTRAQ8plex); C4(Carbamidomethyl)		1.25154	1.62005	1.09533	62.67	7.46241e-06	3	2044.05	-2.7435	0
aTPEGAIDAMLIHGQDAITVSSAGR	2	2	1	F1NZP8	N-Term(iTRAQ8plex)		0.981102	1.20562	1.15657	62.66	1.14091e-05	3	2785.45	1.00852	0
acGDEQLLAELQHIk	1	1	1	A0A1D5PPG3	N-Term(iTRAQ8plex); C2(Carbamidomethyl); K15(iTRAQ8plex)		1.06362	0.989766	1.06864	62.65	1.60259e-05	3	2333.27	-2.14849	0
tGLYNYYDDEAEk	2	1	1	P13731	N-Term(iTRAQ8plex); K13(iTRAQ8plex)		0.962883	0.869623	0.945031	62.64	7.18744e-06	2	2189.08	-1.72787	0
vLQDMGLPTGAEGk	2	2	1	I3VQH4	N-Term(iTRAQ8plex); K14(iTRAQ8plex)		1.07345	1.12079	1.28477	62.63	1.63454e-05	2	2024.13	-0.62208	0
lQLEAPHIIVGTPGR	3	1	1	A0A1D5PR64	N-Term(iTRAQ8plex)		0.953271	0.993263	1.02469	62.62	1.61917e-05	3	1905.12	-0.919458	0
aIGNMGAVMEk	6	2	2	Q197X2;F1NV02	N-Term(iTRAQ8plex); K11(iTRAQ8plex)					62.61	1.65306e-05	2	1728.95	-2.805	0
iAYAPQFILNVESLPR	2	3	1	F1P2F0	N-Term(iTRAQ8plex)		0.931486	0.833477	0.824067	62.61	1.69418e-05	3	2135.21	-1.2162	0
mEcGLEPVVQQDIAIR	2	1	1	P01875	N-Term(iTRAQ8plex); M1(Oxidation); C3(Carbamidomethyl)		1.46307	1.37378	1.57829	62.6	1.13755e-05	2	2178.12	1.25798	0
lFVGGLSFDTNEQSLEQVFSk	2	5	1	A0A1D5P359	N-Term(iTRAQ8plex); K21(iTRAQ8plex)		0.881909	0.595013	0.696283	62.6	1.34912e-05	4	2953.57	-0.987974	0
hSQAIEELAEQLEQTk	6	2	1	P14105	N-Term(iTRAQ8plex); K16(iTRAQ8plex)		1.00867	0.912551	0.9653	62.55	1.48148e-05	2	2462.34	0.30683	0
gEAVGSITQPLPSSYLIIR	1	2	1	F1N9F3	N-Term(iTRAQ8plex)		0.935821	1.10615	1.03714	62.53	1.62794e-05	2	2305.32	3.90587	0
aAQDAGHFNAEmAPIEVk	3	2	1	A0A1D5PL36	N-Term(iTRAQ8plex); M12(Oxidation); K18(iTRAQ8plex)		0.976523	0.997984	0.94519	62.53	1.22584e-05	3	2523.31	-1.0549	0
lNSPSSLVGQALTEILQHPER	1	2	1	A0A1D5P904	N-Term(iTRAQ8plex)		1.34337	1.77241	1.30671	62.5	1.61673e-05	3	2593.42	-2.58351	0
aFAQFLTDEIk	4	2	1	F1NJF0	N-Term(iTRAQ8plex); K11(iTRAQ8plex)		0.959502	0.96113	0.985521	62.48	1.72588e-05	2	1891.08	-1.0447	0
fAVVITDGHVTGSPcGGMk	2	2	1	A0A1D5PLK4	N-Term(iTRAQ8plex); C15(Carbamidomethyl); K19(iTRAQ8plex)		1.3859	0.926907	1.29086	62.48	1.26828e-05	3	2541.34	-1.94163	0
lLQSNPVLEAFGNAk	2	3	1	F1NG39	N-Term(iTRAQ8plex); K15(iTRAQ8plex)		0.916826	0.881331	0.924034	62.45	1.61554e-05	2	2209.28	1.08044	0
nFVNNPLAQADWSAk	1	4	2	P10587;A0A1D5P1M0	N-Term(iTRAQ8plex); K15(iTRAQ8plex)					62.45	1.76344e-05	2	2283.24	0.720969	0
eVVVIHQDPEALENIR	3	2	1	E1BQH2	N-Term(iTRAQ8plex)		1.04869	1.23669	1.21386	62.44	1.53659e-05	3	2165.18	-0.868574	0
iWcFGPDGTGPNILTDITk	2	5	1	A0A1D5PS29	N-Term(iTRAQ8plex); C3(Carbamidomethyl); K19(iTRAQ8plex)		0.868822	0.734817	0.917269	62.43	1.71158e-05	2	2713.44	-2.42181	0
lENAILASDQNDk	2	2	1	F1NP51	N-Term(iTRAQ8plex); K13(iTRAQ8plex)		0.958317	1.04082	0.994007	62.41	1.86301e-05	2	2039.12	0.0702134	0
lcDSNDFTVLGDIHk	2	3	1	A0A1D5NT78	N-Term(iTRAQ8plex); C2(Carbamidomethyl); K15(iTRAQ8plex)		0.760131	0.737852	0.665759	62.41	1.18842e-05	2	2342.22	-1.25377	0
vQQQEDEITVLk	1	3	1	A0A1D5NU87	N-Term(iTRAQ8plex); K12(iTRAQ8plex)		0.908838	1.00309	0.904903	62.38	1.57242e-05	2	2038.16	-1.72275	0
vAHALAEGLGVIAcIGEk	1	2	1	P00940	N-Term(iTRAQ8plex); C14(Carbamidomethyl); K18(iTRAQ8plex)		0.756823	1.03987	0.745121	62.37	1.63109e-05	3	2416.38	-2.75066	0
aAMGAGISHMNDLTIIQTTQGFcR	2	1	1	Q5ZHU2	N-Term(iTRAQ8plex); C23(Carbamidomethyl)		0.904666	1.29288	1.3813	62.37	8.89423e-06	3	2897.44	0.0658936	0
nLQYYDISAk	2	1	1	P42558	N-Term(iTRAQ8plex); K10(iTRAQ8plex)		0.886835	0.785046	0.992883	62.36	1.32995e-05	2	1823.01	-1.00691	0
vIGSGcNLDTAR	2	3	1	P00337	N-Term(iTRAQ8plex); C6(Carbamidomethyl)		1.23591	1.22239	1.19083	62.35	9.92486e-06	3	1566.82	-2.9115	0
sIEGTADDEEEGVSPDTAIR	2	3	1	Q5F3V3	N-Term(iTRAQ8plex)		1.25915	1.19888	1.20611	62.34	3.55902e-06	3	2395.13	-3.38408	0
eNEINLGEIMSSMk	2	4	1	A0A1D5P959	N-Term(iTRAQ8plex); K14(iTRAQ8plex)		0.89887	0.699977	0.803883	62.33	1.0497e-05	2	2203.14	-6.03936	0
eEIPEEELAEDVEEIDHAER	1	5	1	A0A1D5NZD8	N-Term(iTRAQ8plex)		0.963761	1.14603	0.836683	62.32	2.63762e-06	3	2685.26	-1.82199	0
sASGEFADDPcSSVk	3	1	1	A0A1D5P7X0	N-Term(iTRAQ8plex); C11(Carbamidomethyl); K15(iTRAQ8plex)		0.991113	0.886831	1.00008	62.29	5.31181e-06	2	2165.07	1.97762	0
iVLEDGNLHVTEGSGR	3	3	1	Q71SG1	N-Term(iTRAQ8plex)		1.07514	1.11602	1.34957	62.28	1.40496e-05	2	2000.06	-4.46671	0
mSVQPTVSLGGFEITPPVVLR	3	2	1	F1NVA4	N-Term(iTRAQ8plex)		0.942124	0.837782	1.10608	62.26	2.22562e-05	3	2531.42	-0.21213	0
ePcLHPLEPDEVEYEPR	1	2	1	A0A1D5PL84	N-Term(iTRAQ8plex); C3(Carbamidomethyl)		1.78282	1.23928	1.26791	62.24	5.10465e-06	3	2413.17	0.798065	0
aLTVPELTQQVFDAk	8	2	1	P09244	N-Term(iTRAQ8plex); K15(iTRAQ8plex)		0.686279	0.642323	0.88963	62.21	1.72236e-05	3	2268.31	-0.272565	0
rAPLSSPGTSSSSSEER	1	5	1	R4GLW9	N-Term(iTRAQ8plex)		1.37634	1.42954	1.00068	62.19	7.27758e-06	3	2039.03	-0.956136	1
lQSLDLAEASAk	1	1	1	F1NJ23	N-Term(iTRAQ8plex); K12(iTRAQ8plex)		0.944393	0.975476	0.849989	62.18	1.8584e-05	2	1854.08	0.31837	0
lSGAEPDDEEYQEFEEMLEHAETAQDFASR	1	1	1	E1BWQ3	N-Term(iTRAQ8plex)		0.896917	0.967561	1.0838	62.18	1.63442e-06	3	3777.68	3.80109	0
vGATGEIFVVNSPR	11	5	3	Q6BCB8;F1NFL6;A0A1D5PV37	N-Term(iTRAQ8plex)					62.13	1.67784e-05	3	1749.98	-0.421165	0
eLAEQTLNNVk	1	2	1	F1NV49	N-Term(iTRAQ8plex); K11(iTRAQ8plex)		0.950394	0.871992	0.965941	62.13	1.78194e-05	2	1867.07	-1.5149	0
hVGWGSDQGIGGFGEEPGIk	1	1	1	A0A1D5PTS3	N-Term(iTRAQ8plex); K20(iTRAQ8plex)		1.31441	1.14421	1.37214	62.1	1.35034e-05	3	2635.36	-3.06835	0
aPILIATDVASR	2	3	2	Q9W744;A0A1D5PD32	N-Term(iTRAQ8plex)					62.09	1.70264e-05	3	1530.91	-2.90824	0
gELELILTQAVEGLGSR	1	1	1	A0A1D5PRM3	N-Term(iTRAQ8plex)		2.88932	1.37778	0.997557	62.09	1.80152e-05	3	2089.18	-2.05131	0
sMVAVMDSDTTGk	2	1	1	O42134	N-Term(iTRAQ8plex); K13(iTRAQ8plex)		0.984889	0.898846	0.861671	62.08	9.94203e-06	2	1950.02	1.3515	0
kLFGQLAGSDAEISAFELR	2	4	1	E1BR22	N-Term(iTRAQ8plex); K1(iTRAQ8plex)		1.0147	1.19774	0.911214	62.08	1.78089e-05	3	2660.48	-0.806985	1
dSPENNPDTPFEFTPENk	2	1	1	A0A1D5PI06	N-Term(iTRAQ8plex); K18(iTRAQ8plex)		0.985944	0.946969	0.838648	62.07	5.86721e-06	3	2686.3	-3.05652	0
gFQLSDIDGIScEDIDEcALPTGGHIcSFR	1	2	1	F1NX60	N-Term(iTRAQ8plex); C12(Carbamidomethyl); C18(Carbamidomethyl); C27(Carbamidomethyl)		0.727481	2.04664	2.26098	62.07	1.58322e-06	4	3673.67	-3.56975	0
vTASGPGLSSYGIPASLPVEFAVDAk	1	4	1	A0A1D5NYG3	N-Term(iTRAQ8plex); K26(iTRAQ8plex)		1.09284	1.07179	1.21847	62.04	1.88177e-05	2	3141.72	-1.78593	0
iINEPTAAAIAYGLDkk	3	8	2	F1NWP3;Q7SX63	N-Term(iTRAQ8plex); K16(iTRAQ8plex); K17(iTRAQ8plex)					62.03	1.75765e-05	2	2700.58	-8.08012	1
sGASVVAIR	1	2	1	F1N8H6	N-Term(iTRAQ8plex)		1.03504	1.31438	1.18054	62.01	1.55173e-05	3	1163.7	-0.324227	0
dPNAPPGDAGEQAIR	2	1	1	P12003	N-Term(iTRAQ8plex)		1.05145	1.09544	0.976663	62.01	7.20785e-06	2	1811.91	-3.24395	0
eATGDYLGIVLk	2	1	1	F1NZZ2	N-Term(iTRAQ8plex); K12(iTRAQ8plex)		1.45138	1.08816	1.07855	62.01	1.88852e-05	2	1887.1	-0.898921	0
cLALATHDNPPR	3	3	1	Q03669	N-Term(iTRAQ8plex); C1(Carbamidomethyl)		1.01711	1.60201	1.07713	61.99	1.07194e-05	3	1668.87	-3.36328	0
mAPLGIDHIAPNIER	3	2	1	Q5ZL80	N-Term(iTRAQ8plex)		0.902489	0.972118	1.01483	61.99	1.65692e-05	3	1951.07	-1.52091	0
lSGLQELNIQk	5	2	2	Q197X2;F1NV02	N-Term(iTRAQ8plex); K11(iTRAQ8plex)					61.96	1.81168e-05	2	1851.11	-1.37776	0
eHQELLEELAAAQQLLER	2	1	1	A0A1D5PYZ8	N-Term(iTRAQ8plex)		1.24406	1.22221	1.055	61.96	1.64293e-05	3	2424.3	-2.39062	0
sILVDLEPGTMDSVR	2	1	1	P09207	N-Term(iTRAQ8plex)		1.07067	1.155	1.25143	61.95	1.71693e-05	2	1936.04	-0.655733	0
lADNLDTLSAAAAk	8	3	1	P08250	N-Term(iTRAQ8plex); K14(iTRAQ8plex)		0.885066	0.87934	0.920132	61.93	2.27309e-05	2	1982.13	-5.18141	0
vVLEVSHDLQk	9	1	1	P13731	N-Term(iTRAQ8plex); K11(iTRAQ8plex)		0.871547	0.871113	0.973602	61.93	1.8563e-05	2	1875.11	-3.11783	0
ekEEEEEEEEEDGTGGDQDQEER	1	2	1	A0A1D5PM87	N-Term(iTRAQ8plex); K2(iTRAQ8plex)		0.940048	0.885671	1.12364	61.91	6.44169e-07	3	3333.45	1.00876	1
lESSAGSLADVSLESGcR	1	5	1	R4GLW9	N-Term(iTRAQ8plex); C17(Carbamidomethyl)		1.31322	2.10184	1.40052	61.9	6.77937e-06	2	2142.06	-4.376	0
kAcADATLAQITANIDPVGR	3	4	1	F1NLV4	N-Term(iTRAQ8plex); K1(iTRAQ8plex); C3(Carbamidomethyl)		0.758385	0.991974	0.862116	61.88	2.09833e-05	3	2693.48	-1.49555	1
dSLEDcVTIWGPEGR	1	1	1	F1NP60	N-Term(iTRAQ8plex); C6(Carbamidomethyl)		0.865376	0.737053	0.870316	61.85	5.78021e-06	2	2037.99	2.82688	0
lAPLAQQLDER	1	1	1	O93601	N-Term(iTRAQ8plex)		1.05655	0.913218	1.07077	61.84	1.96391e-05	3	1557.89	-0.717655	0
fMQDPMEIFVDDETk	5	1	1	Q5ZHZ0	N-Term(iTRAQ8plex); K15(iTRAQ8plex)		0.731025	0.751325	0.989522	61.84	9.78681e-06	2	2453.23	5.31539	0
kLPSDVTEAEVISLGLPFGk	3	3	1	F1P5K0	N-Term(iTRAQ8plex); K1(iTRAQ8plex); K20(iTRAQ8plex)		0.913583	0.921935	0.886646	61.84	1.08342e-05	4	3012.77	-1.65068	1
nIQNTVQETENLAEQAR	3	2	1	F1NI05	N-Term(iTRAQ8plex)		1.05582	1.19411	1.0773	61.83	1.1581e-05	3	2262.17	1.67441	0
dQHDTFFLQDPAEAPELPANYMAR	1	3	1	Q5ZJQ2	N-Term(iTRAQ8plex)		1.5664	1.89081	1.85905	61.83	3.47757e-06	3	3080.45	-8.44453	0
lmGGTALNTGSALDFVR	1	3	1	F1P2F0	N-Term(iTRAQ8plex); M2(Oxidation)		1.06874	1.00331	1.04166	61.82	1.2627e-05	2	2043.08	-3.25772	0
eVSEAVVDTLESEYYk	2	2	2	Q6KDZ1;A0A1D5PF99	N-Term(iTRAQ8plex); K16(iTRAQ8plex)					61.81	1.40734e-05	2	2469.29	0.38772	0
vSTAQELSELNEQVLVTLAAAMk	1	3	1	F1P2F0	N-Term(iTRAQ8plex); K23(iTRAQ8plex)		2.16934	1.43458	0.967078	61.8	1.89289e-05	4	3053.68	-5.61174	0
eNScLAGMIAAk	2	1	1	F1NWN4	N-Term(iTRAQ8plex); C4(Carbamidomethyl); K12(iTRAQ8plex)		0.835599	0.625124	0.773508	61.79	1.86414e-05	2	1873	-7.87754	0
aLEQQVEEMk	3	2	1	P14105	N-Term(iTRAQ8plex); K10(iTRAQ8plex)		0.932667	0.831169	0.932657	61.78	1.77551e-05	2	1813	0.0571017	0
vLPPPGPALLDAFR	3	1	1	F1NF80	N-Term(iTRAQ8plex)		1.25259	1.35657	1.14945	61.76	2.22713e-05	3	1767.05	-0.977919	0
dFTPEcQAAWQk	4	2	1	P02112	N-Term(iTRAQ8plex); C6(Carbamidomethyl); K12(iTRAQ8plex)		0.972409	1.10498	1.09777	61.76	1.02688e-05	2	2089.06	0.44579	0
kQELEEILHEMEAR	5	4	2	P10587;A0A1D5P1M0	N-Term(iTRAQ8plex); K1(iTRAQ8plex)					61.76	1.78371e-05	4	2363.28	-3.58034	1
fYTGGVEEVNFk	23	3	1	E1BTF4	N-Term(iTRAQ8plex); K12(iTRAQ8plex)		1.46258	1.10646	1.47112	61.75	1.66418e-05	2	1998.07	-5.07585	0
lTDINDNFPVFk	2	1	1	Q8AYD0	N-Term(iTRAQ8plex); K12(iTRAQ8plex)		0.901938	0.802061	0.969529	61.72	2.204e-05	2	2031.14	-0.304801	0
iPEIDcGDmTAQVTSPSGR	1	3	1	A0A1D5NYG3	N-Term(iTRAQ8plex); C6(Carbamidomethyl); M9(Oxidation)		1.13817	0.985563	1.12141	61.71	4.01344e-06	2	2354.14	4.12722	0
iVNDDQSFYADIYMEDGLIk	2	7	2	A0A1D5PZ51;Q71SG1	N-Term(iTRAQ8plex); K20(iTRAQ8plex)					61.69	1.0639e-05	3	2957.49	-5.077	0
lTFScLGGSDNFk	3	2	1	Q90955	N-Term(iTRAQ8plex); C5(Carbamidomethyl); K13(iTRAQ8plex)		0.942644	0.81859	0.941815	61.69	1.34512e-05	2	2054.07	-5.31811	0
yTVQDESHSEWVScVR	1	1	1	P63247	N-Term(iTRAQ8plex); C14(Carbamidomethyl)		0.850842	0.945672	1.1034	61.67	3.71019e-06	2	2286.08	-0.455973	0
aIANEcQANFISIk	2	6	1	A0A1D5PXG2	N-Term(iTRAQ8plex); C6(Carbamidomethyl); K14(iTRAQ8plex)		0.993217	0.96515	0.926469	61.66	1.83208e-05	2	2187.2	-1.39414	0
aGAkPDQIGIITPYEGQR	1	1	1	E1C0J4	N-Term(iTRAQ8plex); K4(iTRAQ8plex)		1.03943	0.967928	1.006	61.65	2.14406e-05	3	2522.42	0.884993	0
nSVVEASEAAYk	2	1	1	Q5ZKJ2	N-Term(iTRAQ8plex); K12(iTRAQ8plex)		1.03691	0.836298	1.03686	61.64	1.77541e-05	2	1876.03	0.145051	0
gLQDAAEQHDAR	2	1	1	A0A1D5PLN1	N-Term(iTRAQ8plex)		1.18208	1.24836	1.24389	61.61	5.62545e-06	2	1614.81	-4.47431	0
vTVLFAGQHIAk	3	1	1	Q90WF1	N-Term(iTRAQ8plex); K12(iTRAQ8plex)		1.04321	1.05791	0.972958	61.61	1.29765e-05	2	1892.16	0.361262	0
sGLLMEDVYQELHLR	2	4	1	A0A1D5P6Q5	N-Term(iTRAQ8plex)		1.1188	1.18103	1.03881	61.61	1.52198e-05	3	2107.12	0.35692	0
nDENLGGIEGcLSk	2	1	1	A0A1D5P2V1	N-Term(iTRAQ8plex); C11(Carbamidomethyl); K14(iTRAQ8plex)		1.13896	1.1348	1.37156	61.6	1.3041e-05	3	2114.1	-2.12747	0
yGQISEVVVVk	3	5	1	A0A1D5P359	N-Term(iTRAQ8plex); K11(iTRAQ8plex)		0.890414	0.875871	0.915484	61.59	1.72663e-05	2	1829.1	-1.73002	0
aGPGTLSVTIEGPSk	2	4	1	A0A1D5NYG3	N-Term(iTRAQ8plex); K15(iTRAQ8plex)		0.88186	0.85732	0.856	61.59	2.0352e-05	2	2022.16	-4.92247	0
vAAHAVVAR	35	6	2	Q4ADG4;A0A1D5P4L7	N-Term(iTRAQ8plex)					61.54	3.39504e-05	3	1197.74	-1.2219	0
tDLGSPEGIALDHLGR	3	3	1	A0A1D5PJ08	N-Term(iTRAQ8plex)		0.915992	0.981468	0.976503	61.53	1.75768e-05	3	1955.05	-1.40454	0
aFGPGLQGGQAGVPAPFTIDTk	2	1	1	Q90WF1	N-Term(iTRAQ8plex); K22(iTRAQ8plex)		0.973812	1.07175	0.848232	61.52	2.33606e-05	2	2737.51	-2.20985	0
eLQEHGADEVLk	3	1	1	F1P1K3	N-Term(iTRAQ8plex); K12(iTRAQ8plex)		0.955212	0.898071	0.969211	61.51	2.28141e-05	2	1976.08	-5.5249	0
dNNVEFTPASIEk	1	1	1	E1C9J2	N-Term(iTRAQ8plex); K13(iTRAQ8plex)		0.891408	0.838009	1.01001	61.49	1.88393e-05	2	2072.11	-2.68248	0
nLTNPNTVIILIGNk	2	1	1	Q5ZKU5	N-Term(iTRAQ8plex); K15(iTRAQ8plex)		0.856446	0.842373	1.01465	61.49	1.33755e-05	2	2232.35	-1.44776	0
lLTQYVLNLGk	2	2	1	E1BW97	N-Term(iTRAQ8plex); K11(iTRAQ8plex)		0.94304	0.840586	0.970088	61.48	1.49355e-05	2	1870.16	0.493131	0
gAGEGGLSLAVEGPSk	2	1	1	Q90WF0	N-Term(iTRAQ8plex); K16(iTRAQ8plex)		1.21954	1.17951	1.02821	61.48	1.78515e-05	2	2037.13	-4.30801	0
iTQmAEGLGADNYLSLR	1	1	1	F1NDL4	N-Term(iTRAQ8plex); M4(Oxidation)		1.16171	1.6215	1.21607	61.48	1.48999e-05	2	2172.12	-1.70503	0
hVTIDcSPYLQVVR	4	1	1	F1NMN2	N-Term(iTRAQ8plex); C6(Carbamidomethyl)		1.49681	2.25583	1.23912	61.48	1.70691e-05	3	1991.07	-1.61346	0
eALELTDTGLLSGSEER	1	3	1	F1NKL4	N-Term(iTRAQ8plex)		1.47716	1.45652	1.70871	61.46	1.23251e-05	3	2124.09	-2.86643	0
iIGDGLPNANTVQLLAGVVDQTk	1	3	1	Q5ZIF4	N-Term(iTRAQ8plex); K23(iTRAQ8plex)		1.20653	0.82972	1.08909	61.44	1.91292e-05	3	2944.69	-0.0197386	0
dAGQGLLTVQITDQEGkPk	3	4	1	A0A1D5NYG3	N-Term(iTRAQ8plex); K17(iTRAQ8plex); K19(iTRAQ8plex)		0.942999	0.895678	0.931349	61.44	1.93446e-05	2	2910.65	-6.65524	0
dSSQYLQEGDIVPR	1	2	1	A0A1D5PIC0	N-Term(iTRAQ8plex)		1.26751	1.57662	1.64453	61.43	9.67659e-06	2	1910.97	-2.76744	0
lTQSPcALVASQYGWSGNMER	2	4	1	A0A1D5PPN9	N-Term(iTRAQ8plex); C6(Carbamidomethyl)		1.3087	1.1937	1.17892	61.43	6.83477e-06	3	2659.29	-0.495343	0
qAAVVAVDAALLEGVLMR	1	1	1	F1NLE4	N-Term(iTRAQ8plex)		4.61711	1.66988	1.00992	61.4	2.09724e-05	3	2130.23	0.00655594	0
fcDVVPGLNDTADNLLR	2	1	1	A0A1D5PY86	N-Term(iTRAQ8plex); C2(Carbamidomethyl)		1.07105	1.12161	1.04189	61.39	1.0819e-05	3	2223.13	-2.79027	0
aGALQcSPSDAYTk	2	3	1	E1C2S1	N-Term(iTRAQ8plex); C6(Carbamidomethyl); K14(iTRAQ8plex)		0.98933	0.865703	0.889867	61.38	1.29181e-05	2	2077.08	-2.19718	0
vGPIGPAGNR	3	2	1	F1P0H9	N-Term(iTRAQ8plex)		0.890995	0.805043	0.758114	61.37	2.78653e-05	3	1241.73	-0.0254019	0
eYSASANYDLQR	2	2	2	Q197X2;F1NV02	N-Term(iTRAQ8plex)					61.37	4.15791e-06	2	1720.84	-2.68591	0
tPTDcPVIAIDSFR	2	1	1	E1BSL7	N-Term(iTRAQ8plex); C5(Carbamidomethyl)		1.07692	1.22405	1.0301	61.37	1.2036e-05	3	1895.98	-2.05207	0
aLQSVGQIVGEVLk	1	3	1	Q5ZKX2	N-Term(iTRAQ8plex); K14(iTRAQ8plex)		0.854647	0.812434	0.780697	61.37	1.75435e-05	3	2049.24	-4.29358	0
lLGGVTIAQGGVLPNIQAVLLPk	2	1	1	R4GJP9	N-Term(iTRAQ8plex); K23(iTRAQ8plex)		0.809517	0.774154	0.738457	61.37	4.04849e-06	4	2879.78	-2.6424	0
lTTPTYGDLNHLVSATMSGVTTSLR	3	3	1	P09653	N-Term(iTRAQ8plex)		0.942264	1.05343	1.08137	61.37	1.96589e-05	3	2939.54	-0.593025	0
sIDGTADDEDEGVPTDQAIR	1	2	1	A0A1D5PEL0	N-Term(iTRAQ8plex)		1.41515	1.50103	0.936629	61.36	3.76537e-06	3	2408.13	-0.886424	0
gYGIQIEQIIIHSEPER	1	2	1	Q5QHR9	N-Term(iTRAQ8plex)		1.26201	1.55414	1.19464	61.35	2.43298e-05	3	2286.24	-0.695935	0
iDMNLTDLLGELQR	3	2	2	Q5ZK03;A0A1D5P0E2	N-Term(iTRAQ8plex)					61.34	1.97951e-05	3	1935.05	-2.73899	0
gYGYGQGAGTLNMDR	1	2	1	P50460	N-Term(iTRAQ8plex)		1.07328	0.908921	1.29115	61.32	2.95162e-06	2	1863.89	-1.29672	0
yFQINQDEEEEEEED	1	1	1	Q98TF8	N-Term(iTRAQ8plex)		1.29379	0.937212	1.29804	61.32	7.36156e-07	2	2249.95	-0.208941	0
lSGNNPYTSVTPQVINSk	4	4	2	Q90734;A0A1D5PIX0	N-Term(iTRAQ8plex); K18(iTRAQ8plex)					61.29	2.22534e-05	3	2527.4	-0.814396	0
lSSMIFImPNHVEPLER	10	1	1	P13731	N-Term(iTRAQ8plex); M8(Oxidation)		1.11921	1.13819	1.04948	61.29	1.76096e-05	3	2333.23	-1.48322	0
vVTDDEPGSDSSSk	2	3	1	A0A1D5P010	N-Term(iTRAQ8plex); K14(iTRAQ8plex)		1.06592	1.18099	1.05658	61.28	1.09103e-05	2	2031.04	3.18531	0
sLTEYLQNVEQk	2	1	1	E1C3A1	N-Term(iTRAQ8plex); K12(iTRAQ8plex)		0.956331	0.812376	0.93275	61.27	2.24681e-05	2	2060.14	-2.2158	0
sELEEIQVQHPNR	3	1	1	F1NZY9	N-Term(iTRAQ8plex)		1.10001	1.1335	1.14474	61.26	1.52252e-05	2	1882.99	-3.17767	0
eHGDPGAEDEPFALGAEAANFVPASASR	1	1	1	R4GI80	N-Term(iTRAQ8plex)		1.83867	1.49604	1.16601	61.25	4.83682e-06	3	3116.48	-2.30713	0
aPSPVLSTPEFR	5	2	2	Q197X2;F1NV02	N-Term(iTRAQ8plex)					61.24	2.19098e-05	2	1604.89	-1.40415	0
gLTPAQADSQFLENAk	1	2	1	A0A1D5NXZ5	N-Term(iTRAQ8plex); K16(iTRAQ8plex)		1.20057	1.02866	1.26569	61.23	2.62544e-05	3	2298.25	-0.797701	0
gYSLGNWVcAAk	37	2	1	P00698	N-Term(iTRAQ8plex); C9(Carbamidomethyl); K12(iTRAQ8plex)		1.1557	1.05346	1.20848	61.21	1.85046e-05	2	1934.04	-1.40194	0
dHFmFNPATDIEEIVR	1	1	1	E1BW83	N-Term(iTRAQ8plex); M4(Oxidation)		1.27255	1.25909	0.844113	61.21	6.8115e-06	3	2254.12	2.09433	0
sGcIVNNPAEFTVETk	2	4	1	A0A1D5NYG3	N-Term(iTRAQ8plex); C3(Carbamidomethyl); K16(iTRAQ8plex)		0.997442	0.863461	1.08188	61.2	1.73714e-05	2	2374.24	-4.77388	0
lIccDILDVLDk	3	2	1	Q5ZMT0	N-Term(iTRAQ8plex); C3(Carbamidomethyl); C4(Carbamidomethyl); K12(iTRAQ8plex)		0.829515	0.726523	0.864167	61.18	2.03094e-05	2	2085.15	-0.75758	0
vDFAADMDLPDTFDSR	1	1	1	A0A1D5PUR5	N-Term(iTRAQ8plex)		0.992705	1.29405	1.17023	61.18	4.26764e-06	2	2119	2.20408	0
aAQLATEIVDLk	1	2	1	E1BRE5	N-Term(iTRAQ8plex); K12(iTRAQ8plex)		1.05521	0.903373	0.917142	61.16	2.07477e-05	3	1880.13	-0.784717	0
yIELFLNSTAGGGSGMGGYGR	1	1	1	Q5F3D2	N-Term(iTRAQ8plex)		1.08	1.20193	1.11609	61.16	8.68952e-06	3	2411.2	1.33296	0
iSGLIYEETR	20	3	1	P62801	N-Term(iTRAQ8plex)		0.862535	0.800986	0.994797	61.15	2.398e-05	3	1484.83	-0.695269	0
aILVDLEPGTmDSVR	3	8	4	P09244;P09203;F1NMU4;F1NYB1	N-Term(iTRAQ8plex); M11(Oxidation)					61.15	2.06804e-05	3	1936.03	-1.61104	0
lAFDVETGPcPVETSGTR	2	3	1	O13265	N-Term(iTRAQ8plex); C10(Carbamidomethyl)		1.22994	1.17702	1.11534	61.15	9.16997e-06	2	2240.11	-1.91273	0
aNSHTVTVTPPNVPR	2	1	1	O57580	N-Term(iTRAQ8plex)		0.973001	1.04266	1.05704	61.15	1.88771e-05	2	1894.04	-1.7422	0
aFLDNcLQLHSEk	2	2	1	F1NC38	N-Term(iTRAQ8plex); C6(Carbamidomethyl); K13(iTRAQ8plex)		0.974111	0.794151	0.948621	61.13	1.9658e-05	2	2183.17	-0.921916	0
gFESPSDNSSAVLLQWHEk	2	2	1	Q5ZMV5	N-Term(iTRAQ8plex); K19(iTRAQ8plex)		0.93954	1.12526	1.04575	61.12	1.8892e-05	4	2739.42	0.869022	0
tSDDGEVYYSEEAEk	3	1	1	A0A1D5NW85	N-Term(iTRAQ8plex); K15(iTRAQ8plex)		1.28759	0.931691	1.85875	61.11	4.68549e-06	2	2330.12	1.82735	0
sSMGMDISPIDLINIESFSSR	1	2	1	A0A1D5P629	N-Term(iTRAQ8plex)		0.721539	0.835444	0.766043	61.11	1.13846e-05	2	2603.29	-2.56629	0
vTEQESkPVQMMYQIGLFR	21	1	1	P01012	N-Term(iTRAQ8plex); K7(iTRAQ8plex)		1.01838	1.64256	1.27066	61.09	2.1785e-05	2	2892.56	-0.113718	0
gAAAHPDSEEQQQR	2	3	1	E1C2S1	N-Term(iTRAQ8plex)		1.03832	0.891238	0.968867	61.09	5.13504e-06	2	1827.88	-2.62192	0
vMTFEQPYVSAIk	1	1	1	Q71RI7	N-Term(iTRAQ8plex); K13(iTRAQ8plex)		0.911321	1.30313	1.01404	61.08	2.37068e-05	2	2121.19	-0.189508	0
wDDSGNDIIVLAk	2	4	2	P30997;A0A1D5P7X0	N-Term(iTRAQ8plex); K13(iTRAQ8plex)					61.07	2.12212e-05	2	2054.13	-2.56329	0
vQISAVHSDEDIDR	2	1	1	F1NBE3	N-Term(iTRAQ8plex)		0.984957	1.25682	1.53576	61.07	1.4421e-05	2	1887.97	1.32589	0
fLDIISDEEIETVk	2	4	1	A0A1D5P4R2	N-Term(iTRAQ8plex); K14(iTRAQ8plex)		0.835785	0.832237	0.936063	61.05	2.51668e-05	2	2259.27	5.31403	0
fLQDcQELSLWINEk	1	3	1	A0A1D5PJY1	N-Term(iTRAQ8plex); C5(Carbamidomethyl); K15(iTRAQ8plex)		0.797143	0.854876	0.859184	61.05	2.39889e-05	3	2531.34	-2.32814	0
hGGTIPVVPTAEFQDR	2	2	2	P00368;A0A1D5NT61	N-Term(iTRAQ8plex)					61.05	1.82175e-05	3	2028.08	-2.17333	0
tITIQVPLWmAGk	5	3	1	F1NFL6	N-Term(iTRAQ8plex); M10(Oxidation); K13(iTRAQ8plex)		0.699375	0.654266	0.784409	61.04	2.38081e-05	2	2082.22	-2.24101	0
dQFDYGTLDHVIR	2	3	1	A0A1D5NYT2	N-Term(iTRAQ8plex)		1.07715	1.19516	1.20952	61.04	1.24747e-05	3	1882.96	-2.33074	0
yDFGIYDDDPEIITLDR	1	1	1	E1BRA6	N-Term(iTRAQ8plex)		0.894403	0.926367	1.05932	61.03	8.83523e-06	2	2364.14	-6.75412	0
aAQmLQADPYSVPAR	2	2	1	P12003	N-Term(iTRAQ8plex); M4(Oxidation)		1.16048	1.08578	0.946093	61.01	1.39084e-05	2	1938	-1.15621	0
aLGQNPTNAEVmk	2	2	1	A0A1D5PEM4	N-Term(iTRAQ8plex); M12(Oxidation); K13(iTRAQ8plex)		1.17591	1.1434	0.875387	61.01	2.16353e-05	2	1997.08	-6.7769	0
lILDGAPLIAIHk	1	1	1	A0A1D5P856	N-Term(iTRAQ8plex); K13(iTRAQ8plex)		0.998496	0.84936	0.718509	61.01	7.84576e-06	3	1982.26	-2.88882	0
aTNDYTGNQIk	1	4	1	E1C6J9	N-Term(iTRAQ8plex); K11(iTRAQ8plex)		0.894554	0.719158	0.928652	61	2.27972e-05	2	1832.99	-2.39631	0
eAGAGGLSISVEGPSk	1	2	1	Q90WF1	N-Term(iTRAQ8plex); K16(iTRAQ8plex)		1.14664	1.04925	1.09534	61	2.81589e-05	2	2067.16	0.625921	0
sISIIDSPGILSGEk	2	1	1	F1NV47	N-Term(iTRAQ8plex); K15(iTRAQ8plex)		0.967615	1.10093	0.982928	61	2.7444e-05	2	2124.24	1.30707	0
mATQLSGPVMPIR	4	1	1	P41125	N-Term(iTRAQ8plex)		1.26101	1.04711	1.11435	60.99	2.01428e-05	3	1704.94	-0.675631	0
nLQDAWDYVQk	1	1	1	Q5ZKY7	N-Term(iTRAQ8plex); K11(iTRAQ8plex)		0.909905	0.826103	0.988472	60.99	1.69582e-05	2	1988.06	-4.37036	0
kPTSPTAGPPATTTPk	3	1	1	Q98906	N-Term(iTRAQ8plex); K1(iTRAQ8plex); K16(iTRAQ8plex)		1.12827	1.06729	1.03723	60.97	2.4115e-05	3	2464.44	-3.94627	0
eTVSEESNVMcLSk	3	5	1	A0A1D5PS29	N-Term(iTRAQ8plex); C11(Carbamidomethyl); K14(iTRAQ8plex)		0.852563	0.807399	0.891696	60.96	1.11433e-05	2	2221.13	0.47535	0
aSYGVEDPEYAVTQLAQTTmR	1	1	1	F1P0P3	N-Term(iTRAQ8plex); M20(Oxidation)		1.34779	1.58714	1.53733	60.96	7.77628e-06	3	2650.29	-1.79289	0
tPIIIIPAATTSLITMLNAk	1	1	1	Q5ZLM0	N-Term(iTRAQ8plex); K20(iTRAQ8plex)		1.0286	0.995188	0.986078	60.96	1.01011e-05	3	2690.63	-1.17823	0
lLPSESALLPAPGSPYGR	1	2	1	Q00649	N-Term(iTRAQ8plex)		1.64026	1.7834	0.984666	60.95	2.4829e-05	2	2129.19	-0.873035	0
vDIEcPGVDIDGPEGk	1	1	1	A0A1D5PQR2	N-Term(iTRAQ8plex); C5(Carbamidomethyl); K16(iTRAQ8plex)		0.873629	0.779496	0.865458	60.95	1.60705e-05	3	2308.2	0.0521261	0
eHMGLDISDATVIMk	2	2	2	Q197X2;F1NV02	N-Term(iTRAQ8plex); K15(iTRAQ8plex)					60.94	2.14633e-05	2	2268.22	-1.21648	0
vPFTSGPTPLPHLGELDQER	1	3	1	A0A1D5NTI8	N-Term(iTRAQ8plex)		1.22571	1.19939	1.1296	60.93	2.48628e-05	3	2494.33	0.715515	0
iEFAAEQIEEFk	4	3	1	F1NJ37	N-Term(iTRAQ8plex); K12(iTRAQ8plex)		1.27044	1.08892	0.893153	60.92	2.5972e-05	2	2062.13	-2.41242	0
iSSVQSIVPALEIANSHR	3	1	1	Q5ZL72	N-Term(iTRAQ8plex)		1.11028	1.25967	1.51662	60.91	2.48965e-05	3	2225.25	-1.29046	0
qEIFQEQLGAIPEFR	1	3	1	F1NB52	N-Term(iTRAQ8plex)		1.49048	1.45822	1.50582	60.9	2.59699e-05	3	2109.13	0.114671	0
vTAPSGATTDcSVSDGGDGTYR	2	1	1	Q90WF0	N-Term(iTRAQ8plex); C11(Carbamidomethyl)		1.57752	1.21322	1.28866	60.89	2.68852e-06	3	2478.13	-1.85974	0
vENQENATNLVISDTELk	2	1	1	A0A1D5Q032	N-Term(iTRAQ8plex); K18(iTRAQ8plex)		0.854119	0.9415	0.985623	60.89	2.32598e-05	2	2625.41	-1.66403	0
tEMSEVLTEILk	1	1	1	F1NU71	N-Term(iTRAQ8plex); K12(iTRAQ8plex)		0.919598	0.905629	0.923755	60.87	2.48813e-05	2	2001.14	-1.5416	0
tIVELAEFISPk	2	2	1	Q5ZJM3	N-Term(iTRAQ8plex); K12(iTRAQ8plex)		0.949938	1.0114	1.02486	60.85	2.17483e-05	2	1955.16	-2.92181	0
yADLTEDQLPTcESLk	1	1	1	Q5ZLN1	N-Term(iTRAQ8plex); C12(Carbamidomethyl); K16(iTRAQ8plex)		0.907839	0.787625	1.03708	60.85	1.67326e-05	2	2491.27	-4.29576	0
eGGVYSPGAAFSk	2	2	1	Q5ZMK3	N-Term(iTRAQ8plex); K13(iTRAQ8plex)		0.947229	0.957262	0.925587	60.82	2.17335e-05	2	1878.01	-4.22242	0
eFESVLVDAFSHVAR	3	2	1	A0A1D5P8R7	N-Term(iTRAQ8plex)		0.94949	1.34989	0.92751	60.82	1.76352e-05	3	2010.06	-1.45886	0
iTkPGLIDSNNQLFAPGGR	2	4	1	A0A1D5P490	N-Term(iTRAQ8plex); K3(iTRAQ8plex)		1.06276	1.08982	1.10953	60.82	2.31824e-05	3	2606.48	-2.48192	0
sAAEVIAQAR	2	3	1	Q71SG1	N-Term(iTRAQ8plex)		1.06419	1.00688	0.948794	60.81	1.97919e-05	3	1319.76	-0.727273	0
vLYPNDNFFEGk	2	5	2	E1BSN7;F1NAD9	N-Term(iTRAQ8plex); K12(iTRAQ8plex)					60.81	2.34848e-05	2	2051.1	-0.867725	0
iTLIPVGIGPYVNVEQIR	2	5	1	A0A1D5PLV4	N-Term(iTRAQ8plex)		1.06546	1.15539	1.08368	60.81	2.27794e-05	3	2285.35	-1.56326	0
tVTLPENEDELESTNR	2	2	1	F1NCB0	N-Term(iTRAQ8plex)		1.00367	1.08978	1.15231	60.8	6.73729e-06	3	2151.06	-7.48982	0
eLLQSELGcFLETQk	1	1	1	A0A1D5PJJ4	N-Term(iTRAQ8plex); C9(Carbamidomethyl); K15(iTRAQ8plex)		0.830376	1.01801	0.816855	60.8	2.42459e-05	3	2403.31	0.305392	0
iTPSYVAFTPEGER	3	1	1	Q90593	N-Term(iTRAQ8plex)		0.980425	0.879677	0.927529	60.77	1.60387e-05	2	1870.98	-1.49752	0
gSNSAELSGAQELLk	2	4	2	O93510;A0A1D5PH32	N-Term(iTRAQ8plex); K15(iTRAQ8plex)					60.77	2.42883e-05	2	2112.17	-2.26083	0
sGLGSQMGLmPGAVGPVGPR	2	1	1	A0A1D5P6W1	N-Term(iTRAQ8plex); M10(Oxidation)		1.13312	0.969926	0.976531	60.77	1.67925e-05	2	2188.15	-0.539174	0
eFTGLGDcIVk	2	1	1	Q5ZMJ6	N-Term(iTRAQ8plex); C8(Carbamidomethyl); K11(iTRAQ8plex)		0.931341	0.994589	1.06327	60.76	2.44283e-05	2	1847.01	-2.84222	0
nLVELAELELk	2	2	1	Q5ZK22	N-Term(iTRAQ8plex); K11(iTRAQ8plex)		0.99633	0.945904	0.921506	60.75	2.36432e-05	2	1879.14	0.884241	0
aDDGTPFVQMIk	2	1	1	R4GM10	N-Term(iTRAQ8plex); K12(iTRAQ8plex)		0.955671	1.02128	0.921882	60.74	2.16315e-05	2	1930.05	-5.25845	0
cELLYEGPPDDEAAIGIk	2	4	1	A0A1D5PS29	N-Term(iTRAQ8plex); C1(Carbamidomethyl); K18(iTRAQ8plex)		1.06189	0.907097	1.04972	60.74	1.9987e-05	2	2598.35	-2.06843	0
tGGLQLVVYADTDSVRPR	16	4	2	Q6BCB8;F1NFL6	N-Term(iTRAQ8plex)					60.74	2.34025e-05	2	2251.23	-1.60469	0
dAIAQFESSAVGk	7	3	1	P08250	N-Term(iTRAQ8plex); K13(iTRAQ8plex)		0.899922	0.741654	0.928212	60.69	2.28631e-05	2	1931.07	-0.925264	0
lLEAQAATGGIIDLLSR	1	1	1	F1P070	N-Term(iTRAQ8plex)		1.24685	1.29615	1.03668	60.69	2.72565e-05	3	2045.19	1.0493	0
sLDIFTVGGSGEDVVTNSAWETFQR	1	1	1	F1NJ23	N-Term(iTRAQ8plex)		1.28448	1.05395	1.39913	60.69	8.44569e-06	3	3019.48	-4.7098	0
mQQNIQELEEQLEEEESAR	3	2	1	P14105	N-Term(iTRAQ8plex)		1.08836	1.43772	1.55726	60.67	5.65645e-06	3	2637.26	-1.52764	0
vWTSGQVEEYDLEGDDmNSR	1	1	1	Q2MCJ7	N-Term(iTRAQ8plex); M17(Oxidation)		1.01568	1.08706	1.1406	60.67	1.88548e-06	3	2650.18	-4.89865	0
lFIGGLSFETTDDSLR	4	4	1	E1BZE6	N-Term(iTRAQ8plex)		1.1355	1.0104	1.04872	60.64	1.95896e-05	3	2075.09	-1.47775	0
gAANAEAGSEk	2	2	1	A0A1D5PJG3	N-Term(iTRAQ8plex); K11(iTRAQ8plex)		1.0484	0.953878	0.784351	60.64	1.78205e-05	2	1612.87	-0.342235	0
gLEFPMTDLDMLSPIHTPR	1	1	1	O12940	N-Term(iTRAQ8plex)		1.09484	1.80734	1.0129	60.64	1.78205e-05	3	2474.27	-1.22699	0
sDAPTGDVLLDEALk	2	1	1	R4GJZ6	N-Term(iTRAQ8plex); K15(iTRAQ8plex)		1.03277	0.785665	0.963056	60.61	2.66336e-05	2	2152.19	-2.13345	0
iITVQVDESNPSELR	1	2	1	A0A1D5PGI5	N-Term(iTRAQ8plex)		0.937136	1.03969	1.07231	60.6	2.2166e-05	2	2004.09	-3.19881	0
dMDLVEVNEAFAPQYLAVEk	1	2	1	A0A1D5PL36	N-Term(iTRAQ8plex); K20(iTRAQ8plex)		1.01594	0.780345	0.863807	60.6	2.37773e-05	3	2889.52	1.20482	0
vVEISDQHIGR	2	2	1	A0A1D5NTE0	N-Term(iTRAQ8plex)		1.19136	1.09268	1.14088	60.6	2.54321e-05	3	1556.87	-0.976971	0
vTSNQEDPEYEQLR	1	1	1	A0A1D5PYZ8	N-Term(iTRAQ8plex)		0.723235	0.988928	1.0572	60.57	7.14756e-06	2	2011.98	-3.68952	0
aVASSPEDVVVVHGR	1	1	1	F1NB64	N-Term(iTRAQ8plex)		1.08822	1.02169	1.08422	60.57	2.30213e-05	2	1826	-4.97409	0
ycPVLFEDLIHLcR	1	2	1	Q5ZI69	N-Term(iTRAQ8plex); C2(Carbamidomethyl); C13(Carbamidomethyl)		0.834162	1.17512	0.886651	60.57	1.44267e-05	3	2139.1	-0.881563	0
sQNVYELQEAGIGGIcHAR	5	5	3	Q6BCB8;F1NFL6;A0A1D5PV37	N-Term(iTRAQ8plex); C16(Carbamidomethyl)					60.57	1.15764e-05	3	2406.21	-2.42056	0
eVEPEPTEDkDVEADEEDSR	2	1	1	Q9DEQ6	N-Term(iTRAQ8plex); K10(iTRAQ8plex)		0.90206	0.935712	0.923471	60.57	6.22671e-06	2	2926.38	-2.14216	1
vVLLDLPSSQGAQLAAELGER	1	3	1	A0A1D5PI87	N-Term(iTRAQ8plex)		1.04283	1.33273	1.10654	60.55	2.62553e-05	3	2470.38	-0.403475	0
rcEDTSVIDYELIDQDAR	3	1	1	P17785	N-Term(iTRAQ8plex); C2(Carbamidomethyl)		1.20758	1.31307	1.101	60.55	5.59466e-06	3	2502.21	-0.335936	1
fDTGNLcmVTGGANLGR	4	3	1	P47836	N-Term(iTRAQ8plex); C7(Carbamidomethyl); M8(Oxidation)		1.1054	1.22722	1.23026	60.53	7.70051e-06	2	2103.02	-2.72976	0
dQTPDENEQVIVk	2	2	1	O42254	N-Term(iTRAQ8plex); K13(iTRAQ8plex)		0.849871	0.764143	0.887189	60.53	2.10658e-05	2	2123.14	0.349335	0
eFADSLGIPFLETSAk	6	2	1	A0A1D5PE33	N-Term(iTRAQ8plex); K16(iTRAQ8plex)		0.819364	0.894095	0.955788	60.5	2.77625e-05	2	2333.28	-0.728834	0
fcTGLTQIETLFk	1	2	1	A0A1D5PPN6	N-Term(iTRAQ8plex); C2(Carbamidomethyl); K13(iTRAQ8plex)		1.33795	1.13923	0.803445	60.49	2.74245e-05	2	2166.21	-1.75402	0
dLLVAYYDVDYEk	4	1	1	Q8JG64	N-Term(iTRAQ8plex); K13(iTRAQ8plex)		0.901608	0.954989	0.972425	60.49	2.1484e-05	2	2214.17	-4.31769	0
eFNEEGALSVLQQFk	2	4	1	E1BZR1	N-Term(iTRAQ8plex); K15(iTRAQ8plex)		0.829518	0.765989	0.812479	60.49	2.56825e-05	2	2347.27	-1.8735	0
aAAQLLQSQAQQAGSQQTk	1	2	1	A0A1D5PJI5	N-Term(iTRAQ8plex); K19(iTRAQ8plex)		0.962546	0.95495	1.14796	60.49	2.54592e-05	3	2565.41	-5.05784	0
lISQIVSSITASLR	2	15	1	P09644	N-Term(iTRAQ8plex)		0.945533	1.0416	0.674144	60.47	2.31088e-05	3	1792.08	-1.06889	0
nSYYGGESASITPLEDLYk	1	4	1	F1NCZ2	N-Term(iTRAQ8plex); K19(iTRAQ8plex)		1.14987	1.20877	0.835579	60.45	1.89781e-05	2	2715.39	-3.36972	0
tIAIIAEGIPEALTR	2	4	1	A0A1D5PSE5	N-Term(iTRAQ8plex)		1.12453	1.3838	1.24185	60.44	2.30882e-05	3	1872.12	3.47864	0
iSTTDPESVIGLAVVDk	1	1	1	F1NX21	N-Term(iTRAQ8plex); K17(iTRAQ8plex)		0.87037	0.843711	0.888076	60.43	2.30962e-05	2	2352.35	-1.07577	0
aLSQEGPLLISTESHPVk	1	1	1	F1NJK5	N-Term(iTRAQ8plex); K18(iTRAQ8plex)		1.38566	1.26323	1.52611	60.43	2.91193e-05	3	2514.43	-5.07542	0
qGNMMAALQAALk	3	1	1	Q5ZMV5	N-Term(iTRAQ8plex); K13(iTRAQ8plex)		1.02195	1.1	0.907876	60.42	3.60405e-05	2	1955.09	-3.99728	0
sTLMNTLFNTTFETEEASHYESTVR	1	1	1	A0A1D5PIY2	N-Term(iTRAQ8plex)		1.15507	1.39691	1.88456	60.42	6.17318e-06	3	3212.53	-2.05733	0
sQcIMEAEFDEkPADLPSLVEk	5	2	1	A0A1D5NW68	N-Term(iTRAQ8plex); C3(Carbamidomethyl); K12(iTRAQ8plex); K22(iTRAQ8plex)		0.461237	0.507013	0.476776	60.42	2.14246e-05	2	3448.81	0.935725	0
fNDQDIEEIVk	2	1	1	Q5ZKE3	N-Term(iTRAQ8plex); K11(iTRAQ8plex)		0.854085	0.846778	0.931892	60.41	2.69789e-05	2	1958.06	-2.98319	0
mVVALTSPR	3	4	2	Q6BCB8;F1NFL6	N-Term(iTRAQ8plex)					60.4	2.00186e-05	3	1277.75	-1.85283	0
aDEDPALFQSVk	1	4	1	F1NGH1	N-Term(iTRAQ8plex); K12(iTRAQ8plex)		0.976836	0.942793	1.0238	60.39	2.51381e-05	2	1928.06	-1.35136	0
sIGmAYIYPcPVDVmk	1	5	3	Q6BCB8;F1NFL6;A0A1D5PV37	N-Term(iTRAQ8plex); M4(Oxidation); C10(Carbamidomethyl); M15(Oxidation); K16(iTRAQ8plex)					60.39	1.5997e-05	2	2484.28	-1.73374	0
tFIcQVGADSQGVGESR	2	9	1	A0A1D5P5N0	N-Term(iTRAQ8plex); C4(Carbamidomethyl)		0.940311	1.01626	0.983608	60.38	1.14069e-05	2	2115.04	0.32348	0
kHEAFESDLAAHQDR	3	9	4	P05094;Q90734;A0A1D5P9P3;A0A1D5PIX0	N-Term(iTRAQ8plex); K1(iTRAQ8plex)					60.38	2.07524e-05	3	2362.23	-2.90877	1
lcSLFYTNEDVAk	1	1	1	Q8UWC5	N-Term(iTRAQ8plex); C2(Carbamidomethyl); K13(iTRAQ8plex)		0.824645	0.818832	0.794541	60.37	1.85503e-05	2	2168.15	-0.513311	0
vNQVIGQYQAIDEDTGk	1	1	1	F1NJD5	N-Term(iTRAQ8plex); K17(iTRAQ8plex)		0.865958	0.939387	1.06199	60.37	2.35552e-05	3	2486.33	-2.27911	0
lVIESMGINIPSQEYR	1	2	2	Q197X2;F1NV02	N-Term(iTRAQ8plex)					60.37	2.06166e-05	2	2153.16	-0.721592	0
lDISTLTGVPDEHIk	2	3	1	R4GK96	N-Term(iTRAQ8plex); K15(iTRAQ8plex)		0.977929	0.973284	1.03816	60.37	2.70449e-05	3	2246.28	-2.75318	0
nQVAMNPTNTVFDAk	3	3	1	F1NWP3	N-Term(iTRAQ8plex); K15(iTRAQ8plex)		0.984078	0.915511	0.946582	60.34	2.88968e-05	2	2258.21	1.9996	0
aVEDIHGLFALSk	1	6	1	A0A1D5PE29	N-Term(iTRAQ8plex); K13(iTRAQ8plex)		1.11897	1.00333	1.01997	60.32	2.63362e-05	2	2008.17	1.07796	0
fLLDYIAPITEk	2	2	1	P24802	N-Term(iTRAQ8plex); K12(iTRAQ8plex)		0.833415	0.807397	1.13057	60.31	3.67322e-05	2	2031.19	-5.71685	0
iLAQVVGDVDTTLPR	1	1	1	Q5F3X4	N-Term(iTRAQ8plex)		1.26227	1.10275	0.973776	60.29	2.76412e-05	3	1901.1	-1.28684	0
eGATVYATGTHADVEDGk	3	3	1	A0A1D5PKK0	N-Term(iTRAQ8plex); K18(iTRAQ8plex)		0.897066	0.814349	1.06025	60.29	1.55745e-05	3	2429.23	-3.56723	0
aAAPLPEEGPSAAPEPAVPHk	2	1	1	A0A1D5PFB3	N-Term(iTRAQ8plex); K21(iTRAQ8plex)		1.10545	1.68567	1.36042	60.29	2.74074e-05	3	2644.46	-0.173579	0
qVELALWDTAGQEDYDR	3	5	2	O93467;O93468	N-Term(iTRAQ8plex)					60.28	8.10991e-06	2	2313.12	-3.2489	0
dAHSQGEVVAcLEk	2	2	1	Q02391	N-Term(iTRAQ8plex); C11(Carbamidomethyl); K14(iTRAQ8plex)		0.802047	0.952698	1.15336	60.28	1.77199e-05	2	2151.13	-0.275094	0
aGQTVTIWGADAGVSHSPPSVLVWk	3	2	1	F1NP51	N-Term(iTRAQ8plex); K25(iTRAQ8plex)		0.808297	0.727273	0.93831	60.27	2.80507e-05	3	3171.74	0.344097	0
sVDFTQDSNYLLTGGQDk	2	2	1	Q5ZL33	N-Term(iTRAQ8plex); K18(iTRAQ8plex)		0.854427	0.850303	0.977864	60.24	1.91613e-05	3	2596.33	-0.405086	0
gAcAGSEDAVk	1	4	1	F1NHT3	N-Term(iTRAQ8plex); C3(Carbamidomethyl); K11(iTRAQ8plex)		0.726577	0.662779	0.911297	60.24	1.58968e-05	2	1672.87	-3.00358	0
dHGGPEGMEPDGVIESNWNEIVDNFDDmNLk	1	2	1	Q8JFP1	N-Term(iTRAQ8plex); M28(Oxidation); K31(iTRAQ8plex)		0.726089	0.929802	1.02469	60.24	3.9742e-06	4	4097.9	0.87905	0
mATEVAADSLGEEWk	2	3	1	Q9PTD6	N-Term(iTRAQ8plex); M1(Oxidation); K15(iTRAQ8plex)		0.896976	0.846186	0.923313	60.23	1.36572e-05	2	2261.15	-3.79658	0
aIVDcIISIIEENSESk	1	3	1	F1NB52	N-Term(iTRAQ8plex); C5(Carbamidomethyl); K17(iTRAQ8plex)		1.02686	0.812125	1.01496	60.23	2.59867e-05	3	2528.38	0.832305	0
gAEILEVLHSLPAVR	4	1	1	F1N903	N-Term(iTRAQ8plex)		0.932158	1.04338	1.00641	60.22	2.50484e-05	2	1908.12	-1.95353	0
nAAIAVLEELk	2	3	1	F1NHE0	N-Term(iTRAQ8plex); K11(iTRAQ8plex)		1.02871	0.847299	1.06784	60.21	2.48203e-05	3	1779.08	-3.29292	0
hImGQNVADYMR	3	5	1	A0A1D5PCH7	N-Term(iTRAQ8plex); M3(Oxidation)		0.939145	1.06956	1.05081	60.2	7.06695e-06	3	1754.86	-1.41041	0
fLQDYFDGNLk	6	1	1	Q8JG64	N-Term(iTRAQ8plex); K11(iTRAQ8plex)		0.963531	0.842693	1.03331	60.2	2.46388e-05	3	1968.06	-1.99122	0
sGDAAIVDMIPGkPmcVESFSDYPPLGR	6	7	1	Q5ZKM2	N-Term(iTRAQ8plex); K13(iTRAQ8plex); M15(Oxidation); C16(Carbamidomethyl)		0.902739	0.995431	1.01683	60.2	1.43726e-05	3	3633.81	-2.2893	0
nEQPTGYQLVLYTDR	1	2	1	Q91025	N-Term(iTRAQ8plex)		0.214149	0.153217	0.312182	60.19	2.23026e-05	2	2101.09	3.58127	0
hFDcAYVYQNENEVGEGIQk	1	2	1	A0A1D5PJ33	N-Term(iTRAQ8plex); C4(Carbamidomethyl); K20(iTRAQ8plex)		0.866114	0.856343	1.00202	60.19	1.28264e-05	3	3008.47	-0.589422	0
eYQDLLNVk	4	12	3	F1NJ08;O73665;E1BZ05	N-Term(iTRAQ8plex); K9(iTRAQ8plex)					60.18	3.2044e-05	2	1729.99	-2.49215	0
aGVGcGAGAAVATDGAAGAAAAGSR	1	1	1	F1NHX3	N-Term(iTRAQ8plex); C5(Carbamidomethyl)		1.52405	1.65747	1.02875	60.17	1.38953e-05	3	2321.17	3.57281	0
dDTLYEDDDVk	1	2	1	D0VX30	N-Term(iTRAQ8plex); K11(iTRAQ8plex)		0.789805	0.742759	0.869731	60.15	7.5352e-06	2	1935.95	-5.59543	0
nIDEHANEDVER	2	2	1	F1NMT5	N-Term(iTRAQ8plex)		1.16579	1.14165	1.02965	60.13	4.85255e-06	2	1744.84	-0.502145	0
qLcDNAGFDATNILNk	1	3	1	F1NK38	N-Term(iTRAQ8plex); C3(Carbamidomethyl); K16(iTRAQ8plex)		0.893548	0.899626	1.00337	60.12	1.92604e-05	3	2402.25	-3.11708	0
sVQAGNPGGPGGPGGR	2	4	1	A0A1D5P2H3	N-Term(iTRAQ8plex)		1.33175	1.68024	1.22006	60.09	1.62595e-05	2	1668.87	-1.10045	0
dAGYGGISLAVEGPSk	2	4	1	A0A1D5NYG3	N-Term(iTRAQ8plex); K16(iTRAQ8plex)		0.878723	0.865434	1.06567	60.08	2.85689e-05	2	2129.17	-0.316672	0
acPAIASSPEEAAQLVSALHSLTR	1	1	1	A0A1D5P9E1	N-Term(iTRAQ8plex); C2(Carbamidomethyl)		1.18855	1.2218	1.11288	60.05	2.3923e-05	3	2783.46	-1.52075	0
vALVYGQMNEPPGAR	4	2	1	A0A1D5PU77	N-Term(iTRAQ8plex)		1.16665	1.16171	0.985317	60.04	2.21946e-05	3	1906.02	0.459852	0
cPSIAAAIAAVNALHGR	1	1	1	E1BRU3	N-Term(iTRAQ8plex); C1(Carbamidomethyl)		0.997556	0.913595	0.929607	60.03	2.64665e-05	3	1996.11	-0.253069	0
fHMLFTPSEQSSAWk	3	2	2	Q197X2;F1NV02	N-Term(iTRAQ8plex); K15(iTRAQ8plex)					60	2.52e-05	3	2404.25	-3.08946	0
iGAFGYMEcSAk	2	2	1	O93467	N-Term(iTRAQ8plex); C9(Carbamidomethyl); K12(iTRAQ8plex)		0.920796	0.816303	0.990017	59.99	1.83422e-05	2	1942	0.786033	0
sQTEAVTFLANHDDSR	1	3	1	A0A1D5PSI7	N-Term(iTRAQ8plex)		1.09967	1.56083	1.43174	59.99	6.96602e-06	3	2095.03	-4.98684	0
aGLETVNFk	5	3	1	R9TNA6	N-Term(iTRAQ8plex); K9(iTRAQ8plex)		1.23858	1.26338	1.42696	59.98	3.06408e-05	2	1586.93	-1.56143	0
tSIQTEDDQLIAGQSAR	1	2	1	A0A1D5P7X0	N-Term(iTRAQ8plex)		1.23058	1.58056	1.28874	59.98	1.77817e-05	3	2137.1	-0.421523	0
lGGSEDEQIQNAcDk	2	2	1	A0A1D5PC23	N-Term(iTRAQ8plex); C13(Carbamidomethyl); K15(iTRAQ8plex)		1.01375	0.962775	1.01908	59.96	1.36754e-05	2	2272.13	-0.757775	0
eLLLMVLQR	2	2	2	Q6KDZ1;A0A1D5PF99	N-Term(iTRAQ8plex)					59.95	2.03327e-05	3	1418.87	-2.12979	0
sGGIETIANEYSDR	1	1	1	Q5F3J8	N-Term(iTRAQ8plex)		0.932276	0.858506	1.01204	59.93	1.35161e-05	2	1815.91	1.46469	0
fLSSISSVLTEk	21	1	1	P02007	N-Term(iTRAQ8plex); K12(iTRAQ8plex)		0.646273	0.80268	0.927154	59.93	3.42984e-05	2	1919.13	-2.83745	0
lTTPTYGDLNHLVSATmSGVTTcLR	2	9	3	P09244;P09203;F1NYB1	N-Term(iTRAQ8plex); M17(Oxidation); C23(Carbamidomethyl)					59.93	1.92579e-05	3	3028.52	-4.64948	0
kQTIENSQGAYQEAFDISk	1	3	1	Q5ZMD1	N-Term(iTRAQ8plex); K1(iTRAQ8plex); K19(iTRAQ8plex)		0.800479	1.26663	0.86052	59.92	2.74001e-05	3	3069.66	-1.34876	1
sVLSGGLDALEFIGk	1	1	1	E1BY97	N-Term(iTRAQ8plex); K15(iTRAQ8plex)		0.999445	0.891196	0.91874	59.91	2.90457e-05	3	2114.24	2.45069	0
tDMDNQIVVSDYAQMDR	1	2	1	Q9I8D6	N-Term(iTRAQ8plex)		1.36341	1.8804	1.65214	59.91	3.16491e-06	3	2305.08	0.706941	0
kLTPITYPQGLAMAk	4	1	1	Q6LC82	N-Term(iTRAQ8plex); K1(iTRAQ8plex); K15(iTRAQ8plex)		0.896318	0.94965	1.0906	59.91	1.97041e-05	2	2544.53	-3.50189	1
lQQVLQMESHIQSTSDR	3	1	1	A0A1D5P1W7	N-Term(iTRAQ8plex)		1.25541	1.57506	1.40358	59.9	1.83681e-05	3	2304.19	-1.32947	0
sLPQEWLWcETWcDDSSk	2	3	1	F1NTV6	N-Term(iTRAQ8plex); C9(Carbamidomethyl); C13(Carbamidomethyl); K18(iTRAQ8plex)		0.883346	0.859662	0.953509	59.88	5.08868e-06	3	2935.38	-0.122479	0
lSVEALGSLGGDLk	2	2	1	A0A1D5PPN6	N-Term(iTRAQ8plex); K14(iTRAQ8plex)		1.23454	1.17742	0.875298	59.86	2.81944e-05	2	1967.16	-1.73427	0
mQLSAELQSDTEEILSk	1	1	1	A0A1D5NUU1	N-Term(iTRAQ8plex); K17(iTRAQ8plex)		0.815084	0.994494	1.01618	59.85	2.78453e-05	3	2530.35	-1.37047	0
dMHVIPLPLATVHEALNk	1	3	2	Q197X2;F1NV02	N-Term(iTRAQ8plex); K18(iTRAQ8plex)					59.85	2.85182e-05	4	2606.49	-2.48889	0
lHSLEAAFSELQR	1	2	1	E1C612	N-Term(iTRAQ8plex)		1.06989	0.924159	0.984899	59.84	2.45894e-05	3	1804.98	-0.916472	0
aEIQIDDNk	1	4	1	A0A1D5NYG3	N-Term(iTRAQ8plex); K9(iTRAQ8plex)		1.18977	0.898602	1.02367	59.82	2.93412e-05	2	1653.93	3.02854	0
dHPPIPVTDLADNIDR	1	7	1	A0A1D5P2D6	N-Term(iTRAQ8plex)		1.24265	1.42687	1.39352	59.82	2.41818e-05	3	2092.09	-2.2808	0
gVTIETDSGEQDYSLETDAR	2	4	1	A0A1D5PKW1	N-Term(iTRAQ8plex)		1.307	1.44029	1.19177	59.8	4.39794e-06	3	2490.17	-3.63932	0
aAQMLQADPYSVPAR	2	2	1	P12003	N-Term(iTRAQ8plex)		1.29965	1.04949	0.966028	59.79	2.00463e-05	3	1922	-3.40568	0
gGDSIGETPTPGASk	1	1	1	E1C2C3	N-Term(iTRAQ8plex); K15(iTRAQ8plex)		1.33372	1.16437	0.859083	59.79	2.27751e-05	2	1982.06	-4.92713	0
lVTSPccIVTSTYGWTANMER	2	3	1	A0A1D5P5R0	N-Term(iTRAQ8plex); C6(Carbamidomethyl); C7(Carbamidomethyl)		1.07209	1.01203	0.989736	59.79	1.01806e-05	3	2750.32	-1.86658	0
sLNILASFLk	4	1	1	F1NRM8	N-Term(iTRAQ8plex); K10(iTRAQ8plex)		0.641742	0.664866	0.815952	59.78	2.36165e-05	2	1714.07	-2.86505	0
sHLEDVVVALLk	5	3	1	F1N9S7	N-Term(iTRAQ8plex); K12(iTRAQ8plex)		0.599554	0.670306	0.61376	59.75	2.71169e-05	2	1931.17	-1.88328	0
sLSPESELMATFATk	2	2	1	A0A1D5PGI5	N-Term(iTRAQ8plex); K15(iTRAQ8plex)		0.805837	0.805991	0.858835	59.75	2.6958e-05	2	2220.21	0.943663	0
cDPVDQcQDSETR	1	3	1	F1NJT4	N-Term(iTRAQ8plex); C1(Carbamidomethyl); C7(Carbamidomethyl)		0.692492	0.383796	0.663584	59.73	1.06162e-06	2	1913.83	-0.608188	0
gALESTLADTEGR	7	3	1	F1NDN9	N-Term(iTRAQ8plex)		0.985236	0.967529	0.937122	59.72	1.49323e-05	2	1623.85	-1.58641	0
lFQLMVEHPLEDDTVDWTk	1	1	1	A0A1D5PW25	N-Term(iTRAQ8plex); K19(iTRAQ8plex)		0.968893	1.00964	1.04719	59.72	2.68249e-05	3	2924.53	-1.62323	0
aESEIEEGEk	1	1	1	A0A1D5PAT5	N-Term(iTRAQ8plex); K10(iTRAQ8plex)		0.804973	0.681673	0.998794	59.71	1.95637e-05	2	1728.91	-2.98908	0
lVSVVAHALAYk	4	2	1	A0A1D5PPV0	N-Term(iTRAQ8plex); K12(iTRAQ8plex)		0.858311	0.943038	1.34899	59.69	2.33593e-05	2	1879.16	-2.87321	0
sTGEAFVQFASk	1	1	1	Q5F3D2	N-Term(iTRAQ8plex); K12(iTRAQ8plex)		0.762916	0.757146	0.884144	59.68	3.16481e-05	2	1880.03	-1.8937	0
kIWcFGPDGTGPNILTDITk	2	5	1	A0A1D5PS29	N-Term(iTRAQ8plex); K1(iTRAQ8plex); C4(Carbamidomethyl); K20(iTRAQ8plex)		0.93933	0.90813	0.88706	59.67	3.72776e-05	3	3145.75	-0.611054	1
lILTLTMGNVVSTR	1	4	2	F1NUQ3;P80565	N-Term(iTRAQ8plex)					59.66	3.1686e-05	3	1822.08	-1.02996	0
sEAELNTVLNEk	2	2	1	F1NP51	N-Term(iTRAQ8plex); K12(iTRAQ8plex)		0.955809	0.900233	0.896187	59.66	4.223e-05	2	1955.09	-0.789961	0
dFPLNDLLSATELDk	1	3	1	F1NKL4	N-Term(iTRAQ8plex); K15(iTRAQ8plex)		0.651586	0.668916	0.774015	59.66	3.50385e-05	2	2299.26	-0.638635	0
vSYFPTVPGVYIVSTk	4	4	1	A0A1D5NYG3	N-Term(iTRAQ8plex); K16(iTRAQ8plex)		1.03002	0.94745	0.977195	59.63	3.34302e-05	3	2365.36	-0.905335	0
sVSIGYLLVk	2	1	1	F1P2Q3	N-Term(iTRAQ8plex); K10(iTRAQ8plex)		0.751838	0.720057	0.860641	59.62	3.53081e-05	2	1687.06	-2.44966	0
tYFPHFDLSPGSDQVR	30	1	1	P02001	N-Term(iTRAQ8plex)		0.943298	1.16031	1.18805	59.61	1.30728e-05	2	2170.08	-2.09401	0
eALRDDYDDLSDLNATQQETLR	1	1	1	Q5ZKN2	N-Term(iTRAQ8plex)		1.11126	1.00451	1.20014	59.61	9.90031e-06	2	2885.4	-1.15872	1
sQLGEDEFSYGYDGR	1	1	1	Q9YHD2	N-Term(iTRAQ8plex)		0.54428	0.787075	0.930635	59.6	3.07014e-06	2	2026.94	4.58281	0
sADPFLQVSNDLAR	2	2	1	F1P2F0	N-Term(iTRAQ8plex)		0.907343	0.773463	0.696132	59.58	2.32425e-05	2	1836.98	0.650531	0
vLLTTQGIDMISk	2	3	1	F1NKL4	N-Term(iTRAQ8plex); K13(iTRAQ8plex)		0.70319	0.722734	0.804193	59.58	2.36831e-05	3	2027.2	-0.0114359	0
kLDGETTDLQDQIAELQAQIEELk	1	5	1	Q789A6	N-Term(iTRAQ8plex); K1(iTRAQ8plex); K24(iTRAQ8plex)		0.982811	0.890204	0.932024	59.58	2.62166e-05	4	3641	-1.04421	1
eSDQGAYTcEAINTR	1	2	2	Q6KDZ1;A0A1D5PF99	N-Term(iTRAQ8plex); C9(Carbamidomethyl)					59.57	2.48418e-06	2	2018.94	-0.358213	0
dTDIIDEAIYYFk	2	1	1	E1C8Y3	N-Term(iTRAQ8plex); K13(iTRAQ8plex)		0.765822	0.858282	0.873277	59.57	2.68291e-05	2	2214.18	-0.683535	0
qLHEHETELEDER	1	4	2	P10587;A0A1D5P1M0	N-Term(iTRAQ8plex)					59.56	6.08643e-06	2	1968.95	-3.73144	0
yEDAYQYQNIFGPLVk	2	1	1	E1C0J4	N-Term(iTRAQ8plex); K16(iTRAQ8plex)		0.865435	0.726452	0.943559	59.56	2.66143e-05	2	2556.35	-4.12571	0
lAAASQLTEQDTLVQR	1	2	1	F1NTC8	N-Term(iTRAQ8plex)		1.09146	1.57187	1.1185	59.55	3.83774e-05	2	2048.12	-2.99834	0
sSGDLQScEFHDEPEmAk	2	1	1	P01038	N-Term(iTRAQ8plex); C8(Carbamidomethyl); M16(Oxidation); K18(iTRAQ8plex)		1.07662	0.993244	1.24403	59.49	4.89203e-06	2	2691.24	-1.77844	0
gILNILELSLk	12	3	2	P87498;A0A1D5P9N5	N-Term(iTRAQ8plex); K11(iTRAQ8plex)					59.48	1.36391e-05	2	1821.16	-4.45882	0
sIQEIQELDkDDESLR	5	2	1	F1P3P3	N-Term(iTRAQ8plex); K10(iTRAQ8plex)		0.913458	0.829988	0.886419	59.48	3.13361e-05	2	2526.35	-0.356319	1
iETSSASVTEGQTLDLNcMVAGQGHPQVTWYR	1	3	2	Q6KDZ1;A0A1D5PF99	N-Term(iTRAQ8plex); C18(Carbamidomethyl)					59.47	9.20784e-06	3	3839.85	-4.14494	0
eVPTEENQVDVAVEk	3	2	1	A0A1D5PJG3	N-Term(iTRAQ8plex); K15(iTRAQ8plex)		1.35391	1.30196	0.7262	59.45	2.9567e-05	3	2294.23	-0.543235	0
gYFNEELNLILSDPSDDTk	1	1	1	E1BWI0	N-Term(iTRAQ8plex); K19(iTRAQ8plex)		0.547428	0.549261	0.643817	59.45	2.2076e-05	3	2778.42	-2.79882	0
lGAGYPMGPFELLDYVGLDTSk	1	1	1	E1BZH9	N-Term(iTRAQ8plex); K22(iTRAQ8plex)		1.03258	1.30631	1.10911	59.45	2.8205e-05	3	2951.57	-0.174139	0
dHPIcPVMLGDAR	2	1	1	F1NBE3	N-Term(iTRAQ8plex); C5(Carbamidomethyl)		1.11298	1.14421	1.00822	59.45	1.44714e-05	3	1784.91	-0.61865	0
iMWEYISPADRPDFk	1	2	1	A0A1D5PIC0	N-Term(iTRAQ8plex); K15(iTRAQ8plex)		1.36179	1.51246	1.9482	59.45	3.30856e-05	2	2476.31	-2.19484	0
qTDVLQQLSIQMANAk	2	3	1	F1NKL4	N-Term(iTRAQ8plex); K16(iTRAQ8plex)		1.05501	1.04827	1.21575	59.43	3.48346e-05	2	2396.34	-1.72791	0
lNNLVLFDk	3	1	1	F1NU56	N-Term(iTRAQ8plex); K9(iTRAQ8plex)		0.881932	0.79341	1.05724	59.43	2.87913e-05	2	1684.02	-3.45153	0
lIIQETYAEASEWAAk	3	2	1	Q5ZLA0	N-Term(iTRAQ8plex); K16(iTRAQ8plex)		0.879284	0.911052	0.929857	59.41	3.10434e-05	3	2431.33	-2.17183	0
vITFIDLAGHEk	3	2	1	A0A1D5P2N4	N-Term(iTRAQ8plex); K12(iTRAQ8plex)		1.02761	1.21262	0.985919	59.4	3.98983e-05	2	1951.15	1.79029	0
nQLTAMSSALAk	2	6	1	A0A1D5PE29	N-Term(iTRAQ8plex); K12(iTRAQ8plex)		0.867701	0.891556	0.967981	59.38	3.71412e-05	2	1843.06	-0.447896	0
dGScGVSYVVQEPGDYEVAVk	3	1	1	Q90WF1	N-Term(iTRAQ8plex); C4(Carbamidomethyl); K21(iTRAQ8plex)		1.07629	1.01208	1.03981	59.38	2.07622e-05	3	2866.44	0.778304	0
lANQAADYYGDAYk	2	1	1	Q5ZJ70	N-Term(iTRAQ8plex); K14(iTRAQ8plex)		0.894052	0.837079	0.964809	59.37	1.69948e-05	2	2171.11	-3.74352	0
dTIQQQQGEAVWVSEGk	1	4	1	F1NK34	N-Term(iTRAQ8plex); K17(iTRAQ8plex)		1.1333	1.04728	0.966319	59.36	2.89115e-05	3	2511.33	-0.174545	0
rPDMATDEALELAR	2	1	1	P34065	N-Term(iTRAQ8plex)		1.10227	1.2943	1.19283	59.36	1.62229e-05	3	1891.98	-3.27561	0
aFEDDDITHVEGSVDPVR	2	2	1	Q5ZM25	N-Term(iTRAQ8plex)		1.38778	1.24838	1.20865	59.35	1.01627e-05	2	2305.12	-0.848903	0
sLAYLTAATHGLDEEAENLk	2	3	1	H9L3L2	N-Term(iTRAQ8plex); K20(iTRAQ8plex)		1.02847	1.10659	1.23274	59.34	3.18388e-05	3	2754.49	4.41811	0
hPDEPVLLEEPGIk	2	3	1	F1N9F8	N-Term(iTRAQ8plex); K14(iTRAQ8plex)		1.04296	1.04776	1.06808	59.33	3.76296e-05	2	2181.23	-2.80043	0
dGQAmLWDLNEGk	1	1	1	P63247	N-Term(iTRAQ8plex); M5(Oxidation); K13(iTRAQ8plex)		1.02062	0.886608	1.00951	59.32	2.37408e-05	2	2101.08	-1.37345	0
tVIVEAPIHGLk	8	3	2	P87498;A0A1D5P9N5	N-Term(iTRAQ8plex); K12(iTRAQ8plex)					59.32	2.2162e-05	3	1885.17	-1.84623	0
eYLEQVSDLILATDk	1	1	1	Q9DGN6	N-Term(iTRAQ8plex); K15(iTRAQ8plex)		0.728402	0.752598	0.972242	59.3	3.31909e-05	3	2345.3	-2.0546	0
aQLNIGNVLPVGTMPEGTIVccLEEkPGDR	1	1	1	F1NIX0	N-Term(iTRAQ8plex); C21(Carbamidomethyl); C22(Carbamidomethyl); K26(iTRAQ8plex)		0.890742	0.761985	0.972367	59.28	2.5731e-05	4	3876.02	-1.62593	0
dVNAAIAAIk	3	7	2	A0A1D5PAR5;F1P5B0	N-Term(iTRAQ8plex); K10(iTRAQ8plex)					59.26	3.29051e-05	3	1593.98	-0.895497	0
sAGWNIPIGTLLHR	74	6	2	Q4ADG4;A0A1D5P4L7	N-Term(iTRAQ8plex)					59.24	4.52076e-05	2	1839.05	-1.29078	0
tANDMIHAENMR	1	2	1	A0A1D5PKC8	N-Term(iTRAQ8plex)		1.0481	0.970584	0.940871	59.23	3.99986e-06	2	1706.82	-1.87249	0
eTVQTTEDQILk	1	1	1	P12003	N-Term(iTRAQ8plex); K12(iTRAQ8plex)		0.779175	0.810598	0.88092	59.22	4.34417e-05	2	2013.13	0.632492	0
lDTSGGSVSLSSSGR	3	2	2	Q197X2;F1NV02	N-Term(iTRAQ8plex)					59.19	2.27149e-05	2	1713.89	-0.12136	0
fSEAAFNSPQGVAIk	2	2	1	F1NEF8	N-Term(iTRAQ8plex); K15(iTRAQ8plex)		0.971031	0.940544	0.856981	59.19	3.88624e-05	2	2174.22	4.47283	0
tTVGVDGSLYk	1	3	1	F1NZJ2	N-Term(iTRAQ8plex); K11(iTRAQ8plex)		1.07975	1.02042	1.0087	59.16	3.40356e-05	2	1748	-1.39029	0
hPDSSVNFAEFSR	1	2	1	F1NPU8	N-Term(iTRAQ8plex)		1.1464	1.23425	1.11951	59.14	1.12147e-05	3	1796.88	-1.29926	0
dVTWELLEGDAEk	2	1	1	F6R1X6	N-Term(iTRAQ8plex); K13(iTRAQ8plex)		0.786142	0.70481	0.897656	59.14	2.70616e-05	2	2113.13	-0.180101	0
lLHDQVGVTNFGPYk	2	3	1	H9L3L2	N-Term(iTRAQ8plex); K15(iTRAQ8plex)		0.892897	1.05669	1.01147	59.13	4.31295e-05	2	2296.28	-5.08075	0
mDENQFVAVTSTNAAk	1	6	2	Q71SG1;A0A1D5PZ51	N-Term(iTRAQ8plex); K16(iTRAQ8plex)					59.12	2.59619e-05	2	2334.21	-5.25527	0
sLEDIFNVLk	1	1	1	F1P1U3	N-Term(iTRAQ8plex); K10(iTRAQ8plex)		0.713003	0.727634	1.05743	59.12	3.31259e-05	2	1786.05	-2.27607	0
nVNQSLLELHk	1	1	1	P08267	N-Term(iTRAQ8plex); K11(iTRAQ8plex)		1.09357	1.12757	0.899302	59.12	4.28003e-05	2	1903.12	-1.61585	0
nSDAASVPDANEAk	1	1	1	A0A1D5PAE4	N-Term(iTRAQ8plex); K14(iTRAQ8plex)		0.735006	0.854025	0.790002	59.11	2.13574e-05	2	1997.03	-3.25115	0
aALDVTLLGPTGTPEPVEVR	1	1	1	Q90WF0	N-Term(iTRAQ8plex)		1.46332	2.02459	1.36738	59.11	3.43683e-05	3	2339.31	0.131232	0
nQVLQDELEALk	3	2	1	F1NV96	N-Term(iTRAQ8plex); K12(iTRAQ8plex)		0.917603	0.944626	0.989468	59.11	3.43683e-05	2	2008.15	-2.02158	0
dLEEDHAcIPIk	6	5	1	A0A1D5PS29	N-Term(iTRAQ8plex); C8(Carbamidomethyl); K12(iTRAQ8plex)		1.13093	1.21288	1.04881	59.11	3.71914e-05	2	2048.09	-2.26948	0
tLAEHQQLIPLVEk	2	3	1	Q5ZKF1	N-Term(iTRAQ8plex); K14(iTRAQ8plex)		0.991847	1.0229	1.09493	59.08	2.97863e-05	2	2227.32	-4.65731	0
hLFEDQNTLTSIcEk	2	1	1	E1BV44	N-Term(iTRAQ8plex); C13(Carbamidomethyl); K15(iTRAQ8plex)		1.02916	1.01037	0.991019	59.07	2.30416e-05	2	2443.27	-2.52654	0
gEVLcTVTTAQPLDEASLTELk	1	1	1	A0A1D5P810	N-Term(iTRAQ8plex); C5(Carbamidomethyl); K22(iTRAQ8plex)		1.06312	0.961677	1.14154	59.06	3.50146e-05	2	2983.6	-4.25547	0
vTSEEVAPLHLANLAGTR	2	2	2	Q6KDZ1;A0A1D5PF99	N-Term(iTRAQ8plex)					59.06	3.64425e-05	2	2182.21	-1.77849	0
sEVNAQNSVAEEETk	1	2	1	A0A1D5PJG3	N-Term(iTRAQ8plex); K15(iTRAQ8plex)		0.847392	0.696803	0.754429	59.05	2.68193e-05	2	2243.16	-0.657881	0
dIDDDLEGEVTEEcGk	2	2	1	A0A1D5P8B9	N-Term(iTRAQ8plex); C14(Carbamidomethyl); K16(iTRAQ8plex)		0.974142	0.931738	0.938517	59.05	7.28041e-06	3	2432.15	-1.97645	0
nVIHDIFLNTLDTk	4	3	1	F1NNU7	N-Term(iTRAQ8plex); K14(iTRAQ8plex)		1.14156	1.24955	0.94507	59.05	4.3558e-05	2	2251.29	-0.264132	0
sLYYFIQQDTk	8	1	1	P17785	N-Term(iTRAQ8plex); K11(iTRAQ8plex)		0.935712	0.852628	0.995648	59.02	3.68424e-05	2	2014.12	3.25787	0
kLTELGIVNAk	3	1	1	A0A1D5PIZ8	N-Term(iTRAQ8plex); K1(iTRAQ8plex); K11(iTRAQ8plex)		1.06539	1.23508	1.11238	59.02	1.7168e-05	2	2098.33	-3.75278	1
vQNAVITVPAYFNDSQR	1	4	1	Q7SX63	N-Term(iTRAQ8plex)		1.15976	1.1923	1.08494	59	2.75075e-05	2	2226.18	-0.286238	0
mNYAEAIEWLk	2	2	1	A0A1D5PBC6	N-Term(iTRAQ8plex); K11(iTRAQ8plex)		1.02288	0.978856	1.09478	59	3.7516e-05	2	1976.06	-6.60241	0
eAAASGLPLMIIIHk	2	1	1	F1NLC7	N-Term(iTRAQ8plex); K15(iTRAQ8plex)		0.968697	0.916417	1.14969	58.98	3.25037e-05	2	2172.3	0.10921	0
aVAMITFAQYLQR	8	2	1	A0A1D5NW68	N-Term(iTRAQ8plex)		0.975728	0.865261	0.754553	58.95	3.4894e-05	3	1816.01	-2.05558	0
gLTFTEVDVDSIk	6	4	1	F1NJT4	N-Term(iTRAQ8plex); K13(iTRAQ8plex)		0.849731	0.738804	0.798469	58.95	4.15162e-05	2	2032.14	-1.45732	0
nMDPLNDNVTSLLNQSSDk	2	4	2	P10587;A0A1D5P1M0	N-Term(iTRAQ8plex); K19(iTRAQ8plex)					58.95	2.82718e-05	2	2713.39	-0.708649	0
mATEVAADSLGEEWk	2	3	1	Q9PTD6	N-Term(iTRAQ8plex); K15(iTRAQ8plex)		1.02296	0.908371	1.0725	58.94	1.82531e-05	2	2245.14	-11.0907	0
lQNELDNVSSLLEEAEk	5	5	1	Q789A6	N-Term(iTRAQ8plex); K17(iTRAQ8plex)		0.948328	0.824624	0.740705	58.94	3.42724e-05	4	2539.37	-1.5244	0
gVGGSDVVQTVTGGLR	1	1	1	F1NV47	N-Term(iTRAQ8plex)		1.01705	1.04662	1.02384	58.93	3.03853e-05	2	1806	-1.06727	0
aLNEGGLQSIPk	3	2	1	Q5F3D8	N-Term(iTRAQ8plex); K12(iTRAQ8plex)		0.892619	0.829726	0.96175	58.92	3.53923e-05	2	1835.08	-0.503229	0
eHmGLDISDATVIMk	2	2	2	Q197X2;F1NV02	N-Term(iTRAQ8plex); M3(Oxidation); K15(iTRAQ8plex)					58.92	3.07118e-05	2	2284.21	-1.76074	0
tTSGVIEGTSAAFGNTWk	3	4	1	A0A1D5NT78	N-Term(iTRAQ8plex); K18(iTRAQ8plex)		0.978446	0.942213	1.05311	58.87	3.4051e-05	3	2435.3	-0.832738	0
qQIESEVANLk	1	1	1	Q5ZJA1	N-Term(iTRAQ8plex); K11(iTRAQ8plex)		0.958491	0.955769	0.913845	58.85	3.88995e-05	2	1867.07	-3.80323	0
vIAcDINEDYAk	1	2	1	A0A1D5NXH3	N-Term(iTRAQ8plex); C4(Carbamidomethyl); K12(iTRAQ8plex)		1.05407	1.02849	1.00535	58.84	3.09563e-05	2	2019.07	1.48138	0
iTSEAEDLVANFFPk	1	1	1	Q5F3J5	N-Term(iTRAQ8plex); K15(iTRAQ8plex)		0.855722	0.744984	0.874861	58.83	4.26793e-05	3	2289.25	-5.2122	0
dFLTPNLFLk	3	1	1	E1C992	N-Term(iTRAQ8plex); K10(iTRAQ8plex)		0.722068	0.733275	0.891132	58.82	4.3237e-05	2	1816.07	-4.76024	0
aILVDLEPGTMDSVR	6	8	4	P09244;P09203;F1NMU4;F1NYB1	N-Term(iTRAQ8plex)					58.82	3.26082e-05	3	1920.04	-0.998626	0
vFITDDFHDmmPk	3	3	1	A0A1D5PPN9	N-Term(iTRAQ8plex); M10(Oxidation); M11(Oxidation); K13(iTRAQ8plex)		0.967393	0.943803	1.0619	58.79	1.1231e-05	2	2236.1	-12.3708	0
tNEHGEYFLLLLPGk	3	1	1	E1C041	N-Term(iTRAQ8plex); K15(iTRAQ8plex)		1.04448	1.18842	1.28592	58.78	3.7214e-05	2	2339.31	-3.61522	0
aFAQFLTDEIkEER	6	2	1	F1NJF0	N-Term(iTRAQ8plex); K11(iTRAQ8plex)		0.951678	1.01056	0.839077	58.77	4.38704e-05	2	2305.27	0.449163	1
aEEPAEEGPPk	2	1	1	Q90ZK7	N-Term(iTRAQ8plex); K11(iTRAQ8plex)		0.826778	0.892184	0.865865	58.75	2.71372e-05	2	1761.95	-0.916395	0
lAGGNDVGIFVAGVLEDSPAAk	1	4	1	A0A1D5PB11	N-Term(iTRAQ8plex); K22(iTRAQ8plex)		1.07709	1.06261	0.981711	58.74	4.01647e-05	3	2708.49	-5.15364	0
eETNLIIVSSk	5	3	2	P87498;A0A1D5P9N5	N-Term(iTRAQ8plex); K11(iTRAQ8plex)					58.71	3.37138e-05	2	1841.07	-5.17133	0
fDQLFDDESDPFEVLR	1	3	1	A0A1D5NZM0	N-Term(iTRAQ8plex)		0.918499	0.846243	0.876167	58.71	9.35373e-06	2	2276.1	0.0287163	0
hTGQTPAESDFQLLEIAR	1	3	1	R9PXQ2	N-Term(iTRAQ8plex)		1.28851	1.94508	1.27141	58.71	2.72537e-05	3	2317.21	-0.641987	0
lVSQDNFGFDLPAVEAATk	1	3	1	A0A1D5PJY1	N-Term(iTRAQ8plex); K19(iTRAQ8plex)		0.980757	0.919014	0.915648	58.69	4.02918e-05	2	2630.44	4.02415	0
lQDEIQNMk	4	4	1	F1NJ08	N-Term(iTRAQ8plex); K9(iTRAQ8plex)		0.948964	0.767213	1.07536	58.67	3.83724e-05	2	1726.96	-3.37651	0
lIITGQGVNIEEk	2	1	1	A0A1D5P2X2	N-Term(iTRAQ8plex); K13(iTRAQ8plex)		1.02225	1.04296	1.44851	58.67	3.40258e-05	2	2022.21	0.327888	0
hLLGVEDLLQk	3	3	1	A0A1D5PJY1	N-Term(iTRAQ8plex); K11(iTRAQ8plex)		0.926467	1.0554	0.9574	58.67	4.5096e-05	2	1873.14	0.665061	0
aQGELPAGQEAIk	1	2	1	A0A1D5P9Q7	N-Term(iTRAQ8plex); K13(iTRAQ8plex)		1.06606	0.957739	1.11595	58.66	3.45126e-05	2	1920.1	-2.27802	0
iQEEQENAPEFVk	2	2	1	A0A1D5PDW3	N-Term(iTRAQ8plex); K13(iTRAQ8plex)		1.0613	0.975365	0.970153	58.66	3.62144e-05	2	2169.17	1.13529	0
gLLQDcQAAFGAADLYR	1	1	1	E1C8S9	N-Term(iTRAQ8plex); C6(Carbamidomethyl)		0.954202	1.05906	1.06724	58.66	1.85156e-05	3	2173.1	-2.21506	0
tTAENEFVVLk	4	3	2	A0A146F0A0;A0A1D5NW62	N-Term(iTRAQ8plex); K11(iTRAQ8plex)					58.65	4.52359e-05	2	1859.07	-2.46147	0
lDkGQIQEIVLVGGSTR	2	4	1	Q7SX63	N-Term(iTRAQ8plex); K3(iTRAQ8plex)		0.978846	1.38468	0.943082	58.65	3.35005e-05	2	2421.44	3.29133	1
dMTSEQLDDILLHHTEIVFAR	1	5	1	A0A1D5P0G4	N-Term(iTRAQ8plex)		1.51934	2.4392	1.17313	58.63	3.22157e-05	3	2787.43	1.71436	0
lDILDVLDEIk	1	1	1	F1NVD4	N-Term(iTRAQ8plex); K11(iTRAQ8plex)		0.750438	0.981307	0.82417	58.62	3.78549e-05	3	1894.13	-2.79021	0
lLGAPVPVDENDEGLQR	3	1	1	P01038	N-Term(iTRAQ8plex)		1.0864	1.27225	1.12152	58.62	3.02976e-05	4	2126.14	-0.245754	0
yVEPIEDVPcGNIVGLVGVDQFLVk	1	3	1	A0A1D5PS29	N-Term(iTRAQ8plex); C10(Carbamidomethyl); K25(iTRAQ8plex)		1.19926	1.00047	0.966328	58.62	3.49007e-05	4	3367.85	1.84768	0
tIAAQLAEIGDQLDk	1	3	1	A0A140T8G9	N-Term(iTRAQ8plex); K15(iTRAQ8plex)		0.884134	0.824559	0.871742	58.61	4.12474e-05	3	2194.25	0.370784	0
gQcDLELINVcNENSLFk	3	2	1	F1NW23	N-Term(iTRAQ8plex); C3(Carbamidomethyl); C11(Carbamidomethyl); K18(iTRAQ8plex)		0.856082	0.661212	0.834724	58.6	2.38116e-05	3	2761.41	-1.45714	0
vNDTIQIDLETGk	2	4	1	P47836	N-Term(iTRAQ8plex); K13(iTRAQ8plex)		0.941555	0.847803	1.07324	58.59	3.90858e-05	2	2054.16	1.77394	0
sNIVPMFEAYITNLR	8	2	1	A0A146F0A0	N-Term(iTRAQ8plex)		0.863245	1.0091	0.912316	58.59	3.81173e-05	3	2072.11	-1.70011	0
aLPQEHAGSPDVQGR	2	3	1	A0A1D5PJY1	N-Term(iTRAQ8plex)		1.24788	1.18067	1.32699	58.59	2.60802e-05	2	1865.98	0.478914	0
fVLTVLGPDSPR	3	1	1	P15575	N-Term(iTRAQ8plex)		1.19381	1.54985	1.24507	58.58	3.86905e-05	3	1604.93	-3.9306	0
qVVAVTGDGTNDGPALk	2	11	3	A0A1D5NZD8;E1C784;A0A1D5PDT3	N-Term(iTRAQ8plex); K17(iTRAQ8plex)					58.58	3.88292e-05	2	2250.25	-1.89813	0
fIPYLIAGIQHScQDIGAk	2	2	1	Q5F4A4	N-Term(iTRAQ8plex); C13(Carbamidomethyl); K19(iTRAQ8plex)		0.96639	0.927506	0.891148	58.58	4.37521e-05	3	2739.51	-0.560888	0
tTVEGIQATVk	1	1	1	P12003	N-Term(iTRAQ8plex); K11(iTRAQ8plex)		0.911623	0.891588	0.899563	58.57	4.62854e-05	2	1755.04	-2.55213	0
fLMDLINQVPk	2	2	1	A0A1D5PVL4	N-Term(iTRAQ8plex); K11(iTRAQ8plex)		1.0836	1.12688	0.947453	58.57	4.18376e-05	2	1926.13	-1.26043	0
gPSVDVAVPSVAAPEFELk	1	1	1	A0A1D5PQR2	N-Term(iTRAQ8plex); K19(iTRAQ8plex)		1.09789	0.846939	1.05572	58.57	4.10731e-05	3	2520.41	-2.23781	0
qEYDEAGPSIVHR	2	5	2	P68034;P68139	N-Term(iTRAQ8plex)					58.56	1.62999e-05	2	1804.91	-0.488808	0
vDcTADTPLcSEFGVR	2	2	1	F1P4H4	N-Term(iTRAQ8plex); C3(Carbamidomethyl); C10(Carbamidomethyl)		0.944857	0.813324	0.863408	58.52	8.64719e-06	2	2131.01	0.157834	0
iGLFGGAGVGk	6	2	1	A0A1D5PU77	N-Term(iTRAQ8plex); K11(iTRAQ8plex)		0.893738	0.824225	0.857663	58.48	3.24964e-05	3	1583.97	-0.414849	0
aLETSENNSEGLESR	2	1	1	F1P360	N-Term(iTRAQ8plex)		0.913635	0.770287	0.968889	58.46	8.91005e-06	2	1939.94	-3.64133	0
eRDFTSLENTVEER	2	1	1	F1P360	N-Term(iTRAQ8plex)		1.1172	1.69283	1.10345	58.46	1.8818e-05	3	2029.01	-1.99034	1
aSEPTHFTVDcTDAGEGDVSVGIk	2	4	1	A0A1D5NYG3	N-Term(iTRAQ8plex); C11(Carbamidomethyl); K24(iTRAQ8plex)		1.01505	0.819471	1.2319	58.45	2.02188e-05	3	3100.53	-2.80881	0
dSYVGDEAQSk	27	19	5	P68034;P60706;P68139;A0A1D5NV17;G8HUH5	N-Term(iTRAQ8plex); K11(iTRAQ8plex)					58.43	2.77767e-05	2	1806.93	-3.02362	0
iASLPIEVQDVSLLDR	1	3	1	F1NHL7	N-Term(iTRAQ8plex)		0.980452	1.11354	1.00303	58.43	4.01219e-05	2	2072.19	-0.0308918	0
vQPVDGGQTEDVYEPATGR	3	2	1	F1NMN7	N-Term(iTRAQ8plex)		1.11787	0.961262	1.15952	58.43	1.29194e-05	2	2322.14	-3.12495	0
gPGDLPPPSNLVISEVTPHSFR	3	4	2	F1NX22;A0A1D5P8I8	N-Term(iTRAQ8plex)					58.43	3.89018e-05	3	2620.39	-3.52502	0
tFMNTELASFTk	7	1	1	P24479	N-Term(iTRAQ8plex); K12(iTRAQ8plex)		0.84827	0.923144	1.01091	58.42	3.37398e-05	2	1998.06	-9.88332	0
tTLQVDTLNSELAGER	4	5	1	Q789A6	N-Term(iTRAQ8plex)		1.08332	0.983063	1.34326	58.4	3.6136e-05	3	2051.09	-3.45822	0
vSPIcTMEYVPHcGSDGVTYSNR	1	2	2	P10184;F1NMN2	N-Term(iTRAQ8plex); C5(Carbamidomethyl); C13(Carbamidomethyl)					58.4	5.99858e-06	3	2933.35	-0.309244	0
mLDAEDIVNTARPDEk	4	3	1	Q90734	N-Term(iTRAQ8plex); M1(Oxidation); K16(iTRAQ8plex)		0.969442	1.00863	1.07118	58.39	3.58571e-05	2	2441.29	2.01023	0
tATPQQAQEVHEk	4	1	1	P00940	N-Term(iTRAQ8plex); K13(iTRAQ8plex)		0.790464	0.765637	0.85554	58.37	3.91518e-05	3	2075.13	-2.69723	0
lLLELNAVQHNPPSGFSADEVSR	1	3	1	F1NB68	N-Term(iTRAQ8plex)		0.983841	1.27238	1.05099	58.37	3.42761e-05	3	2797.48	-1.03597	0
fGFcPMAAHEEIcTTNDGImYR	1	3	1	F1NJT4	N-Term(iTRAQ8plex); C4(Carbamidomethyl); C13(Carbamidomethyl); M20(Oxidation)		0.768279	0.627581	0.775513	58.36	3.20939e-06	3	2940.31	0.467873	0
sLELLNFLLk	2	2	1	A0A1D5PUM1	N-Term(iTRAQ8plex); K10(iTRAQ8plex)		0.891472	0.995595	0.899432	58.35	2.46377e-05	2	1798.12	-3.69538	0
sGEYWIDPNQGcNLDAIk	2	1	1	P02457	N-Term(iTRAQ8plex); C12(Carbamidomethyl); K18(iTRAQ8plex)		0.746067	0.616827	0.716039	58.35	1.93738e-05	3	2688.35	-1.97662	0
vFQVEYAMk	2	1	1	Q5ZLI2	N-Term(iTRAQ8plex); K9(iTRAQ8plex)		0.895427	0.833414	0.928345	58.35	3.71393e-05	2	1722.97	-0.164046	0
qADFVQTPITDIFGGHIR	2	3	1	A0A1D5PU96	N-Term(iTRAQ8plex)		1.10751	1.24182	1.07625	58.35	3.98443e-05	2	2319.24	1.72159	0
vcVETVESGTMTk	2	2	1	A0A1D5P8I7	N-Term(iTRAQ8plex); C2(Carbamidomethyl); K13(iTRAQ8plex)		0.995785	0.955947	0.945675	58.34	3.29015e-05	2	2049.08	-3.14405	0
sLPDEDVADIQHTEEFLIkPESR	1	2	1	F1P0Q8	N-Term(iTRAQ8plex); K19(iTRAQ8plex)		1.26082	1.4333	1.12804	58.34	3.41473e-05	4	3276.71	-1.80814	0
iFLADQPIEGPEEPR	1	4	1	F1NI75	N-Term(iTRAQ8plex)		0.96597	1.13322	0.955164	58.33	3.84124e-05	2	2015.07	-0.635789	0
vGSLDNVGHSPAGGTVk	2	1	1	A0A1D5NTC3	N-Term(iTRAQ8plex); K17(iTRAQ8plex)		0.826248	0.653971	0.796966	58.33	4.38474e-05	2	2203.23	-0.0498337	0
lVAQDNFGHDLTAVEAAk	3	1	1	A0A1D5PYZ8	N-Term(iTRAQ8plex); K18(iTRAQ8plex)		0.896628	1.07256	1.19651	58.33	4.01751e-05	3	2507.36	-2.59952	0
nQALFAAcVLk	1	2	1	F1NV49	N-Term(iTRAQ8plex); C8(Carbamidomethyl); K11(iTRAQ8plex)		1.03133	1.18734	1.08033	58.31	4.7075e-05	2	1843.07	-1.83617	0
eIIDLVLDR	3	7	1	A0A1D5P6L2	N-Term(iTRAQ8plex)		0.735483	0.950426	0.876463	58.3	4.6518e-05	3	1389.83	0.119388	0
qGQGGSAGNPQAPSAVQR	1	1	1	A0A1D5P2B8	N-Term(iTRAQ8plex)		1.02661	0.647524	0.822645	58.3	2.78072e-05	2	2014.03	-1.83842	0
fLEQQNALMVAEVNR	3	3	2	O73665;E1BZ05	N-Term(iTRAQ8plex)					58.3	3.18748e-05	2	2066.1	0.0950471	0
aMAAQHGMEDDGSGk	2	4	2	O93510;A0A1D5PH32	N-Term(iTRAQ8plex); K15(iTRAQ8plex)					58.3	1.1611e-05	2	2113.02	-3.07537	0
qEVAAAGSAELAAPHGQER	1	3	1	R4GH53	N-Term(iTRAQ8plex)		1.37878	1.38206	1.80079	58.3	3.06915e-05	3	2196.13	0.720941	0
gFSLDSSGVNcEDVDEcDGNHR	1	1	1	A0A1D5PTC7	N-Term(iTRAQ8plex); C11(Carbamidomethyl); C17(Carbamidomethyl)		0.918407	0.788384	0.742723	58.3	1.4756e-06	3	2773.17	-0.233942	0
wDTGENPIYk	3	4	1	A0A1D5PNB4	N-Term(iTRAQ8plex); K10(iTRAQ8plex)		0.935004	0.838645	0.959641	58.29	3.09105e-05	2	1830.98	-4.78631	0
nVQSTLNDYELQAGk	1	1	1	F1P070	N-Term(iTRAQ8plex); K15(iTRAQ8plex)		0.922679	0.936865	1.13744	58.29	4.0621e-05	2	2288.23	-1.00519	0
tAIHTAAMDMLGGSGIEk	1	1	1	E1C7S2	N-Term(iTRAQ8plex); K18(iTRAQ8plex)		1.00565	0.972981	0.875745	58.28	3.48452e-05	2	2411.29	0.20929	0
rDQALMEEHAR	3	3	2	P05094;A0A1D5P9P3	N-Term(iTRAQ8plex)					58.26	2.07498e-05	3	1659.85	-1.93401	1
fGFPEGSVELYAEk	1	4	1	F1NPA9	N-Term(iTRAQ8plex); K14(iTRAQ8plex)		0.808872	0.714457	0.969075	58.26	3.85887e-05	2	2181.16	-4.74355	0
eAIQQQQNQLVWVSEGk	1	4	1	A0A1D5PB11	N-Term(iTRAQ8plex); K17(iTRAQ8plex)		0.978406	1.00415	0.962247	58.24	4.37158e-05	3	2593.42	-1.37024	0
aAEDDEDDDVDPkk	2	1	1	A0A1D5PPP9	N-Term(iTRAQ8plex); K13(iTRAQ8plex); K14(iTRAQ8plex)		0.788116	0.800343	0.705734	58.23	3.22424e-05	2	2474.27	-0.406982	1
cIGNMGEPASLk	5	5	3	Q6BCB8;F1NFL6;A0A1D5PV37	N-Term(iTRAQ8plex); C1(Carbamidomethyl); K12(iTRAQ8plex)					58.2	3.82174e-05	2	1885.01	-1.0277	0
vHETAVMALk	4	3	2	P87498;A0A1D5P9N5	N-Term(iTRAQ8plex); K10(iTRAQ8plex)					58.17	4.0616e-05	2	1707	-3.589	0
dDETMYVEAk	1	1	1	F1P1K3	N-Term(iTRAQ8plex); K10(iTRAQ8plex)		0.913366	0.890825	0.946532	58.16	1.74906e-05	2	1808.92	-2.06209	0
yFILPDSLPLDTLLVDVEPk	3	2	1	A0A1D5PGA0	N-Term(iTRAQ8plex); K20(iTRAQ8plex)		0.708232	0.6094	0.970449	58.16	3.81892e-05	2	2895.65	-3.03344	0
tLVALGSLAVTk	3	1	1	P19966	N-Term(iTRAQ8plex); K12(iTRAQ8plex)		1.11879	1.0477	0.866619	58.15	1.59999e-05	2	1781.13	-3.02318	0
gMGTDEETILk	2	2	1	P17153	N-Term(iTRAQ8plex); K11(iTRAQ8plex)		0.856518	0.810444	0.930478	58.14	4.5885e-05	2	1801.98	-2.99718	0
sPLSIVTALVDk	2	3	1	F1NNU7	N-Term(iTRAQ8plex); K12(iTRAQ8plex)		1.19351	0.703723	1.08228	58.13	3.63004e-05	2	1851.14	-1.51692	0
vPSTEAEALASSLMGLFEk	3	4	1	F1NCZ2	N-Term(iTRAQ8plex); K19(iTRAQ8plex)		0.85059	0.889655	0.846205	58.13	5.19896e-05	2	2588.41	-0.96154	0
lIEVLGSEAIVLAAcGR	1	2	1	A0A1D5NZM5	N-Term(iTRAQ8plex); C15(Carbamidomethyl)		2.13742	0.983801	0.936169	58.11	5.16115e-05	3	2075.19	3.26165	0
eTVGDLEAMNEMNDELQENAR	1	6	1	A0A1D5PCY8	N-Term(iTRAQ8plex)		1.25352	1.84826	1.23347	58.11	5.1766e-06	3	2712.24	0.043092	0
vEVTEFEDIk	5	2	1	F2Z4L4	N-Term(iTRAQ8plex); K10(iTRAQ8plex)		0.704958	0.764243	0.826473	58.1	4.04241e-05	2	1817.01	-0.663515	0
sPFEVQVAPAGGAPk	4	1	1	Q90WF1	N-Term(iTRAQ8plex); K15(iTRAQ8plex)		1.30482	1.1443	0.944657	58.1	4.57675e-05	4	2063.17	-4.33372	0
vNLNVAGLASSITMNTNcDSk	2	2	2	Q197X2;F1NV02	N-Term(iTRAQ8plex); C18(Carbamidomethyl); K21(iTRAQ8plex)					58.1	3.46935e-05	3	2817.47	1.65076	0
aELGSVALPAIMR	2	3	1	E1C2S1	N-Term(iTRAQ8plex)		1.46457	0.794106	0.852637	58.09	5.37126e-05	3	1631.94	-0.953066	0
eYFGAIcScTcYGGQQGWR	1	3	1	F1NJT4	N-Term(iTRAQ8plex); C7(Carbamidomethyl); C9(Carbamidomethyl); C11(Carbamidomethyl)		0.798405	0.868606	0.829204	58.09	2.0181e-06	3	2604.14	-0.665148	0
nYPVVSIEDPFDQDDWAAWk	4	4	1	F1NZ78	N-Term(iTRAQ8plex); K20(iTRAQ8plex)		0.965505	0.852834	0.91047	58.09	2.11901e-05	2	3003.49	-2.50605	0
lTGSVLEDAWk	2	3	1	A0A1D5PLN6	N-Term(iTRAQ8plex); K11(iTRAQ8plex)		0.781012	0.807357	0.856447	58.09	5.65069e-05	2	1827.04	-4.06055	0
eQNNELQLSINALEHDINk	1	2	1	E1C612	N-Term(iTRAQ8plex); K19(iTRAQ8plex)		0.972508	1.14547	1.07412	58.09	4.39326e-05	3	2830.5	-4.02287	0
iLGADTSAELEETGR	2	4	1	A0A1D5PN54	N-Term(iTRAQ8plex)		1.09284	1.31217	0.988655	58.02	2.82392e-05	2	1865.97	-0.770893	0
yMTISGFQIEETIDR	2	3	1	P17153	N-Term(iTRAQ8plex)		1.17015	0.967065	1.12877	58.01	1.96865e-05	2	2107.07	-1.36873	0
sGEEDFESLASQFSDcSSAk	1	1	1	A0A1D5PZU7	N-Term(iTRAQ8plex); C16(Carbamidomethyl); K20(iTRAQ8plex)		0.601417	0.639761	0.857895	58	1.12527e-05	3	2789.3	-1.44725	0
gIPVLVGLLDHPk	6	2	1	A0A1D6UPQ8	N-Term(iTRAQ8plex); K13(iTRAQ8plex)		1.10106	1.33453	0.992058	58	1.72753e-05	3	1966.23	-0.465685	0
fLVNAAAALSQDVk	1	2	1	A0A1D5PGI5	N-Term(iTRAQ8plex); K14(iTRAQ8plex)		0.848282	0.724316	0.915385	57.98	4.97565e-05	3	2055.2	-4.06646	0
kIPDPDSDDVSEVDAR	1	1	1	Q90753	N-Term(iTRAQ8plex); K1(iTRAQ8plex)		1.0926	1.07371	1.14781	57.98	2.99335e-05	3	2366.22	-5.25483	1
qMVPVSDQDMNTHLAEISR	1	1	1	A0A1D5NYA7	N-Term(iTRAQ8plex)		1.22931	1.28388	1.34643	57.98	1.57629e-05	3	2475.22	-4.15927	0
sSPEPVALTELETEYVVR	1	3	1	F1NB52	N-Term(iTRAQ8plex)		1.73877	1.96717	1.14784	57.94	3.61562e-05	3	2323.23	-0.694975	0
qFGYIVLTTSAGImDHEEAR	1	1	1	F1NXW3	N-Term(iTRAQ8plex); M14(Oxidation)		1.24512	1.38796	1.37291	57.94	2.42648e-05	3	2558.29	-0.463956	0
lGEMWSEQSAk	1	2	1	F1NPU8	N-Term(iTRAQ8plex); K11(iTRAQ8plex)		0.741858	0.698974	0.737907	57.93	3.36625e-05	2	1873.99	-0.797298	0
dLNLDGYNDIVIGSPLEDDHR	2	3	1	E1C0V6	N-Term(iTRAQ8plex)		1.18252	1.18275	1.08591	57.92	1.85651e-05	3	2674.32	-0.982959	0
iNVYYNEATGGk	2	2	1	F1NYB1	N-Term(iTRAQ8plex); K12(iTRAQ8plex)		0.81807	0.763921	0.948425	57.9	3.91667e-05	2	1937.06	1.52493	0
aIQLSGAQQLEALk	1	1	1	Q5ZJV0	N-Term(iTRAQ8plex); K14(iTRAQ8plex)		1.01187	0.99058	0.89568	57.9	3.53555e-05	3	2078.24	-0.703015	0
fQVVHGAGSSAGPAcGLLQDAFR	1	1	1	F1NTQ2	N-Term(iTRAQ8plex); C15(Carbamidomethyl)		1.27368	1.36067	1.36527	57.89	2.95037e-05	3	2649.35	-1.04387	0
eDAVLYLLEIPk	2	4	1	F1NK34	N-Term(iTRAQ8plex); K12(iTRAQ8plex)		1.00081	1.0005	1.05239	57.88	4.35022e-05	2	2011.19	-2.58017	0
lMDLLEEGLk	2	3	1	Q5ZM11	N-Term(iTRAQ8plex); K10(iTRAQ8plex)		0.907322	0.765974	0.926994	57.85	5.16786e-05	2	1769.03	-2.24783	0
vLELENQLQk	2	1	1	A0A1D5PJJ8	N-Term(iTRAQ8plex); K10(iTRAQ8plex)		1.14154	0.962952	0.945376	57.85	4.79052e-05	2	1822.09	-0.964398	0
kQELEEILHDLESR	4	5	1	Q789A6	N-Term(iTRAQ8plex); K1(iTRAQ8plex)		1.10447	0.876524	0.973131	57.84	5.22088e-05	3	2347.3	-2.30008	1
tcFVDcLIEQTHPEIR	2	1	1	Q5F3X4	N-Term(iTRAQ8plex); C2(Carbamidomethyl); C6(Carbamidomethyl)		1.07788	1.40431	1.22103	57.84	1.52927e-05	3	2322.15	-1.79177	0
gcTATLGNFAk	2	1	1	E1C4M0	N-Term(iTRAQ8plex); C2(Carbamidomethyl); K11(iTRAQ8plex)		0.985698	0.805002	1.23651	57.82	3.64258e-05	2	1747.96	0.73297	0
lTQVSVADSGEYVcR	1	3	2	Q6KDZ1;A0A1D5PF99	N-Term(iTRAQ8plex); C14(Carbamidomethyl)					57.81	2.69891e-05	2	1988.01	0.954156	0
gFLAEELTPLVLETQk	3	3	1	A0A1D5PC99	N-Term(iTRAQ8plex); K16(iTRAQ8plex)		0.929412	1.08669	0.849307	57.81	5.19084e-05	2	2396.38	-3.18131	0
lFVGNLPTDITEEDFk	2	2	1	Q5ZK88	N-Term(iTRAQ8plex); K16(iTRAQ8plex)		0.975407	0.93104	0.994872	57.81	5.69585e-05	2	2446.33	-1.02422	0
lAPPAPPDELLR	2	1	1	A0A1D5PLN1	N-Term(iTRAQ8plex)		1.28384	1.08297	1.10572	57.79	4.79063e-05	3	1592.93	-3.16184	0
[truncated: 16,902 more rows]
