# Supplementary material for: Comparative transcriptomic and proteomic analyses provide insights into functional genes for hypoxic adaptation in embryos of Tibetan chickens
Source: Sci Rep. 2020 Jul 8;10:11213. doi: 10.1038/s41598-020-68178-w (PMC7343830; doi:10.1038/s41598-020-68178-w)
Supplement: Supplementary file 7 — Supplementary table S6 [file 41598_2020_68178_MOESM7_ESM.xlsx]

## Sheet: Sheet1
Table S6. Total proteins identification and quantificatin information.
Accession	Description	Coverage	Proteins	Unique Peptides	Peptides	PSMs	AAs	MW [kDa]	calc. pI	TC-1/CH	TC-1/CH Count	TC-1/CH Variability [%]	TC-2/CH	TC-2/CH Count	TC-2/CH Variability [%]	TC-3/CH	TC-3/CH Count	TC-3/CH Variability [%]
P01012	Ovalbumin OS=Gallus gallus GN=SERPINB14 PE=1 SV=2 - [OVAL_CHICK]	61.66	1	19	20	829	386	42.8535	5.2876	1.28243	809	22.8106	1.52039	809	22.9085	1.49058	809	27.5099
A0A1D5P4L7	Uncharacterized protein OS=Gallus gallus GN=TF PE=4 SV=1 - [A0A1D5P4L7_CHICK]	76.88	4	5	59	832	705	77.7684	7.12256	1.3142	93	20.2924	1.37765	93	24.6891	1.44662	93	32.9654
Q4ADG4	Ovotransferrin OS=Gallus gallus GN=TFEW PE=2 SV=1 - [Q4ADG4_CHICK]	79.29	4	5	59	781	705	77.7619	7.23975	1.29612	35	16.8972	1.31725	35	35.3435	0.774506	35	47.6818
F1NFL6	Vitellogenin-2 OS=Gallus gallus GN=VTG2 PE=4 SV=1 - [F1NFL6_CHICK]	53.13	4	16	92	566	1854	205.019	9.1001	0.495293	83	64.0872	0.433368	83	101.583	0.474167	83	66.0942
Q6BCB8	Vitellogenin (Fragment) OS=Gallus gallus PE=4 SV=1 - [Q6BCB8_CHICK]	52.73	3	2	72	461	1466	162.459	9.45166	0.57232	10	54.4834	0.658023	10	52.7738	0.671961	9	35.3858
A0A1D5PV37	Vitellogenin-2 OS=Gallus gallus GN=VTG2 PE=4 SV=1 - [A0A1D5PV37_CHICK]	61.68	3	4	62	408	1109	124.583	9.1001	0.552702	9	17.6117	0.521154	9	25.014	0.627015	9	26.3958
Q197X2	Apolipoprotein B OS=Gallus gallus GN=APOB PE=2 SV=1 - [Q197X2_CHICK]	43.92	7	4	194	556	4631	523.037	8.38232	0.921868	7	102.25	1.04189	7	26.1931	0.754721	7	73.6266
F1NV02	Apolipoprotein B OS=Gallus gallus GN=APOB PE=4 SV=2 - [F1NV02_CHICK]	44.09	6	7	196	555	4631	523.029	8.32373	0.525101	10	66.2592	0.450818	10	42.4308	0.460828	10	63.7073
P14105	Myosin-9 OS=Gallus gallus GN=MYH9 PE=2 SV=1 - [MYH9_CHICK]	56.97	1	92	117	341	1959	226.363	5.56689	0.945112	266	18.3727	0.914413	266	18.4798	0.978099	266	12.6684
P60706	Actin, cytoplasmic 1 OS=Gallus gallus GN=ACTB PE=1 SV=1 - [ACTB_CHICK]	64.27	16	6	20	304	375	41.7097	5.47803	1.0417	102	17.8703	0.968764	102	28.6386	1.02135	102	18.1326
A0A1D5P9N5	Vitellogenin-1 OS=Gallus gallus GN=VTG1 PE=4 SV=1 - [A0A1D5P9N5_CHICK]	42.31	2	2	75	327	1905	209.756	8.98291	0.417366	7	40.6468	0.451165	7	43.8959	0.550672	7	16.4208
P87498	Vitellogenin-1 OS=Gallus gallus GN=VTG1 PE=1 SV=1 - [VIT1_CHICK]	41.27	1	1	74	321	1912	210.498	8.99756	0.571077	1		0.332304	1		0.607213	1
A0A146F0A0	Keratin, type II cytoskeletal cochleal OS=Gallus gallus GN=otokeratin PE=2 SV=1 - [A0A146F0A0_CHICK]	80.89	11	30	46	305	492	53.7165	6.1001	0.943674	221	25.3461	0.936889	221	27.0511	0.95436	221	18.3033
P10587	Myosin-11 OS=Gallus gallus GN=MYH11 PE=1 SV=4 - [MYH11_CHICK]	53.46	6	3	107	247	1979	228.655	5.5542	1.62477	7	8.74547	1.77536	7	5.95698	1.0705	7	16.3688
P02001	Hemoglobin subunit alpha-D OS=Gallus gallus GN=HBAD PE=1 SV=1 - [HBAD_CHICK]	84.4	1	12	13	215	141	15.685	7.59131	0.832073	203	33.4522	1.05782	203	24.2169	0.974536	203	25.3715
A0A1D5P1M0	Myosin-11 OS=Gallus gallus GN=MYH11 PE=4 SV=1 - [A0A1D5P1M0_CHICK]	53.42	4	1	105	242	1943	224.824	5.57959	2.54979	2	29.2787	2.15607	2	1.24606	0.672323	2	4.23613
Q789A6	Nonmuscle myosin heavy chain OS=Gallus gallus GN=MYH10 PE=2 SV=1 - [Q789A6_CHICK]	52.58	6	76	103	237	1976	228.897	5.50342	0.994452	170	19.0219	0.930704	170	17.4005	0.974648	170	12.9466
F1NJT4	Fibronectin OS=Gallus gallus GN=FN1 PE=4 SV=3 - [F1NJT4_CHICK]	35.69	5	71	71	210	2480	272.265	6.22705	0.92851	210	25.9381	0.862447	209	36.5572	0.897044	210	21.9642
Q90WF1	Filamin OS=Gallus gallus PE=2 SV=1 - [Q90WF1_CHICK]	46.25	2	73	98	220	2610	272.78	6.354	1.0688	175	15.1747	1.05616	175	19.9723	0.99407	175	13.2332
P68034	Actin, alpha cardiac muscle 1 OS=Gallus gallus GN=ACTC1 PE=3 SV=1 - [ACTC_CHICK]	62.86	9	2	20	216	377	41.9919	5.38916	1.23247	8	10.3689	1.33408	8	20.1867	1.09704	8	10.4801
F1P2F0	Collagen alpha-3(VI) chain OS=Gallus gallus GN=COL6A3 PE=4 SV=1 - [F1P2F0_CHICK]	31.75	3	80	80	150	3137	339.408	6.68311	1.01665	150	17.7347	0.947325	150	19.3296	0.908432	150	16.6171
A0A1D5NYG3	Uncharacterized protein OS=Gallus gallus GN=FLNB PE=4 SV=1 - [A0A1D5NYG3_CHICK]	42.35	7	83	90	170	2652	283.803	5.69385	0.976451	155	13.9027	0.928513	155	18.9256	1.01066	155	12.1618
P68139	Actin, alpha skeletal muscle OS=Gallus gallus GN=ACTA1 PE=1 SV=1 - [ACTS_CHICK]	62.86	6	2	20	214	377	42.0239	5.38916	1.14655	6	6.27396	1.27742	6	29.6968	1.03511	6	17.1265
P00698	Lysozyme C OS=Gallus gallus GN=LYZ PE=1 SV=1 - [LYSC_CHICK]	74.83	3	2	11	163	147	16.228	9.0708	1.24721	53	24.1081	1.09009	53	29.7143	1.25839	53	25.4196
A0A1D5NV17	Uncharacterized protein OS=Gallus gallus GN=ACTBL2 PE=4 SV=1 - [A0A1D5NV17_CHICK]	58.09	3	4	18	196	377	41.9867	5.31299	0.936053	7	24.2857	0.982395	7	33.9424	1.27663	7	16.7587
P17785	Annexin A2 OS=Gallus gallus GN=ANXA2 PE=1 SV=2 - [ANXA2_CHICK]	77.29	3	31	31	174	339	38.6159	7.32764	1.02452	174	25.8128	0.986702	174	28.3092	0.989979	174	15.2238
E1C2S1	Talin-1 OS=Gallus gallus GN=TLN1 PE=4 SV=2 - [E1C2S1_CHICK]	40.26	4	77	81	141	2541	271.748	6.22705	0.991373	136	16.0193	0.941503	136	19.0402	0.93906	136	13.9892
A0A1D5P5R7	Uncharacterized protein OS=Gallus gallus GN=KRT18 PE=4 SV=1 - [A0A1D5P5R7_CHICK]	62.12	3	30	30	127	433	47.2719	5.18604	0.92112	127	21.7719	0.970111	127	25.8072	0.941349	126	16.1854
P02112	Hemoglobin subunit beta OS=Gallus gallus GN=HBB PE=1 SV=2 - [HBB_CHICK]	81.63	4	6	12	175	147	16.4556	8.63135	0.823604	101	23.0718	1.0452	101	14.6305	1.00618	101	16.0035
F1NYB1	Tubulin beta chain OS=Gallus gallus GN=TUBB PE=3 SV=3 - [F1NYB1_CHICK]	66.29	3	1	21	109	445	49.843	4.85596	0.81807	2	8.99934	0.763921	2	17.4293	0.948425	2	1.32462
P09244	Tubulin beta-7 chain OS=Gallus gallus PE=2 SV=1 - [TBB7_CHICK]	72.52	2	4	22	104	444	49.639	4.89404	0.75057	13	38.771	0.83702	13	28.9487	0.917833	13	14.8575
F1NHT3	Spectrin alpha chain, non-erythrocytic 1 OS=Gallus gallus GN=SPTAN1 PE=4 SV=2 - [F1NHT3_CHICK]	41.42	6	88	88	142	2477	285.151	5.32568	0.922965	142	15.323	0.954664	142	18.4942	0.96593	142	13.1128
G4WW42	Beta-actin (Fragment) OS=Gallus gallus PE=2 SV=1 - [G4WW42_CHICK]	35.17	1	1	3	49	145	16.003	5.13525	3.45604	2	60.9226	1.07723	2	9.2096	1.38666	2	8.15927
F1NJ08	Vimentin OS=Gallus gallus GN=VIM PE=3 SV=1 - [F1NJ08_CHICK]	76.74	11	30	36	129	460	53.1827	5.21143	1.10678	108	14.879	1.01246	108	20.739	1.05974	108	13.8334
A0A1D5PQR2	Uncharacterized protein OS=Gallus gallus PE=4 SV=1 - [A0A1D5PQR2_CHICK]	59.75	6	61	62	153	1841	193.843	6.44287	0.969584	142	16.7279	0.882636	142	24.7931	0.890996	142	15.3423
A0A1D5NW68	Serum albumin OS=Gallus gallus GN=ALB PE=4 SV=1 - [A0A1D5NW68_CHICK]	75.12	2	40	41	156	615	69.8449	5.74463	0.652498	135	31.977	0.633431	135	41.7681	0.663577	135	29.0322
A0A1D5PJY1	Uncharacterized protein OS=Gallus gallus GN=SPTBN1 PE=4 SV=1 - [A0A1D5PJY1_CHICK]	35.77	4	70	72	118	2362	273.941	5.52881	1.00692	111	16.0004	1.05136	111	19.901	0.995223	111	12.5581
F1NDN9	Keratin, type I cytoskeletal 19 OS=Gallus gallus GN=KRT19 PE=3 SV=1 - [F1NDN9_CHICK]	60.99	4	26	30	122	423	46.01	5.04639	0.923747	110	21.5219	0.924002	110	23.2515	0.927672	110	12.5614
A0A1D5PIZ8	Uncharacterized protein OS=Gallus gallus GN=IQGAP1 PE=4 SV=1 - [A0A1D5PIZ8_CHICK]	36.55	2	47	51	93	1658	189.507	6.44287	0.977154	87	16.2238	0.994602	87	18.288	0.976386	87	15.7742
P02457	Collagen alpha-1(I) chain OS=Gallus gallus GN=COL1A1 PE=1 SV=3 - [CO1A1_CHICK]	22.02	4	11	25	96	1453	137.67	5.61768	0.944616	29	21.6563	0.879274	29	23.4248	0.806115	29	21.1248
P02007	Hemoglobin subunit pi OS=Gallus gallus PE=1 SV=3 - [HBPI_CHICK]	86.62	1	10	11	129	142	15.6992	8.01611	0.806066	117	33.9382	0.959887	117	32.6436	1.02597	117	19.3032
P12003	Vinculin OS=Gallus gallus GN=VCL PE=1 SV=4 - [VINC_CHICK]	45.73	4	53	53	95	1135	124.482	5.57959	0.960717	93	16.4992	0.923274	93	19.4778	0.902669	93	10.2866
F1NW23	Clathrin heavy chain OS=Gallus gallus GN=CLTC PE=3 SV=2 - [F1NW23_CHICK]	39.82	8	30	55	101	1675	191.489	5.74463	0.969273	57	11.7493	0.977581	57	17.469	1.02535	57	13.6843
P09203	Tubulin beta-1 chain OS=Gallus gallus PE=2 SV=1 - [TBB1_CHICK]	54.38	6	1	18	93	445	49.8769	4.89404	1.07979	4	39.392	1.06045	4	19.411	0.992475	4	14.1299
Q6B344	Annexin OS=Gallus gallus GN=ANXA6 PE=2 SV=1 - [Q6B344_CHICK]	67.11	5	41	41	110	672	75.1794	5.8208	0.990228	103	22.569	1.01217	103	23.3298	0.929253	103	16.5923
F1NWP3	Heat shock cognate 71 kDa protein OS=Gallus gallus GN=HSPA8 PE=3 SV=1 - [F1NWP3_CHICK]	52.79	5	20	33	98	646	70.8272	5.51611	0.979026	61	20.7594	0.95689	61	28.6694	1.01153	61	14.4775
F1NMZ3	Uncharacterized protein OS=Gallus gallus GN=HBG1 PE=3 SV=1 - [F1NMZ3_CHICK]	82.31	1	6	13	120	147	16.6067	8.90967	0.736285	43	29.6292	0.92295	43	19.6026	0.932178	42	19.2737
A0A1D5P6L2	Uncharacterized protein OS=Gallus gallus GN=TUBA1C PE=4 SV=1 - [A0A1D5P6L2_CHICK]	63.12	4	3	20	103	423	47.2093	5.30029	0.906023	13	31.6715	0.950426	13	23.8211	0.894931	13	19.6885
P02659	Apovitellenin-1 OS=Gallus gallus PE=1 SV=1 - [APOV1_CHICK]	56.6	1	5	5	44	106	11.9585	9.11475	0.477277	44	81.7306	0.4912	43	70.9086	0.547217	44	69.4054
A0A146J3B8	Protein TENP OS=Gallus gallus GN=TENP PE=2 SV=1 - [A0A146J3B8_CHICK]	43.74	28	4	18	99	439	47.3697	6.04932	2.0444	1		1.3457	1		0.804696	1
Q5ZKM2	Elongation factor 1-alpha OS=Gallus gallus GN=RCJMB04_10b5 PE=2 SV=1 - [Q5ZKM2_CHICK]	60.17	9	10	20	88	462	50.1071	9.01221	1.00401	43	18.7788	0.980391	43	35.0984	0.964075	43	13.1691
A0A1D5PU77	ATP synthase subunit beta, mitochondrial OS=Gallus gallus GN=ATP5B PE=4 SV=1 - [A0A1D5PU77_CHICK]	46.53	2	18	18	76	533	56.5937	5.65576	1.00553	75	25.3017	0.986872	75	24.5858	0.943125	75	15.0804
B8YJT7	Lysozyme OS=Gallus gallus GN=LYZ PE=3 SV=1 - [B8YJT7_CHICK]	74.83	3	2	11	114	147	16.2401	9.1001	1.0229	4	23.478	1.65907	4	40.2633	2.60833	4	98.6584
A0A1D5PDE6	Myristoylated alanine-rich C-kinase substrate OS=Gallus gallus GN=MARCKS PE=4 SV=1 - [A0A1D5PDE6_CHICK]	76.16	2	16	16	45	281	27.6269	4.39893	0.901717	45	23.2713	0.839187	45	31.2144	0.836677	45	16.0454
A0A1D5PF99	Uncharacterized protein OS=Gallus gallus PE=4 SV=1 - [A0A1D5PF99_CHICK]	21.54	3	6	61	95	4011	425.215	6.52197	1.22869	9	21.19	1.17276	9	16.4964	1.00779	9	14.7664
F1NZ78	Alpha-enolase OS=Gallus gallus GN=ENO1 PE=3 SV=3 - [F1NZ78_CHICK]	58.06	9	19	21	69	434	47.2764	6.80029	1.04134	62	16.1119	1.0152	62	25.062	0.99036	62	15.1028
E1BWI0	Uncharacterized protein OS=Gallus gallus GN=DSP PE=4 SV=3 - [E1BWI0_CHICK]	28.56	2	77	79	106	2861	330.556	6.69775	0.998034	102	19.2621	0.984326	102	15.3468	1.00511	102	12.4739
Q5ZL72	60 kDa heat shock protein, mitochondrial OS=Gallus gallus GN=HSPD1 PE=1 SV=1 - [CH60_CHICK]	51.66	1	23	23	51	573	60.9344	5.87158	0.995084	51	26.3193	0.997028	51	34.1862	1.00467	51	19.331
A0A1D5P9P3	Alpha-actinin-1 OS=Gallus gallus GN=ACTN1 PE=4 SV=1 - [A0A1D5P9P3_CHICK]	49.49	5	1	37	78	885	102.362	5.5542	1.07529	4	15.8334	1.05531	4	12.9866	0.867096	4	0.496879
P05094	Alpha-actinin-1 OS=Gallus gallus GN=ACTN1 PE=1 SV=3 - [ACTN1_CHICK]	50.95	6	2	38	76	893	103.097	5.37646	1.01576	2	2.95053	1.1947	2	4.00533	1.14421	2	31.4034
F1NKL4	Uncharacterized protein OS=Gallus gallus GN=DYNC1H1 PE=4 SV=3 - [F1NKL4_CHICK]	22.68	4	87	87	123	4652	532.841	6.3667	0.950914	123	15.5105	0.960759	123	21.7907	1.04505	123	14.0705
F1NX22	Uncharacterized protein OS=Gallus gallus PE=4 SV=3 - [F1NX22_CHICK]	26.66	5	12	66	108	3079	335.436	5.47803	1.0596	17	26.2158	0.964424	17	29.6353	1.02095	17	15.6427
A0A1D5PXG2	Uncharacterized protein OS=Gallus gallus GN=LOC107049323 PE=4 SV=1 - [A0A1D5PXG2_CHICK]	41.94	11	28	28	61	806	89.2547	5.26221	1.00167	59	18.0429	0.998994	59	18.9945	0.994994	59	10.127
Q90734	Alpha-actinin-4 OS=Gallus gallus GN=ACTN4 PE=1 SV=1 - [ACTN4_CHICK]	52.65	1	4	43	86	904	104.142	5.26221	1.00847	13	12.7101	1.00249	13	24.9766	1.01662	13	10.1418
F1NZY2	Uncharacterized protein OS=Gallus gallus GN=LOC395381 PE=4 SV=1 - [F1NZY2_CHICK]	30.65	3	54	54	102	2108	233.38	5.60498	1.34988	102	20.7572	1.19165	102	24.081	1.44643	102	28.0128
A0A1D5NYW0	Uncharacterized protein OS=Gallus gallus GN=SPINK7 PE=4 SV=1 - [A0A1D5NYW0_CHICK]	60.7	4	13	13	105	201	21.6829	5.04639	1.30092	105	23.7518	1.15963	105	32.5015	1.16459	105	26.4618
A0A1D5P8I8	Uncharacterized protein OS=Gallus gallus PE=4 SV=1 - [A0A1D5P8I8_CHICK]	27.41	6	2	56	94	2583	280.342	5.63037	1.04842	3	25.2444	0.907136	3	11.7818	0.950657	3	1.27309
A0A1D5PPV0	Uncharacterized protein OS=Gallus gallus GN=HBG2 PE=4 SV=1 - [A0A1D5PPV0_CHICK]	79.59	2	5	12	126	147	16.6177	8.29443	0.769264	49	32.4665	0.886641	49	19.8347	1.00981	49	14.8126
P02263	Histone H2A-IV OS=Gallus gallus PE=1 SV=2 - [H2A4_CHICK]	32.56	8	1	4	60	129	13.9319	10.9019	1.0301	38	25.4635	1.03241	37	52.7319	0.916524	38	14.2645
A0A1D5PIX0	Alpha-actinin-4 OS=Gallus gallus GN=ACTN4 PE=4 SV=1 - [A0A1D5PIX0_CHICK]	54.22	1	2	43	76	889	102.035	5.40186	0.929807	3	4.21883	0.934559	3	14.8265	1.04014	3	14.3361
Q6KDZ1	Basement membrane-specific heparan sulfate proteoglycan core protein OS=Gallus gallus GN=HSPG PE=2 SV=1 - [Q6KDZ1_CHICK]	20.07	2	3	58	89	4071	432.57	6.25244	0.976416	3	5.22391	1.02249	3	0.567384	0.897644	3	15.0292
E1BV96	Uncharacterized protein OS=Gallus gallus PE=4 SV=2 - [E1BV96_CHICK]	49.68	2	32	32	129	626	71.8553	6.84424	0.817983	129	28.0516	0.749765	129	29.653	0.85165	129	21.5814
P13731	Serpin H1 OS=Gallus gallus GN=SERPINH1 PE=1 SV=2 - [SERPH_CHICK]	49.14	1	17	17	74	405	45.6535	8.71924	0.978032	72	21.6119	0.930501	72	27.746	0.916333	72	21.2359
P01994	Hemoglobin subunit alpha-A OS=Gallus gallus GN=HBAA PE=1 SV=2 - [HBA_CHICK]	70.42	1	8	9	130	142	15.4191	8.44092	0.828698	118	32.3616	1.08443	118	20.5757	0.976541	118	16.1825
P62801	Histone H4 OS=Gallus gallus GN=H4-I PE=1 SV=2 - [H4_CHICK]	59.22	3	8	8	88	103	11.3604	11.356	0.835624	88	26.3902	0.801041	88	31.1539	0.955997	88	15.0624
A0A1D5PS29	Elongation factor 2 OS=Gallus gallus GN=EEF2 PE=4 SV=1 - [A0A1D5PS29_CHICK]	41.84	7	34	35	91	858	95.2989	6.82959	0.937271	89	14.3035	0.938459	89	23.0668	0.960042	89	11.1499
E1BTF4	Uncharacterized protein OS=Gallus gallus GN=OVALY PE=3 SV=2 - [E1BTF4_CHICK]	34.54	4	14	16	130	388	43.7848	5.30029	1.43505	122	25.8309	1.40727	122	31.4691	1.43348	122	22.3028
A0A1D5PPN9	Endoplasmin OS=Gallus gallus GN=HSP90B1 PE=4 SV=1 - [A0A1D5PPN9_CHICK]	46.29	5	33	34	74	795	91.499	4.89404	0.988318	70	15.8128	0.993628	70	19.361	0.998153	70	11.4828
F1P0H9	Collagen alpha-2(I) chain OS=Gallus gallus GN=COL1A2 PE=4 SV=2 - [F1P0H9_CHICK]	16.95	2	18	18	62	1363	128.916	9.20264	0.941613	62	36.7667	0.873761	62	40.107	0.810412	62	26.7185
A0A1D5P3W5	Uncharacterized protein OS=Gallus gallus PE=4 SV=1 - [A0A1D5P3W5_CHICK]	54.14	4	20	20	36	1064	116.863	6.16357	1.01142	36	13.5647	1.0693	36	18.2529	1.21842	36	9.86648
A0A1D5PN54	Uncharacterized protein OS=Gallus gallus GN=ATP5A1 PE=4 SV=1 - [A0A1D5PN54_CHICK]	47.2	14	22	22	53	553	59.8617	9.12939	0.959096	53	20.6696	0.994438	53	22.2311	1.01039	53	12.9497
A0A1D5PEE2	Glyceraldehyde-3-phosphate dehydrogenase OS=Gallus gallus GN=GAPDH PE=4 SV=1 - [A0A1D5PEE2_CHICK]	45.97	5	11	11	75	298	31.7193	8.38232	0.999987	74	22.6922	1.03413	73	22.9873	0.987816	74	16.577
F1N9H4	Elongation factor 1-alpha OS=Gallus gallus GN=EEF1A2 PE=3 SV=3 - [F1N9H4_CHICK]	31.97	2	1	11	46	463	50.4383	9.02686	0.928012	1		0.905829	1		1.12526	1
A0A1D5P5R0	Heat shock protein HSP 90-alpha OS=Gallus gallus GN=HSP90AA1 PE=4 SV=1 - [A0A1D5P5R0_CHICK]	40.47	8	22	31	70	719	83.0101	5.12256	0.966616	51	12.4723	0.985375	51	24.5244	0.985663	51	10.4782
P08250	Apolipoprotein A-I OS=Gallus gallus GN=APOA1 PE=1 SV=2 - [APOA1_CHICK]	69.32	3	21	22	112	264	30.6611	5.69385	0.806701	110	29.3455	0.825286	110	30.6327	0.856541	110	16.4659
A0A1D5P7X0	Uncharacterized protein OS=Gallus gallus GN=CTNNA1 PE=4 SV=1 - [A0A1D5P7X0_CHICK]	41.55	4	22	28	47	905	99.9815	6.16357	0.987495	36	16.0638	0.948608	36	17.5059	0.973303	36	12.6193
P09102	Protein disulfide-isomerase OS=Gallus gallus GN=P4HB PE=1 SV=3 - [PDIA1_CHICK]	53.59	4	24	24	69	515	57.374	4.80518	0.984209	69	14.8245	0.931729	69	22.0951	0.933941	69	14.0549
Q90593	78 kDa glucose-regulated protein OS=Gallus gallus GN=HSPA5 PE=1 SV=1 - [GRP78_CHICK]	50.61	2	29	32	76	652	71.9743	5.22412	0.981477	66	11.5059	0.983786	66	16.7598	1.01619	66	13.2611
A0A1D5PAR5	Uncharacterized protein OS=Gallus gallus GN=TUBA3E PE=4 SV=1 - [A0A1D5PAR5_CHICK]	49.44	3	3	17	66	449	49.9245	5.13525	0.865202	3	7.2096	1.27958	3	27.5059	1.14866	3	10.3096
F1NW97	Tubulin alpha chain OS=Gallus gallus GN=TUBA4B PE=3 SV=3 - [F1NW97_CHICK]	46.21	1	2	16	72	448	49.9624	5.05908	1.16857	2	56.2411	1.26277	2	22.1418	0.990711	2	7.65436
O93601	Apolipoprotein AIV OS=Gallus gallus GN=apoAIV PE=2 SV=1 - [O93601_CHICK]	71.58	1	21	21	41	366	40.8282	4.84326	1.05655	41	14.4745	0.928762	41	21.437	1.12902	41	11.1987
E1C1V3	Plakoglobin OS=Gallus gallus GN=JUP PE=2 SV=2 - [E1C1V3_CHICK]	40.96	3	19	24	45	747	82.0737	6.13818	1.01572	34	15.2477	1.04382	34	18.806	1.06126	34	7.30577
A0A1D5P2X2	Uncharacterized protein OS=Gallus gallus PE=4 SV=1 - [A0A1D5P2X2_CHICK]	25.62	1	34	34	80	1460	163.358	8.14795	1.32342	80	22.8773	1.24532	80	19.2021	1.61089	80	27.1849
F1NMU4	Tubulin beta chain OS=Gallus gallus PE=3 SV=3 - [F1NMU4_CHICK]	38.67	3	1	15	64	450	50.3953	4.97021	0.926923	1		0.970255	1		0.806778	1
F1P360	Uncharacterized protein OS=Gallus gallus GN=CKAP4 PE=4 SV=3 - [F1P360_CHICK]	63.3	3	33	34	65	564	62.4059	5.40186	0.961218	62	17.3235	0.88505	62	19.6973	0.940316	62	14.0757
A0A1D5P3R8	Uncharacterized protein OS=Gallus gallus GN=OVST PE=4 SV=1 - [A0A1D5P3R8_CHICK]	29.4	6	39	40	85	1473	166.285	6.16357	1.06368	84	17.6873	1.30235	84	21.7516	1.54961	84	21.0372
A0A1D5P0G4	Sodium/potassium-transporting ATPase subunit alpha-1 OS=Gallus gallus GN=ATP1A1 PE=4 SV=1 - [A0A1D5P0G4_CHICK]	30.23	13	15	25	41	1019	112.259	5.52881	1.02063	19	20.4984	1.03466	19	15.7099	1.07057	19	9.76562
O57660	CFR-associated protein p70 OS=Gallus gallus PE=2 SV=1 - [O57660_CHICK]	30.52	3	18	19	48	770	83.1336	9.1001	0.966818	45	16.607	0.988468	45	20.7808	0.944298	45	8.4364
P09653	Tubulin beta-5 chain OS=Gallus gallus PE=3 SV=1 - [TBB5_CHICK]	54.93	3	7	18	62	446	49.9391	4.88135	0.91831	20	15.2112	0.998378	20	23.6694	1.01733	20	13.8802
Q5F424	Uncharacterized protein OS=Gallus gallus GN=CCT2 PE=2 SV=1 - [Q5F424_CHICK]	48.6	2	22	22	38	535	57.3951	6.27783	0.97037	38	21.8422	0.983596	38	20.4543	1.0099	38	13.4382
F1NJ23	Uncharacterized protein OS=Gallus gallus PE=4 SV=3 - [F1NJ23_CHICK]	26.48	1	27	27	41	1284	140.507	4.81787	0.880496	41	15.0924	0.901788	41	22.902	0.894409	41	12.0317
Q8JG64	Protein disulfide-isomerase A3 OS=Gallus gallus GN=PDIA3 PE=2 SV=1 - [PDIA3_CHICK]	57.62	1	28	28	64	505	56.1465	6.02393	0.966558	64	15.6717	0.952785	64	21.4715	0.965322	64	10.4126
F1N9S7	Annexin OS=Gallus gallus GN=ANXA1 PE=3 SV=1 - [F1N9S7_CHICK]	55.26	3	18	19	52	342	38.5319	7.44482	0.990821	48	20.622	0.787786	48	26.1921	0.773223	48	28.4976
P00940	Triosephosphate isomerase OS=Gallus gallus GN=TPI1 PE=1 SV=2 - [TPIS_CHICK]	59.68	3	12	12	29	248	26.6038	7.1958	0.953615	29	11.4854	1.00197	29	24.5844	0.851007	29	10.7806
E1C8K3	Annexin OS=Gallus gallus PE=3 SV=2 - [E1C8K3_CHICK]	63.72	1	16	17	48	317	35.6314	6.29053	0.975663	46	15.3996	0.950583	46	16.3344	0.915379	46	16.7089
P17153	Annexin A5 OS=Gallus gallus GN=ANXA5 PE=1 SV=2 - [ANXA5_CHICK]	66.04	4	23	23	66	321	36.1756	5.8208	0.936595	66	28.3262	0.882424	66	30.543	0.948913	66	13.5579
F1NW43	Pyruvate kinase OS=Gallus gallus GN=PKM PE=3 SV=2 - [F1NW43_CHICK]	50.38	3	21	21	47	530	57.8368	7.86963	0.945351	47	17.0778	1.00027	47	31.3486	0.94804	47	17.4827
Q5ZMD1	14-3-3 protein theta OS=Gallus gallus GN=YWHAQ PE=1 SV=1 - [1433T_CHICK]	58.78	5	10	15	46	245	27.7647	4.77979	0.884703	32	20.5555	0.887306	32	27.9623	0.901729	32	13.3276
A0A1D5PYU1	Uncharacterized protein OS=Gallus gallus PE=4 SV=1 - [A0A1D5PYU1_CHICK]	27.7	3	1	11	37	527	47.3459	8.77783	0.931756	2	18.5197	0.873742	2	10.9967	0.850524	2	16.9447
Q5ZMT0	14-3-3 protein epsilon OS=Gallus gallus GN=YWHAE PE=1 SV=1 - [1433E_CHICK]	52.94	3	9	12	38	255	29.1554	4.7417	1.0004	27	20.5805	0.984052	27	26.14	1.01113	27	18.9977
Q90864	Beta-H globin OS=Gallus gallus GN=HBG2 PE=3 SV=1 - [Q90864_CHICK]	80.27	4	6	14	105	147	16.3546	9.11475	0.925289	15	21.8771	1.30723	15	27.6767	1.003	15	7.90974
A0A1D5P1W7	Uncharacterized protein OS=Gallus gallus PE=4 SV=1 - [A0A1D5P1W7_CHICK]	20.75	1	18	18	33	1099	119.865	6.06201	0.970877	33	22.3897	0.997609	33	22.9093	1.01165	33	17.4594
A0A1D5PJG3	Caldesmon OS=Gallus gallus GN=CALD1 PE=4 SV=1 - [A0A1D5PJG3_CHICK]	33.56	2	28	28	50	724	82.9594	5.40186	1.06596	50	11.1727	0.966438	50	16.9562	0.833712	49	14.6596
F1NZ86	Stress-70 protein, mitochondrial OS=Gallus gallus GN=HSPA9 PE=3 SV=1 - [F1NZ86_CHICK]	38.22	3	22	23	46	675	73.1168	6.43018	0.922693	44	10.6461	0.959204	44	15.8908	0.959964	44	10.5809
F1NP51	Lamin-B2 OS=Gallus gallus GN=LMNB2 PE=3 SV=2 - [F1NP51_CHICK]	51	2	27	30	60	600	67.9105	5.2749	0.94838	54	12.6108	0.922111	54	15.3534	1.00007	54	12.104
Q5ZM95	Uncharacterized protein OS=Gallus gallus GN=RCJMB04_2m14 PE=2 SV=1 - [Q5ZM95_CHICK]	29.27	8	10	11	44	492	53.6013	5.94775	0.956317	43	15.551	0.993705	43	20.6182	0.980504	43	16.4247
Q90576	450 kDa protein (Fragment) OS=Gallus gallus PE=2 SV=1 - [Q90576_CHICK]	50.97	1	1	18	34	465	47.4017	5.75732	1.1855	3	71.6646	1.02591	3	14.9661	0.968109	3	3.14556
Q7SX63	Heat shock protein 70 OS=Gallus gallus GN=HSP70 PE=3 SV=1 - [Q7SX63_CHICK]	37.38	13	11	24	51	634	69.8698	5.85889	1.09076	14	13.0024	1.20396	14	9.14278	1.01977	14	12.1902
P27731	Transthyretin OS=Gallus gallus GN=TTR PE=1 SV=1 - [TTHY_CHICK]	37.33	1	5	5	57	150	16.2991	5.23682	0.991279	57	19.9661	0.938797	57	30.737	1.00656	57	13.2478
A0A1D5NTE0	Uncharacterized protein OS=Gallus gallus GN=AKAP12 PE=4 SV=1 - [A0A1D5NTE0_CHICK]	19.14	2	26	26	39	1907	207.264	4.43701	1.03136	39	22.0764	0.943048	39	20.7362	0.917524	39	25.4526
F1P5B0	Tubulin alpha chain OS=Gallus gallus GN=TUBAL3 PE=3 SV=2 - [F1P5B0_CHICK]	48.8	3	7	18	48	459	51.2141	5.07178	1.49035	7	24.0254	1.48441	7	29.0495	1.20598	7	4.48064
Q90WF0	CgABP260 OS=Gallus gallus PE=2 SV=1 - [Q90WF0_CHICK]	18.66	3	29	34	46	2658	280.321	6.3667	1.27488	36	11.0574	1.25576	36	25.065	1.09661	36	10.2006
E1BZ05	Desmin OS=Gallus gallus GN=DES PE=3 SV=3 - [E1BZ05_CHICK]	48.92	6	1	25	58	464	53.4621	5.37646	1.73327	4	25.5763	1.52889	4	16.9396	1.16842	4	26.8011
A0A1D5NX48	Keratin, type I cytoskeletal 14 OS=Gallus gallus GN=KRT14 PE=4 SV=1 - [A0A1D5NX48_CHICK]	35.84	6	1	18	52	466	50.7166	5.04639	0.54569	3	1.84005	0.623167	3	5.38313	0.599902	3	3.08118
A0A1D5P650	Uncharacterized protein OS=Gallus gallus GN=SLC25A1 PE=4 SV=1 - [A0A1D5P650_CHICK]	24.93	9	18	43	65	1921	218.748	6.29053	0.970366	21	24.3019	0.971271	21	25.5865	0.980998	21	9.21746
E1C0Q5	Uncharacterized protein OS=Gallus gallus GN=ACAT1 PE=3 SV=2 - [E1C0Q5_CHICK]	36.1	1	11	11	27	421	44.0619	9.0415	0.930379	27	28.6612	0.959621	27	28.8182	0.942259	27	12.4334
F1NPR7	Keratin, type I cytoskeletal 14 OS=Gallus gallus GN=KRT14 PE=3 SV=3 - [F1NPR7_CHICK]	41.14	5	2	19	51	457	49.8891	4.99561	1.30938	2	63.3303	1.46931	2	66.9005	1.17461	2	90.6418
O13265	Tissue transglutaminase OS=Gallus gallus PE=2 SV=1 - [O13265_CHICK]	26.71	3	13	13	26	689	77.8361	5.021	1.13562	26	27.0227	1.04406	26	28.47	1.03229	26	27.8325
P13648	Lamin-A OS=Gallus gallus GN=LMNA PE=2 SV=1 - [LMNA_CHICK]	46.42	1	28	29	47	657	73.1204	6.94678	0.974519	46	12.9243	0.894077	46	14.5186	0.921514	46	7.78935
P09644	Tubulin alpha-5 chain OS=Gallus gallus PE=3 SV=1 - [TBA5_CHICK]	40.18	2	3	14	58	448	49.9164	5.05908	0.945533	6	26.2199	1.3458	6	52.4164	0.985157	6	13.9475
Q6EE32	Calreticulin (Fragment) OS=Gallus gallus PE=2 SV=1 - [Q6EE32_CHICK]	44.31	3	16	16	47	404	46.8513	4.55127	0.957049	47	14.7478	0.881309	47	16.2807	0.9179	47	13.7053
A0A1D5NYM1	Uncharacterized protein OS=Gallus gallus GN=PFKP PE=4 SV=1 - [A0A1D5NYM1_CHICK]	23.28	7	13	13	26	786	86.1597	7.38623	0.996982	26	13.4555	1.03653	26	21.3161	1.02623	26	17.4184
Q5ZKC9	14-3-3 protein zeta OS=Gallus gallus GN=YWHAZ PE=2 SV=1 - [1433Z_CHICK]	56.33	4	8	12	33	245	27.7577	4.79248	0.943328	20	24.6343	0.925918	20	22.846	0.915305	20	9.74566
E1BT93	Uncharacterized protein OS=Gallus gallus GN=Gga.8366 PE=3 SV=3 - [E1BT93_CHICK]	40.66	4	16	17	39	519	56.7549	7.79639	1.12215	38	14.2572	1.02082	38	14.8499	1.0005	38	11.5872
Q5F4A4	Inosine-5'-monophosphate dehydrogenase OS=Gallus gallus GN=IMPDH PE=2 SV=1 - [Q5F4A4_CHICK]	30.16	3	12	12	27	514	55.5236	7.03467	1.01547	27	13.6331	0.992414	27	21.3511	1.01753	27	10.8564
Q90631	Kinectin OS=Gallus gallus GN=KTN1 PE=1 SV=1 - [KTN1_CHICK]	29.62	1	3	39	54	1364	155.881	5.89697	1.19129	6	29.3187	1.3112	6	26.5966	1.17793	6	37.0904
R9TNA6	Ovalbumin-related protein X OS=Gallus gallus gallus GN=OVALX PE=2 SV=1 - [R9TNA6_CHICK]	42.04	4	18	19	85	402	45.4011	6.7417	1.53698	79	24.5477	1.46331	79	21.9112	1.60056	79	33.6762
E1BRE9	Decorin OS=Gallus gallus GN=DCN PE=4 SV=2 - [E1BRE9_CHICK]	43.42	2	14	14	37	357	39.6029	8.32373	0.913179	37	18.0267	0.875482	37	19.6437	0.878524	37	14.453
A0A1D5PKF0	Major vault protein OS=Gallus gallus GN=MVP PE=4 SV=1 - [A0A1D5PKF0_CHICK]	37.34	3	23	23	40	849	93.723	5.45264	1.03176	40	16.345	1.11724	40	23.0544	1.01878	40	14.4652
O73665	Desmin (Fragment) OS=Gallus gallus PE=2 SV=1 - [O73665_CHICK]	49.55	7	1	25	55	448	51.6322	5.37646	1.25205	1		1.31859	1		1.10683	1
E1BUP8	Uncharacterized protein OS=Gallus gallus PE=4 SV=3 - [E1BUP8_CHICK]	43.53	2	25	25	54	2961	310.766	5.65576	0.886026	54	20.0492	0.868275	54	26.1782	0.797097	54	18.7034
R4GM10	Fructose-bisphosphate aldolase OS=Gallus gallus GN=ALDOC PE=3 SV=1 - [R4GM10_CHICK]	54.67	2	17	19	37	364	39.336	6.63916	1.03494	34	13.7234	1.02883	34	15.3839	0.975091	34	11.7822
F1NI05	Uncharacterized protein OS=Gallus gallus GN=LAMC1 PE=4 SV=3 - [F1NI05_CHICK]	17.03	4	21	21	33	1603	176.348	5.08447	0.909251	33	19.5228	0.954347	33	25.7326	0.914141	33	18.3803
A0A1D5PJ08	Uncharacterized protein OS=Gallus gallus GN=NID1 PE=4 SV=1 - [A0A1D5PJ08_CHICK]	24.35	3	25	25	35	1232	134.689	5.2876	0.908815	35	12.8333	0.973589	35	18.8893	0.985853	35	14.3624
F1NX60	Fibulin-1 OS=Gallus gallus GN=FBLN1 PE=3 SV=1 - [F1NX60_CHICK]	33.81	2	17	17	23	704	78.1155	5.08447	0.831086	23	17.4871	0.75014	23	29.8113	0.803071	23	27.5015
E1C2P9	Kinectin OS=Gallus gallus GN=KTN1 PE=4 SV=3 - [E1C2P9_CHICK]	29.03	2	2	37	49	1364	155.878	5.85889	0.750263	2	56.8848	0.865662	2	68.0259	0.859357	2	37.7591
Q8AWI4	Alpha-tropomyosin 2 OS=Gallus gallus GN=TPM1 PE=2 SV=1 - [Q8AWI4_CHICK]	68.66	3	5	24	65	284	32.7907	4.69092	1.16834	11	14.9139	1.36419	11	19.3012	1.01131	11	7.33141
D0EKR3	Peptidyl-prolyl cis-trans isomerase OS=Gallus gallus GN=PPIA PE=2 SV=1 - [D0EKR3_CHICK]	41.21	1	9	9	59	165	17.7987	8.08936	0.954821	59	18.1911	0.909956	59	18.6576	0.919339	59	14.8344
F1NK96	Uncharacterized protein OS=Gallus gallus GN=PDIA6 PE=3 SV=1 - [F1NK96_CHICK]	46.98	2	15	15	29	447	48.7574	5.18604	0.982273	29	17.2617	0.941621	29	23.9993	1.00635	29	8.92566
A0A1D5PLK4	Collagen alpha-2(VI) chain OS=Gallus gallus GN=COL6A2 PE=4 SV=1 - [A0A1D5PLK4_CHICK]	22.48	2	17	17	37	1001	107.366	5.88428	1.0819	37	15.1593	0.980896	37	20.3881	0.98385	37	17.1523
F2Z4L4	Uncharacterized protein OS=Gallus gallus GN=SET PE=3 SV=1 - [F2Z4L4_CHICK]	26.35	2	6	6	20	277	32.0837	4.22119	0.846544	20	29.542	0.867509	20	25.8111	0.828725	20	19.7404
Q02391	Golgi apparatus protein 1 OS=Gallus gallus GN=GLG1 PE=1 SV=1 - [GSLG1_CHICK]	27.06	2	28	28	45	1142	129.625	6.85889	1.03375	45	18.1865	0.999177	45	19.7759	1.03852	45	17.1104
F1P4H4	Uncharacterized protein OS=Gallus gallus GN=TXNDC5 PE=3 SV=1 - [F1P4H4_CHICK]	47.1	2	16	16	26	414	46.3928	6.02393	0.958048	26	10.2803	0.824863	26	15.7038	0.962312	26	14.6079
A0A1D5PKC8	Uncharacterized protein OS=Gallus gallus GN=MSN PE=4 SV=1 - [A0A1D5PKC8_CHICK]	40	15	20	28	51	580	68.3281	6.3667	1.03755	31	18.2166	0.959451	31	11.2791	0.940871	31	12.0991
A0A1D5PE33	Uncharacterized protein OS=Gallus gallus GN=RAB1A PE=4 SV=1 - [A0A1D5PE33_CHICK]	70.73	15	9	12	32	205	22.6934	6.21436	0.898001	19	15.0632	0.918033	19	22.0064	0.984537	19	19.9613
A0A1D5NUU1	Uncharacterized protein OS=Gallus gallus GN=SNRNP200 PE=4 SV=1 - [A0A1D5NUU1_CHICK]	16.45	1	22	27	36	2085	238.673	6.1001	0.944489	30	19.6045	1.14492	30	29.873	1.01669	30	17.7792
A0A1D5PAN0	Uncharacterized protein OS=Gallus gallus GN=PRELP PE=4 SV=1 - [A0A1D5PAN0_CHICK]	48.66	2	15	15	30	374	42.9459	8.95361	1.08315	30	28.5385	1.01242	30	26.6814	0.958372	30	19.7049
A0A1D5PN61	Uncharacterized protein OS=Gallus gallus GN=CLU PE=4 SV=1 - [A0A1D5PN61_CHICK]	32.37	4	14	14	39	448	51.2737	5.66846	1.25357	39	21.2206	1.48272	39	23.9734	1.28304	39	16.2548
A0A1D5NYB2	Uncharacterized protein OS=Gallus gallus GN=PABPC1 PE=4 SV=1 - [A0A1D5NYB2_CHICK]	27.4	6	17	17	30	635	70.5039	9.49561	0.932238	30	12.1331	0.959818	30	12.9729	1.00176	30	10.2344
A0A1D5PQN0	Uncharacterized protein OS=Gallus gallus GN=CTNNB1 PE=4 SV=1 - [A0A1D5PQN0_CHICK]	32.36	3	13	18	33	717	78.4802	6.32861	0.975152	22	16.3266	1.0895	22	20.4046	1.00447	22	14.1794
E1BVT3	Malate dehydrogenase OS=Gallus gallus GN=MDH2 PE=3 SV=2 - [E1BVT3_CHICK]	56.7	2	15	15	27	351	36.9445	8.55811	0.911041	27	10.2928	0.84658	27	13.1662	0.91614	27	16.7141
A0A1D5P8I7	Uncharacterized protein OS=Gallus gallus GN=IDH2 PE=4 SV=1 - [A0A1D5P8I7_CHICK]	40.13	2	18	19	37	451	50.5099	8.83643	1.02917	36	13.2268	0.961693	36	17.5141	1.01166	36	17.6706
H9L3L2	Coatomer subunit alpha OS=Gallus gallus GN=COPA PE=4 SV=2 - [H9L3L2_CHICK]	31.7	3	31	31	49	1224	138.434	7.59131	0.990836	49	11.0988	1.01002	49	15.0688	0.978408	49	15.5846
Q9I8D6	T-complex protein 1 subunit delta OS=Gallus gallus GN=tcp-1 delta PE=2 SV=1 - [Q9I8D6_CHICK]	32.46	3	14	16	32	536	57.7006	7.79639	1.0061	28	15.1825	0.975694	28	16.8099	1.00014	28	12.3265
Q9W6H0	Mimecan OS=Gallus gallus GN=OGN PE=2 SV=1 - [MIME_CHICK]	25.17	1	7	7	20	294	33.1582	6.55127	1.00451	20	21.6992	1.04728	20	17.1587	0.879422	20	14.3705
A0A1D5PNS5	Uncharacterized protein OS=Gallus gallus GN=LOC770011 PE=4 SV=1 - [A0A1D5PNS5_CHICK]	59.88	2	5	9	28	172	19.8705	4.80518	1.02021	10	15.7067	1.01214	10	25.5795	0.951041	10	12.4264
P24798	Sodium/potassium-transporting ATPase subunit alpha-3 OS=Gallus gallus GN=ATP1A3 PE=2 SV=1 - [AT1A3_CHICK]	14.06	6	1	11	23	1010	111.213	5.37646	0.696193	1		2.71514	1		0.779896	1
A0A1D5PNB4	Integrin beta-1 OS=Gallus gallus GN=ITGB1 PE=4 SV=1 - [A0A1D5PNB4_CHICK]	27.97	4	21	21	34	801	88.342	5.2749	0.933881	34	21.1847	0.84942	34	19.0265	0.934217	34	9.61611
Q71SG1	Collapsin response mediator protein-2B OS=Gallus gallus GN=CRMP2B PE=2 SV=1 - [Q71SG1_CHICK]	32.87	5	11	15	28	572	62.2196	6.49365	1.03475	23	15.2274	0.951053	23	24.052	0.978299	23	13.163
A0A1D5PG28	40S ribosomal protein SA OS=Gallus gallus GN=RPSA PE=4 SV=1 - [A0A1D5PG28_CHICK]	47.22	5	10	11	22	288	32.0973	5.52881	1.06128	21	22.7565	1.1147	21	27.9533	1.08439	21	13.6638
P02612	Myosin regulatory light chain 2, smooth muscle major isoform OS=Gallus gallus PE=1 SV=2 - [MLRM_CHICK]	59.88	1	4	8	31	172	19.8324	4.91943	1.26191	13	13.4717	1.31777	13	21.0673	0.953596	13	23.0028
A0A1D5NTU8	Uncharacterized protein OS=Gallus gallus GN=KRT75L4 PE=4 SV=1 - [A0A1D5NTU8_CHICK]	16.36	7	1	16	91	709	70.0449	7.1958	0.962951	11	16.3695	0.979659	11	11.2868	0.998118	11	12.867
F1NSP8	Uncharacterized protein OS=Gallus gallus GN=HNRNPU PE=4 SV=3 - [F1NSP8_CHICK]	25.42	2	22	22	43	842	91.5534	5.93506	0.93264	43	11.6108	0.902363	43	15.5826	0.968619	43	7.96289
E1C0F3	Uncharacterized protein OS=Gallus gallus GN=RAB7A PE=4 SV=1 - [E1C0F3_CHICK]	71.5	2	14	14	27	207	23.5329	6.69775	0.950969	27	19.6988	0.863651	27	14.9725	0.969552	27	15.2889
A0A1D5P2B9	Uncharacterized protein OS=Gallus gallus GN=TPM3 PE=4 SV=1 - [A0A1D5P2B9_CHICK]	61.29	3	5	21	61	248	28.8377	4.75439	0.994497	10	11.0904	0.882162	10	16.3193	0.942291	10	5.1487
A0A1D5P5F5	Uncharacterized protein OS=Gallus gallus PE=4 SV=1 - [A0A1D5P5F5_CHICK]	50.37	2	14	17	70	268	29.6973	6.45557	0.904235	47	19.021	0.94677	47	18.8928	0.948357	47	19.43
Q8JFP1	Eukaryotic initiation factor 4A-II OS=Gallus gallus GN=EIF4A2 PE=2 SV=1 - [IF4A2_CHICK]	56.51	5	13	20	42	407	46.3418	5.47803	0.955687	27	21.4549	0.990584	27	14.9108	1.0437	27	16.137
Q5ZLP8	Insulin-like growth factor 2 mRNA-binding protein 3 OS=Gallus gallus GN=IGF2BP3 PE=2 SV=1 - [IF2B3_CHICK]	35.27	10	18	20	35	584	64.3327	8.93896	0.958897	31	19.227	0.936358	31	25.2949	0.926363	31	8.94926
E1BTG1	Uncharacterized protein OS=Gallus gallus GN=RPL12 PE=3 SV=2 - [E1BTG1_CHICK]	49.7	3	6	6	20	165	17.7265	9.42236	1.07793	20	21.111	1.09302	20	12.82	1.08207	20	8.03331
Q5F491	Uncharacterized protein OS=Gallus gallus GN=DDX3X PE=2 SV=1 - [Q5F491_CHICK]	36.87	2	21	22	32	651	72.0046	6.99072	0.966928	29	12.4389	0.951116	29	16.6573	1.01173	29	10.438
O93510	Gelsolin OS=Gallus gallus GN=GSN PE=2 SV=1 - [GELS_CHICK]	29.82	3	1	19	40	778	85.7782	6.31592	0.873708	3	2.34922	0.897126	3	8.30985	0.879686	3	11.5942
F1NZZ2	Uncharacterized protein OS=Gallus gallus PE=4 SV=3 - [F1NZZ2_CHICK]	16.6	1	23	23	33	1488	166.239	8.104	1.00771	33	11.8544	1.0392	33	22.8619	0.947765	33	13.785
A0A1D5PE29	Uncharacterized protein OS=Gallus gallus PE=4 SV=1 - [A0A1D5PE29_CHICK]	28.3	13	28	29	46	1113	132.825	7.35693	0.981579	45	18.3556	1.01425	45	21.3702	0.972808	45	13.8941
A0A1D5PEM4	Uncharacterized protein OS=Gallus gallus PE=4 SV=1 - [A0A1D5PEM4_CHICK]	47.02	2	7	8	30	168	18.3328	4.67822	0.928894	26	12.9693	0.962319	26	17.6236	0.805131	26	11.6924
A0A1D5PYG0	Uncharacterized protein OS=Gallus gallus PE=4 SV=1 - [A0A1D5PYG0_CHICK]	25.5	2	11	11	22	549	55.5519	8.38232	1.10781	22	38.1929	0.974383	22	57.8303	1.023	22	29.8654
F1NVA4	Nucleophosmin OS=Gallus gallus GN=NPM1 PE=4 SV=3 - [F1NVA4_CHICK]	45.92	4	11	11	32	294	32.564	4.77979	0.957065	32	19.4817	0.933916	32	31.8757	0.991881	32	20.7783
Q5ZLQ6	14-3-3 protein beta/alpha OS=Gallus gallus GN=YWHAB PE=2 SV=1 - [1433B_CHICK]	39.34	3	3	9	28	244	27.8898	4.83057	1.01364	11	14.032	0.982642	11	15.0899	0.992459	11	6.95878
P47826	60S acidic ribosomal protein P0 OS=Gallus gallus GN=RPLP0 PE=2 SV=1 - [RLA0_CHICK]	43.35	2	10	10	24	316	34.2638	5.98584	0.908048	24	12.5552	0.927075	24	13.5892	1.01993	24	13.418
A0A1D5PC92	Uncharacterized protein OS=Gallus gallus GN=HIST1H2B5L PE=4 SV=1 - [A0A1D5PC92_CHICK]	50.79	7	3	8	53	126	13.9195	10.2427	0.861258	11	14.5597	0.842273	11	20.9918	0.874322	11	16.9869
A0A1D5NZ30	Nucleolin OS=Gallus gallus GN=NCL PE=4 SV=1 - [A0A1D5NZ30_CHICK]	31.4	2	22	22	51	691	75.3543	4.91943	0.891801	51	15.4028	0.851949	51	21.8901	0.956033	51	11.0236
E1BZE6	Uncharacterized protein OS=Gallus gallus GN=HNRNPA3 PE=4 SV=3 - [E1BZE6_CHICK]	31.75	4	11	12	29	378	39.5166	8.86572	0.956583	24	17.3779	0.996293	24	14.7731	1.02921	24	14.0699
P11682	Apolipoprotein B (Fragment) OS=Gallus gallus GN=APOB PE=2 SV=1 - [APOB_CHICK]	41.8	1	1	18	32	433	50.8156	8.23584	0.179529	2	4.83739	0.198666	2	3.62954	0.222069	2	16.7324
A0A1D5P9B0	Uncharacterized protein OS=Gallus gallus GN=TPM3 PE=4 SV=1 - [A0A1D5P9B0_CHICK]	40.88	3	2	16	48	296	34.3245	4.90674	0.986961	3	4.80092	0.978753	3	4.30928	0.792518	3	4.19739
P23614	Brain acid soluble protein 1 homolog OS=Gallus gallus GN=BASP1 PE=2 SV=4 - [BASP1_CHICK]	77.87	2	15	15	30	244	25.4233	4.67822	0.993939	30	12.4484	0.847986	30	17.446	0.873449	30	13.5484
A0A1D5P5G1	Uncharacterized protein OS=Gallus gallus GN=HNRNPA1 PE=4 SV=1 - [A0A1D5P5G1_CHICK]	29.36	2	7	9	23	344	36.0232	9.48096	0.939487	15	13.9688	0.946844	15	23.2089	0.964886	15	16.8485
F1N833	Prohibitin-2 OS=Gallus gallus GN=PHB2 PE=4 SV=3 - [F1N833_CHICK]	62.63	2	17	17	30	289	32.0613	9.84717	0.950155	30	12.5445	0.973361	30	14.6477	1.03487	30	10.4
F1NJ10	Uncharacterized protein OS=Gallus gallus GN=SLC25A5 PE=3 SV=3 - [F1NJ10_CHICK]	49.66	3	3	14	38	298	32.8431	9.75928	0.955143	6	13.0126	0.886223	6	17.2905	1.00349	6	16.1271
A0A1D5NYT2	Uncharacterized protein OS=Gallus gallus GN=NNT PE=4 SV=1 - [A0A1D5NYT2_CHICK]	29.19	3	26	26	38	1086	113.705	7.34229	0.981267	38	10.551	0.938563	38	17.4966	0.954911	38	10.7782
Q5ZJ54	T-complex protein 1 subunit zeta OS=Gallus gallus GN=CCT6 PE=1 SV=3 - [TCPZ_CHICK]	38.68	1	17	17	26	530	57.6085	6.81494	0.98532	26	9.44392	0.976012	26	18.0114	0.965837	26	13.508
E1C4M0	Uncharacterized protein OS=Gallus gallus GN=RPS2 PE=3 SV=1 - [E1C4M0_CHICK]	46.85	1	14	14	32	286	30.6544	10.2427	0.963454	32	12.4919	0.860829	32	15.241	1.04896	32	9.28574
P79781	Ubiquitin-40S ribosomal protein S27a OS=Gallus gallus GN=RPS27A PE=2 SV=3 - [RS27A_CHICK]	53.85	10	3	8	37	156	17.9675	9.64209	0.72986	11	55.3499	0.754135	11	48.0267	0.901091	11	17.9689
F1NN08	Uncharacterized protein OS=Gallus gallus GN=ARF1 PE=3 SV=2 - [F1NN08_CHICK]	50.83	10	3	8	24	181	20.6837	6.80029	0.958267	8	6.12979	0.926648	8	11.4769	0.945928	8	11.9373
Q03669	Sarcoplasmic/endoplasmic reticulum calcium ATPase 2 OS=Gallus gallus GN=ATP2A2 PE=2 SV=2 - [AT2A2_CHICK]	22.77	4	13	18	26	1041	114.618	5.33838	0.993759	19	15.1258	0.962597	19	29.4368	0.965996	19	12.5669
F1NIP5	Uncharacterized protein OS=Gallus gallus GN=PRPS1 PE=3 SV=3 - [F1NIP5_CHICK]	27.67	1	2	7	15	318	34.7249	6.91748	1.05754	4	1.84394	1.02604	4	4.03756	0.864585	4	6.99449
A0A1D5PJ95	Uncharacterized protein OS=Gallus gallus PE=4 SV=1 - [A0A1D5PJ95_CHICK]	10.92	2	2	5	33	476	46.2881	5.66846	0.893076	4	52.3548	0.872051	4	146.258	0.76728	4	64.1229
A0A1D5PL36	Uncharacterized protein OS=Gallus gallus GN=ACAA2 PE=4 SV=1 - [A0A1D5PL36_CHICK]	31.23	2	10	10	23	397	41.6277	7.88428	0.969819	23	17.1541	0.827507	23	13.0867	0.831406	23	13.8127
A0A1D5PY92	Uncharacterized protein OS=Gallus gallus GN=RPS3A PE=4 SV=1 - [A0A1D5PY92_CHICK]	55.3	5	14	14	30	264	29.8477	9.71533	0.949705	30	25.0503	0.921267	30	20.9785	1.09539	30	19.6703
P63247	Receptor of activated protein C kinase 1 OS=Gallus gallus GN=RACK1 PE=2 SV=1 - [RACK1_CHICK]	59.94	2	17	17	35	317	35.0546	7.69385	0.898978	35	16.1895	0.896388	35	22.1812	0.970364	35	12.28
Q8UWC5	Nuclear protein matrin 3 OS=Gallus gallus GN=MATR3 PE=2 SV=1 - [Q8UWC5_CHICK]	28.16	1	19	19	30	902	100.651	6.15088	0.987884	30	14.3161	1.05389	30	22.2497	0.942377	30	18.96
F1P3U1	MICOS complex subunit MIC60 OS=Gallus gallus GN=IMMT PE=3 SV=1 - [F1P3U1_CHICK]	29.25	2	15	15	20	711	79.175	6.01123	1.00552	20	14.0211	0.953293	20	17.3735	1.05058	20	8.92017
A0A1D5PMT8	Uncharacterized protein OS=Gallus gallus GN=RPLP2 PE=4 SV=1 - [A0A1D5PMT8_CHICK]	72.17	2	4	5	14	115	11.8349	4.48779	1.03908	13	13.7629	1.08726	13	12.0387	1.0079	13	11.6991
Q5ZLX2	Eukaryotic translation initiation factor 2 subunit 1 OS=Gallus gallus GN=EIF2S1 PE=2 SV=2 - [IF2A_CHICK]	45.4	1	11	11	18	315	36.1555	5.13525	0.926979	18	8.17803	0.88775	18	24.791	0.950422	18	9.84038
Q5ZLG7	Uncharacterized protein OS=Gallus gallus GN=SLC25A6 PE=2 SV=1 - [Q5ZLG7_CHICK]	49.33	7	3	14	39	298	32.7271	9.71533	1.16311	7	48.3782	1.05375	7	10.6301	0.997158	7	9.71006
A0A1D5PY49	Uncharacterized protein OS=Gallus gallus PE=4 SV=1 - [A0A1D5PY49_CHICK]	43.61	1	1	6	44	133	14.4616	10.0815	1.17581	2	14.1428	1.5842	2	29.645	4.64497	2	36.0523
P10184	Ovoinhibitor OS=Gallus gallus GN=OIH PE=1 SV=2 - [IOV7_CHICK]	39.41	2	1	16	33	472	51.8852	6.58057	1.58344	4	37.9193	1.41664	4	31.9148	2.61261	4	37.1366
A0A1D5PB11	Uncharacterized protein OS=Gallus gallus GN=TJP1 PE=4 SV=1 - [A0A1D5PB11_CHICK]	15.89	4	20	20	31	1687	189.381	6.72705	1.05831	31	11.6783	1.02755	31	15.3768	1.03013	31	15.177
R4GH26	Uncharacterized protein OS=Gallus gallus GN=FKBP10 PE=4 SV=1 - [R4GH26_CHICK]	29.61	2	13	14	21	564	62.3142	5.43994	1.00998	20	15.8831	0.967589	20	24.6538	0.907195	20	19.5162
F1NPG2	Isocitrate dehydrogenase [NADP] OS=Gallus gallus GN=IDH1 PE=3 SV=2 - [F1NPG2_CHICK]	39.04	2	15	16	31	415	46.5725	7.94287	0.919844	30	15.8625	0.941647	30	24.7106	0.91352	30	16.3452
F1NC38	Uncharacterized protein OS=Gallus gallus GN=ACADL PE=3 SV=1 - [F1NC38_CHICK]	35.96	2	14	14	22	431	47.8433	8.14795	0.998027	22	8.31167	1.00095	22	11.0805	0.969832	22	9.28513
A0A1D5PDK5	Uncharacterized protein OS=Gallus gallus PE=4 SV=1 - [A0A1D5PDK5_CHICK]	81	2	14	14	30	200	22.2341	8.5874	0.948728	30	16.2679	0.918295	30	20.793	0.922395	30	8.64343
F1NV49	ATP-dependent RNA helicase DDX1 OS=Gallus gallus GN=DDX1 PE=4 SV=3 - [F1NV49_CHICK]	20.68	2	12	12	24	740	82.4749	7.1665	1.02942	24	21.3774	1.07951	24	31.3143	1.03064	24	15.3221
Q5F3D2	Uncharacterized protein OS=Gallus gallus GN=HNRNPH3 PE=2 SV=1 - [Q5F3D2_CHICK]	35.96	1	8	9	25	342	36.633	7.12256	0.971794	19	15.7481	0.992182	19	29.0177	1.00393	19	11.8006
E1C016	Uncharacterized protein OS=Gallus gallus GN=COPB2 PE=4 SV=1 - [E1C016_CHICK]	25.41	1	21	21	27	913	103.08	5.23682	0.977996	27	12.9678	0.987738	27	21.8866	0.996213	27	6.48437
Q6EE31	T-complex protein 1 subunit theta OS=Gallus gallus GN=CCT8 PE=1 SV=3 - [TCPQ_CHICK]	44.89	5	22	22	33	548	59.4462	5.52881	0.999355	31	12.1755	0.988218	31	15.4686	1.05009	31	11.6493
A0A1D5PHC5	Heat shock cognate protein HSP 90-beta OS=Gallus gallus GN=HSP90AB1 PE=4 SV=1 - [A0A1D5PHC5_CHICK]	21.18	3	6	15	32	694	79.9688	5.33838	0.91435	10	7.2912	0.873721	10	12.8148	1.07668	10	10.2744
A0A1D5NT78	Uncharacterized protein OS=Gallus gallus PE=4 SV=1 - [A0A1D5NT78_CHICK]	12.21	3	18	18	24	1786	196.23	5.57959	0.914029	24	13.4369	0.885135	24	14.212	0.997464	24	21.8757
F1P1A5	Uncharacterized protein OS=Gallus gallus GN=TKT PE=4 SV=2 - [F1P1A5_CHICK]	27.91	2	16	16	33	627	68.4109	7.51807	1.03402	33	12.0261	1.00278	33	13.2846	0.960865	33	9.4704
F1NW17	Uncharacterized protein OS=Gallus gallus GN=NCAPG2 PE=4 SV=3 - [F1NW17_CHICK]	18.65	4	10	10	20	858	95.9183	7.34229	1.05084	20	12.1082	1.17007	20	21.983	1.15041	20	24.1295
Q9YHD2	Nuclear calmodulin-binding protein (Fragment) OS=Gallus gallus GN=URP PE=2 SV=1 - [Q9YHD2_CHICK]	23.25	1	18	18	33	757	84.1273	4.71631	0.927244	33	15.0372	0.936051	33	15.3304	0.977314	33	11.2123
P20785	Collagen alpha-1(VI) chain OS=Gallus gallus GN=COL6A1 PE=2 SV=1 - [CO6A1_CHICK]	26.01	3	20	20	35	1019	107.917	5.89697	1.04254	35	16.9468	1.05015	35	17.0284	0.964877	35	25.2043
P09207	Tubulin beta-6 chain OS=Gallus gallus PE=1 SV=1 - [TBB6_CHICK]	37.44	1	5	14	38	446	50.1214	5.05908	0.881652	10	21.2139	1.09498	10	12.025	1.09833	10	11.7251
F1P070	Uncharacterized protein OS=Gallus gallus GN=EVPL PE=4 SV=3 - [F1P070_CHICK]	18.07	1	28	28	32	2026	233.65	6.68311	0.973013	32	15.059	1.0156	32	16.8619	0.992181	32	15.0085
Z4YJB8	Destrin OS=Gallus gallus GN=DSTN PE=3 SV=2 - [Z4YJB8_CHICK]	62.42	1	2	13	48	165	18.5195	7.91357	1.03494	8	11.9379	1.16415	8	23.6351	1.0035	8	17.6128
F1P0K1	Uncharacterized protein OS=Gallus gallus GN=RRBP1 PE=4 SV=2 - [F1P0K1_CHICK]	41.22	10	34	35	51	997	111.904	5.31299	0.983067	49	9.95132	0.928929	49	14.3739	0.981216	49	10.928
F1N9Z7	Succinyl-CoA:3-ketoacid-coenzyme A transferase OS=Gallus gallus GN=OXCT1 PE=3 SV=2 - [F1N9Z7_CHICK]	40.43	4	15	15	29	517	56.1382	7.91357	0.987816	29	19.4877	0.966793	29	28.9099	0.971776	29	16.8139
F1N8Q1	Superoxide dismutase [Cu-Zn] OS=Gallus gallus GN=SOD1 PE=3 SV=2 - [F1N8Q1_CHICK]	59.09	3	8	8	22	154	15.6797	6.59521	1.01678	22	22.8998	1.02307	22	34.2407	0.92024	22	14.8273
A0A1D5PV43	Ribose-phosphate pyrophosphokinase 2 OS=Gallus gallus GN=PRPS2 PE=4 SV=1 - [A0A1D5PV43_CHICK]	33.96	2	3	8	14	318	34.814	6.68311	0.952307	3	6.42883	1.02695	3	14.7852	1.03703	3	6.14928
A0A1D5PSI3	Heterogeneous nuclear ribonucleoprotein K OS=Gallus gallus GN=HNRNPK PE=4 SV=1 - [A0A1D5PSI3_CHICK]	48.83	7	16	16	36	426	47.1877	7.07861	1.03753	36	22.9911	1.01861	36	23.2169	0.976746	36	13.9637
A0A1D5PGI5	Uncharacterized protein OS=Gallus gallus GN=LAMA1 PE=4 SV=1 - [A0A1D5PGI5_CHICK]	11.87	6	29	29	36	3093	338.968	6.63916	0.866924	36	14.3126	0.913113	36	23.3827	0.948303	36	13.6725
E1C0F1	Dolichyl-diphosphooligosaccharide--protein glycosyltransferase subunit 1 OS=Gallus gallus GN=RPN1 PE=3 SV=3 - [E1C0F1_CHICK]	28.03	1	19	19	33	692	76.9521	8.04541	0.970009	33	20.5983	0.900645	33	24.863	1.04904	33	10.7037
Q5ZJW4	Vesicle-trafficking protein SEC22b OS=Gallus gallus GN=SEC22B PE=2 SV=1 - [SC22B_CHICK]	47.44	1	9	9	13	215	24.7018	8.71924	0.984931	13	9.38455	0.916632	13	8.87459	1.11795	13	10.7473
A0A1D5P9Q7	Protein transport protein Sec31A OS=Gallus gallus GN=SEC31A PE=4 SV=1 - [A0A1D5P9Q7_CHICK]	17.09	2	15	15	20	1229	133.539	6.31592	1.01664	20	11.0009	1.00005	20	17.3839	1.02814	20	9.69473
E1BTX8	Uncharacterized protein OS=Gallus gallus PE=3 SV=3 - [E1BTX8_CHICK]	12.75	3	21	21	28	2055	222.851	6.97607	1.01479	28	18.9	1.01665	28	26.6489	1.01768	28	15.4368
F1NME1	Uncharacterized protein OS=Gallus gallus GN=HIST1H111L PE=3 SV=1 - [F1NME1_CHICK]	43.84	2	1	12	50	219	21.8181	11.019	1.31185	2	5.77334	1.46786	2	16.9285	1.30387	2	29.1476
P15575	Band 3 anion transport protein OS=Gallus gallus GN=SLC4A1 PE=2 SV=1 - [B3AT_CHICK]	11.61	5	11	11	20	922	102.158	6.7417	0.835492	20	12.9657	1.0796	20	12.8976	1.16343	20	11.375
A0A1D5P4H0	Tropomyosin beta chain OS=Gallus gallus GN=TPM2 PE=4 SV=1 - [A0A1D5P4H0_CHICK]	57.95	8	6	23	52	283	32.9808	4.76709	1.36585	12	17.9798	1.13469	12	6.92843	0.711764	12	12.123
F1NMN2	Uncharacterized protein OS=Gallus gallus GN=SPINK5 PE=4 SV=3 - [F1NMN2_CHICK]	39.41	2	1	16	33	472	51.8552	6.58057	1.49681	4	14.8541	2.25583	4	40.8269	1.23912	4	22.051
P08285	Histone H1.03 OS=Gallus gallus PE=3 SV=2 - [H103_CHICK]	40.18	2	1	11	50	224	22.5125	10.9604	0.969516	2	21.2734	1.05351	2	20.5676	0.887226	2	19.1498
F1P1B7	Uncharacterized protein OS=Gallus gallus GN=NAP1L4 PE=3 SV=1 - [F1P1B7_CHICK]	31.91	2	8	10	18	376	42.869	4.61475	0.948068	13	30.9722	0.803436	13	21.8201	0.867502	13	28.424
Q9W6F5	Vitamin-D binding protein OS=Gallus gallus GN=VTDB PE=2 SV=1 - [Q9W6F5_CHICK]	46.07	2	20	20	34	484	53.6511	6.87354	0.952865	34	21.3485	0.797711	34	28.0776	0.971044	34	19.878
E1C245	Uncharacterized protein OS=Gallus gallus GN=MACF1 PE=4 SV=3 - [E1C245_CHICK]	5.83	10	22	25	28	5265	598.251	5.38916	1.00342	24	13.0685	1.04823	24	17.6	1.03196	24	9.27283
F1NMN7	Uncharacterized protein OS=Gallus gallus GN=ALDH9A1 PE=3 SV=3 - [F1NMN7_CHICK]	40.07	3	18	18	35	579	63.7327	9.0415	0.881889	35	14.4597	0.907204	35	12.7898	0.938277	35	13.6762
G8HUH5	Beta-actin (Fragment) OS=Gallus gallus GN=Bact PE=2 SV=1 - [G8HUH5_CHICK]	69.23	1	1	6	39	91	10.5083	6.13818	1.34403	2	3.58639	1.20174	2	3.53931	1.26335	2	3.1402
Q5ZMF5	Putative uncharacterized protein OS=Gallus gallus GN=RCJMB04_2d15 PE=2 SV=1 - [Q5ZMF5_CHICK]	30.88	3	16	16	27	599	68.0659	4.56396	1.01036	27	12.5158	0.969353	27	8.97445	1.01241	27	6.73767
A0A1D5PLN1	Uncharacterized protein OS=Gallus gallus PE=4 SV=1 - [A0A1D5PLN1_CHICK]	26.25	1	12	12	20	499	52.4	9.53955	1.13793	20	18.9515	1.03096	20	20.2077	1.01765	20	20.5387
A0A1D5P629	Uncharacterized protein OS=Gallus gallus GN=NOP56 PE=4 SV=1 - [A0A1D5P629_CHICK]	30.28	2	12	12	15	535	59.7948	9.1001	0.962743	15	9.58635	0.99523	15	16.7064	0.996202	15	8.55955
A0A1D5PH32	Gelsolin OS=Gallus gallus GN=GSN PE=4 SV=1 - [A0A1D5PH32_CHICK]	30.65	3	1	19	38	744	82.4113	6.18896	0.955964	1		0.986092	1		1.09029	1
Q98906	Microtubule-associated protein (Fragment) OS=Gallus gallus GN=MAP4 PE=2 SV=1 - [Q98906_CHICK]	27.91	1	2	17	30	928	96.3883	5.77002	1.12827	5	12.1964	1.06729	5	45.7131	0.713953	5	13.7816
D0VX29	Mitochondrial ubiquinol-cytochrome-c reductase complex core protein 2 OS=Gallus gallus PE=1 SV=1 - [D0VX29_CHICK]	33.79	3	14	14	21	441	46.6031	8.11865	0.97437	21	11.5062	0.968067	21	20.7197	1.04471	21	24.1067
A0A1D5PTL7	Uncharacterized protein OS=Gallus gallus GN=ANXA4 PE=4 SV=1 - [A0A1D5PTL7_CHICK]	50.48	5	13	14	22	315	35.3239	5.42725	0.940642	20	10.93	0.837256	20	20.5914	0.901574	20	17.1349
F1NJ37	Uncharacterized protein OS=Gallus gallus GN=MYL4 PE=4 SV=2 - [F1NJ37_CHICK]	63.78	6	9	10	24	185	20.6393	5.09717	1.27158	20	21.6039	1.18204	20	15.1103	0.820316	20	21.7773
P18359	Destrin OS=Gallus gallus GN=DSTN PE=1 SV=3 - [DEST_CHICK]	60.61	1	1	12	43	165	18.5205	7.59131	1.18583	3	6.094	1.14874	3	4.11144	0.95588	3	5.5921
A0A1D5PTG6	Uncharacterized protein OS=Gallus gallus GN=EIF3B PE=4 SV=1 - [A0A1D5PTG6_CHICK]	25.81	2	16	16	22	740	85.2654	5.14795	0.934508	22	13.5877	0.876461	22	18.7174	0.99757	22	8.97608
Q98TD1	PIT 54 OS=Gallus gallus GN=PIT 54 PE=2 SV=1 - [Q98TD1_CHICK]	32.13	1	11	11	15	470	50.7887	4.729	0.437573	15	38.9935	0.540392	15	90.4195	0.573416	15	55.7479
Q9W744	DEAD-box RNA helicase OS=Gallus gallus GN=DDX5 PE=2 SV=1 - [Q9W744_CHICK]	29.92	3	10	18	32	595	66.6946	8.76318	1.00801	13	22.2144	0.927314	13	10.4618	1.0163	13	10.4344
A0A1D5NV94	Uncharacterized protein OS=Gallus gallus GN=AP2A2 PE=4 SV=1 - [A0A1D5NV94_CHICK]	20.96	3	16	16	27	935	103.509	7.21045	1.01171	27	14.4703	0.941947	27	14.8865	1.02395	27	18.1958
Q90740	Alpha-tropomyosin OS=Gallus gallus PE=3 SV=1 - [Q90740_CHICK]	62.19	3	8	23	62	283	32.8108	4.79248	0.936969	20	14.46	0.860247	20	17.251	0.863722	20	11.9473
P00337	L-lactate dehydrogenase B chain OS=Gallus gallus GN=LDHB PE=1 SV=3 - [LDHB_CHICK]	38.14	3	10	11	24	333	36.295	7.43018	0.939874	23	13.0491	0.937709	23	25.475	0.954336	23	14.6888
D0VX31	Mitochondrial ubiquinol-cytochrome-c reductase complex core protein i OS=Gallus gallus PE=1 SV=1 - [D0VX31_CHICK]	34.08	3	13	13	17	446	49.4105	6.37939	0.972988	17	8.41368	0.978053	17	15.1083	0.956957	17	17.4875
Q91005	Alpha tropomyosin of brain OS=Gallus gallus GN=alpha-fTM PE=3 SV=1 - [Q91005_CHICK]	50.2	4	1	17	47	245	28.4175	4.67822	0.986365	1		1.00683	1		0.877647	1
P19966	Transgelin OS=Gallus gallus GN=TAGLN PE=1 SV=3 - [TAGL_CHICK]	64	1	10	11	32	200	22.3003	8.80713	1.13764	31	10.4411	1.09136	31	9.76899	0.831173	31	13.1664
Q5F3X4	116 kDa U5 small nuclear ribonucleoprotein component OS=Gallus gallus GN=EFTUD2 PE=2 SV=1 - [U5S1_CHICK]	26.65	2	19	20	28	972	109.408	4.99561	0.969686	26	13.3142	0.967162	26	19.3633	0.988326	26	11.5414
A0A1D5PCH7	60S ribosomal protein L5 OS=Gallus gallus GN=RPL5 PE=4 SV=1 - [A0A1D5PCH7_CHICK]	49.8	5	12	12	23	247	27.7551	9.12939	0.964589	23	13.1769	0.940737	23	16.3784	1.05081	23	10.5879
F1NGS7	ADP-ribosylation factor 5 OS=Gallus gallus GN=ARF5 PE=3 SV=3 - [F1NGS7_CHICK]	52.78	3	3	8	21	180	20.4996	5.68115	0.880624	7	33.4698	0.858705	7	10.1978	0.913458	7	9.97572
A0A1D5PAH2	Uncharacterized protein OS=Gallus gallus GN=LOC426023 PE=4 SV=1 - [A0A1D5PAH2_CHICK]	44.52	3	1	10	22	301	31.9856	8.36768	0.849271	1		0.905492	1		0.872327	1
A0A1D5NZM0	Uncharacterized protein OS=Gallus gallus GN=SERBP1 PE=4 SV=1 - [A0A1D5NZM0_CHICK]	36.23	4	10	10	18	414	43.8145	9.20264	1.05354	18	19.8909	1.08273	18	20.9618	0.98081	18	13.9331
Q5ZI39	Uncharacterized protein OS=Gallus gallus GN=RCJMB04_30j1 PE=2 SV=1 - [Q5ZI39_CHICK]	26.75	3	12	15	35	628	70.7793	5.74463	0.866402	26	16.2648	0.851478	26	19.6134	0.902029	26	11.9362
E1C852	Uncharacterized protein OS=Gallus gallus GN=PDLIM1 PE=4 SV=1 - [E1C852_CHICK]	54.43	3	13	13	23	327	35.6379	7.26904	1.01864	23	11.6516	0.949577	23	15.1856	0.953868	23	22.2179
O93419	Collagen XVIII OS=Gallus gallus PE=2 SV=2 - [O93419_CHICK]	12.72	2	11	11	16	1344	137.318	5.73193	1.00073	16	19.5367	1.09764	16	18.1733	1.03535	16	11.8544
Q5ZJX9	Proteasome subunit alpha type OS=Gallus gallus GN=PSMA5 PE=2 SV=1 - [Q5ZJX9_CHICK]	28.63	1	6	6	15	241	26.4302	4.81787	0.957534	15	16.1701	0.941394	15	13.3272	0.918831	15	7.57671
A0A1D5PD11	Uncharacterized protein OS=Gallus gallus GN=LOC426023 PE=4 SV=1 - [A0A1D5PD11_CHICK]	34.47	3	1	10	23	380	40.2894	8.35303	1.08959	2	0.60548	1.00875	2	3.94441	0.964364	2	9.40769
F1NEF6	Uncharacterized protein OS=Gallus gallus GN=ACAD9 PE=3 SV=3 - [F1NEF6_CHICK]	34.69	2	18	18	25	614	67.592	8.03076	1.06287	25	13.5352	1.06711	25	27.0263	1.00319	25	16.6891
Q98953	Protein S100-A6 OS=Gallus gallus GN=S100A6 PE=3 SV=1 - [S10A6_CHICK]	42.39	1	4	4	32	92	10.2693	5.0083	0.939825	32	30.3878	0.894319	32	32.9308	1.00295	32	14.9106
Q5ZMJ6	Uncharacterized protein OS=Gallus gallus GN=SLC25A4 PE=2 SV=1 - [Q5ZMJ6_CHICK]	40.6	2	3	11	30	298	32.9473	9.72998	0.931341	4	13.883	1.01648	4	1.26428	1.01267	4	4.25337
Q5ZK20	Protein disulfide-isomerase A4 OS=Gallus gallus GN=RCJMB04_13l7 PE=2 SV=1 - [Q5ZK20_CHICK]	37.32	3	27	27	49	627	70.9429	5.09717	0.97899	49	14.6007	0.944754	49	18.7967	0.972523	49	11.3211
F1NGU3	Uncharacterized protein OS=Gallus gallus GN=LRPPRC PE=4 SV=2 - [F1NGU3_CHICK]	19.4	4	24	24	30	1371	155.528	7.00537	0.940551	30	15.6901	0.945705	30	12.5219	0.969314	30	9.37695
Q9I9D1	Uncharacterized protein OS=Gallus gallus GN=VDAC2 PE=2 SV=1 - [Q9I9D1_CHICK]	51.24	2	9	10	34	283	30.1792	8.52881	0.916533	24	13.1525	0.957223	24	26.7469	1.00176	24	14.275
A0A1D5PUZ2	Uncharacterized protein OS=Gallus gallus GN=QARS PE=4 SV=1 - [A0A1D5PUZ2_CHICK]	19.59	3	12	12	19	837	93.9532	7.1665	1.00527	19	11.8085	1.06681	19	16.9293	1.0249	19	14.9439
A0A1D5P959	Collagen alpha-1(III) chain OS=Gallus gallus GN=COL3A1 PE=4 SV=1 - [A0A1D5P959_CHICK]	13.49	5	16	17	28	1460	139.212	7.57666	0.935474	25	17.8373	0.840629	25	16.9909	0.872899	25	31.4088
A0A1D5P2D9	Uncharacterized protein OS=Gallus gallus GN=CCT3 PE=4 SV=1 - [A0A1D5P2D9_CHICK]	37.29	1	17	17	28	547	60.6365	7.09326	1.00308	28	14.5602	1.0194	28	23.1048	1.00014	28	13.4865
Q5ZLC7	Microtubule-associated protein RP/EB family member 1 OS=Gallus gallus GN=MAPRE1 PE=2 SV=1 - [MARE1_CHICK]	45.74	2	9	12	23	258	29.1249	5.13525	1.04268	18	18.8975	0.978215	18	28.2409	0.86719	18	8.34036
F1NK38	T-complex protein 1 subunit eta OS=Gallus gallus GN=CCT7 PE=3 SV=3 - [F1NK38_CHICK]	52.94	3	22	22	32	544	59.4208	6.31592	0.988944	32	14.499	0.969773	32	20.3371	1.02493	32	18.4205
A0A1D5PPQ3	Uncharacterized protein OS=Gallus gallus GN=NAP1L1 PE=4 SV=1 - [A0A1D5PPQ3_CHICK]	38.08	2	6	8	12	260	30.1826	4.48779	1.06528	7	18.8433	1.15116	7	10.4605	0.940481	7	19.801
A0A1D5PYZ8	Uncharacterized protein OS=Gallus gallus GN=SPTB PE=4 SV=1 - [A0A1D5PYZ8_CHICK]	12.29	2	20	22	31	2295	262.258	5.92236	0.904622	25	18.9194	1.12646	25	18.8085	1.05278	25	9.2262
F1NPJ2	Uncharacterized protein OS=Gallus gallus GN=LOC427882 PE=3 SV=3 - [F1NPJ2_CHICK]	32.57	2	1	10	46	218	21.9001	11.0337	0.902617	1		0.971171	1		0.972452	1
Q05705	Beta-tropomyosin OS=Gallus gallus GN=BRT-2 PE=2 SV=1 - [Q05705_CHICK]	50	4	2	16	37	248	28.6545	4.67822	1.09235	4	4.86323	0.911237	4	14.366	0.88475	4	5.13976
A0A1B0VA49	Cytochrome c oxidase subunit 2 OS=Gallus gallus GN=COX2 PE=3 SV=1 - [A0A1B0VA49_CHICK]	33.04	6	6	6	13	227	25.534	4.71631	1.00433	13	23.7885	0.991198	13	23.1948	0.990995	13	8.31596
A0A1D5P2W8	Uncharacterized protein OS=Gallus gallus PE=4 SV=1 - [A0A1D5P2W8_CHICK]	17.86	1	10	11	16	795	88.316	5.05908	1.07905	13	17.0671	1.03024	13	36.2632	1.01782	13	12.8828
F1NB02	40S ribosomal protein S8 OS=Gallus gallus GN=RPS8 PE=3 SV=3 - [F1NB02_CHICK]	38.16	3	8	8	18	207	24.0391	10.3159	0.927102	18	23.1439	0.978335	18	24.5899	0.981913	18	10.0187
E1BSX2	Calponin OS=Gallus gallus GN=ALG14 PE=3 SV=3 - [E1BSX2_CHICK]	31.42	2	7	8	17	331	36.587	6.62451	0.904587	15	10.704	0.841359	15	9.45898	0.937454	15	10.7752
E1BVP1	Uncharacterized protein OS=Gallus gallus GN=EIF5B PE=4 SV=3 - [E1BVP1_CHICK]	15.41	1	13	13	17	1220	137.671	5.50342	1.00975	17	14.8038	0.998044	17	28.5451	0.96004	17	10.9201
P08287	Histone H1.11L OS=Gallus gallus PE=1 SV=2 - [H11L_CHICK]	44	1	1	12	49	225	22.5145	10.9604	1.18783	1		1.55534	1		1.39151	1
A0A1D5PD32	Uncharacterized protein OS=Gallus gallus GN=DDX17 PE=4 SV=1 - [A0A1D5PD32_CHICK]	33.59	2	12	20	36	655	72.9953	8.6167	0.962045	17	22.4522	0.930289	17	28.7048	0.994526	17	13.3528
Q9YGW6	Ezrin OS=Gallus gallus GN=EZR PE=2 SV=1 - [Q9YGW6_CHICK]	28.21	1	11	17	34	585	69.3239	6.20166	0.880738	16	13.3766	0.863215	16	23.3673	1.00103	16	17.2781
Q5ZMB8	Uncharacterized protein OS=Gallus gallus GN=PSMC2 PE=2 SV=1 - [Q5ZMB8_CHICK]	41.57	1	15	15	21	433	48.6312	5.94775	0.947634	21	14.8397	0.972084	21	18.4807	0.944376	21	7.40266
F1NXN8	Uncharacterized protein OS=Gallus gallus GN=NDUFS1 PE=3 SV=1 - [F1NXN8_CHICK]	29.53	2	17	17	26	728	79.5438	6.91748	1.02875	26	11.9085	1.02038	26	20.7615	0.980315	26	7.9964
A0A1D5PRS4	Uncharacterized protein OS=Gallus gallus GN=GPI PE=4 SV=1 - [A0A1D5PRS4_CHICK]	33.76	3	19	19	36	551	61.7417	8.1333	1.01518	36	15.272	1.06245	36	15.4048	1.03068	36	10.377
P08284	Histone H1.01 OS=Gallus gallus PE=1 SV=2 - [H101_CHICK]	35.62	2	1	11	50	219	22.0311	11.1655	0.835492	2	0.750932	0.833201	2	4.51819	0.870416	2	3.1068
A0A1D5PUA3	Low-density lipoprotein receptor-related protein 1 OS=Gallus gallus GN=LRP1 PE=4 SV=1 - [A0A1D5PUA3_CHICK]	8	3	29	29	37	4502	501.482	5.32568	1.01425	37	15.033	0.999374	37	23.567	1.01401	37	13.4359
Q8QH01	Dimethylaniline monooxygenase [N-oxide-forming] OS=Gallus gallus GN=FMO3 PE=2 SV=1 - [Q8QH01_CHICK]	21.66	3	11	11	27	531	60.3538	8.01611	1.0467	27	13.9389	1.12955	27	17.9462	1.01951	27	7.27849
Q6EE30	Eukaryotic translation elongation factor 1 OS=Gallus gallus PE=2 SV=1 - [Q6EE30_CHICK]	24.77	1	11	11	23	436	49.8098	6.55127	0.97824	23	18.0102	1.05652	23	14.3762	0.993438	23	12.8962
Q5F411	Uncharacterized protein OS=Gallus gallus GN=CCT5 PE=2 SV=1 - [Q5F411_CHICK]	45.66	1	20	21	41	541	59.6769	5.74463	1.00906	38	6.03014	0.997187	38	11.6332	0.983112	38	10.7694
O42254	Insulin-like growth factor 2 mRNA-binding protein 1 OS=Gallus gallus GN=IGF2BP1 PE=1 SV=1 - [IF2B1_CHICK]	23.96	2	11	13	19	576	63.2321	9.14404	1.01368	16	12.1928	0.911458	16	11.1889	0.953533	16	9.99999
A0A1D5NV23	Uncharacterized protein OS=Gallus gallus PE=4 SV=1 - [A0A1D5NV23_CHICK]	30.5	3	13	13	22	482	52.9562	7.04932	0.969015	22	8.96795	0.95094	22	17.2675	0.955947	22	7.71536
E1BZR1	Uncharacterized protein OS=Gallus gallus GN=HNRNPR PE=4 SV=3 - [E1BZR1_CHICK]	28.15	5	15	17	26	643	71.9302	9.1001	0.941773	24	16.2467	0.943549	24	18.2753	0.922634	24	16.0001
Q5ZM58	Uncharacterized protein OS=Gallus gallus GN=ACTR1A PE=2 SV=1 - [Q5ZM58_CHICK]	17.82	5	5	5	9	376	42.6189	6.63916	0.832634	8	14.2885	0.831958	8	9.80872	0.955378	8	13.4813
F1NCZ2	Uncharacterized protein OS=Gallus gallus GN=GDI2 PE=4 SV=2 - [F1NCZ2_CHICK]	48.21	4	16	16	31	448	50.6816	5.43994	0.920686	30	17.2624	0.930503	30	17.593	0.905867	30	10.1129
Q6EE59	Ribosomal protein L4 (Fragment) OS=Gallus gallus PE=2 SV=1 - [Q6EE59_CHICK]	46.07	5	12	12	31	280	31.7541	10.9751	0.883303	31	19.3067	0.880032	31	20.2532	0.950644	31	12.655
F1NLV4	Uncharacterized protein OS=Gallus gallus GN=GNB1 PE=4 SV=2 - [F1NLV4_CHICK]	24.41	5	5	8	16	340	37.266	5.99854	0.909568	10	14.9108	1.03809	10	32.0097	0.953157	10	21.9963
A0A1D5PD44	Uncharacterized protein OS=Gallus gallus GN=LOC107050727 PE=4 SV=1 - [A0A1D5PD44_CHICK]	48.17	2	2	7	24	164	18.4907	10.1841	0.948637	7	18.1556	0.964925	7	18.1882	1.02469	7	20.2719
A0A1D5P659	Uncharacterized protein OS=Gallus gallus GN=LOC100858156 PE=4 SV=1 - [A0A1D5P659_CHICK]	40.31	4	3	10	16	325	36.8895	6.11279	1.07979	3	25.0262	1.11005	3	0.511331	0.996274	3	4.82161
A0A1D5PSE5	Uncharacterized protein OS=Gallus gallus GN=ACLY PE=4 SV=1 - [A0A1D5PSE5_CHICK]	23.98	4	23	23	34	1101	121.072	7.72314	0.945477	34	14.2843	0.890358	34	18.9711	1.01359	34	11.2262
A0A1D5NZ05	Transferrin receptor protein 1 OS=Gallus gallus GN=TFRC PE=4 SV=1 - [A0A1D5NZ05_CHICK]	20.1	4	13	13	16	776	85.6477	5.89697	0.998375	16	19.9038	0.956136	16	22.3306	0.997099	16	9.90843
F1NZY9	NADH-cytochrome b5 reductase OS=Gallus gallus GN=CYB5R3 PE=3 SV=2 - [F1NZY9_CHICK]	21.59	1	6	6	12	301	34.0498	8.96826	1.00088	12	13.1818	0.992709	12	16.8834	1.01398	12	4.95841
A0A1D5PVL4	Uncharacterized protein OS=Gallus gallus GN=EIF3F PE=4 SV=1 - [A0A1D5PVL4_CHICK]	29.5	2	8	8	14	322	34.6427	5.93506	0.986515	14	8.49103	0.995094	14	16.5857	1.0264	14	11.6625
Q5ZL39	Serine/threonine-protein phosphatase OS=Gallus gallus GN=PPP1CC PE=2 SV=1 - [Q5ZL39_CHICK]	34.37	3	1	8	14	323	36.9757	6.53662	0.846558	1		0.905497	1		0.918194	1
F1NJ69	Uncharacterized protein OS=Gallus gallus GN=USO1 PE=4 SV=2 - [F1NJ69_CHICK]	14.81	11	12	13	19	952	106.066	4.98291	1.01005	18	10.1806	0.956145	18	17.5576	0.954422	18	10.54
A0A1D5NZX1	Uncharacterized protein OS=Gallus gallus PE=4 SV=1 - [A0A1D5NZX1_CHICK]	24.03	2	1	8	14	412	46.1284	5.04639	1.05112	2	12.3549	0.870803	2	10.7379	0.924786	2	14.873
F1NMY1	14-3-3 protein gamma OS=Gallus gallus GN=YWHAG PE=3 SV=3 - [F1NMY1_CHICK]	44.13	3	6	11	23	247	28.2849	4.89404	0.808537	8	9.14687	0.821855	8	16.2801	0.940162	8	6.8723
P62207	Serine/threonine-protein phosphatase PP1-beta catalytic subunit OS=Gallus gallus GN=PPP1CB PE=1 SV=3 - [PP1B_CHICK]	32.72	3	1	8	14	327	37.1626	6.18896	1.37134	1		1.29079	1		1.19548	1
A0A1D5P7K7	Uncharacterized protein OS=Gallus gallus GN=SEPT7 PE=4 SV=1 - [A0A1D5P7K7_CHICK]	29.25	4	11	12	25	424	49.3803	8.36768	0.947237	20	8.25802	0.95088	20	27.8855	0.987754	20	10.3685
E1BY27	Uncharacterized protein OS=Gallus gallus PE=3 SV=2 - [E1BY27_CHICK]	17.95	10	26	26	39	2056	231.85	6.3667	1.16178	39	17.2288	1.09965	39	20.3158	1.0287	39	16.6788
P84175	40S ribosomal protein S12 OS=Gallus gallus GN=RPS12 PE=1 SV=2 - [RS12_CHICK]	53.79	2	7	7	21	132	14.5355	7.21045	1.03991	21	26.6855	1.01865	21	20.7123	0.927964	21	27.3657
E1C937	Uncharacterized protein OS=Gallus gallus GN=AGR2 PE=4 SV=1 - [E1C937_CHICK]	45.35	1	6	6	15	172	19.8294	8.85107	0.91722	15	23.1982	0.963283	15	15.0158	0.939942	15	27.2228
F1NII7	Uncharacterized protein OS=Gallus gallus GN=FBN1 PE=4 SV=3 - [F1NII7_CHICK]	7.7	5	13	18	25	2856	310.765	4.90674	0.664827	20	18.8797	0.672893	20	27.0487	0.70129	20	15.2621
Q5ZL80	Uncharacterized protein OS=Gallus gallus GN=RCJMB04_7e17 PE=2 SV=1 - [Q5ZL80_CHICK]	32.44	3	23	23	32	709	75.9723	8.73389	0.961292	32	12.8371	0.960894	32	13.8838	0.955453	32	8.18338
P47836	40S ribosomal protein S4 OS=Gallus gallus GN=RPS4 PE=2 SV=2 - [RS4_CHICK]	40.68	6	10	10	29	263	29.5761	10.1548	0.950834	29	20.9761	0.913149	29	21.5513	1.02778	29	10.6381
Q5ZIZ5	Uncharacterized protein OS=Gallus gallus GN=NONO PE=2 SV=1 - [Q5ZIZ5_CHICK]	27.06	1	10	11	17	473	54.0329	8.82178	1.04716	16	10.8836	1.02675	16	14.0839	0.995274	16	24.0696
A0A1D5PDV6	Uncharacterized protein OS=Gallus gallus GN=RPS19 PE=4 SV=1 - [A0A1D5PDV6_CHICK]	35.51	1	6	6	27	138	15.3712	10.3159	0.909822	27	11.4535	0.904097	27	17.894	0.971321	27	15.1769
P18660	60S acidic ribosomal protein P1 OS=Gallus gallus GN=RPLP1 PE=3 SV=1 - [RLA1_CHICK]	71.93	3	2	4	14	114	11.4696	4.2085	0.879703	9	26.9494	0.86135	9	8.24345	0.79495	9	21.7394
A0A1D5P713	Uncharacterized protein OS=Gallus gallus GN=TPM4 PE=4 SV=1 - [A0A1D5P713_CHICK]	51.38	4	2	16	30	253	29.3059	4.62744	0.99513	2	20.9899	0.924446	2	24.9292	0.982163	2	1.1106
I3VQH4	Interleukin enhancer binding factor 3-like protein OS=Gallus gallus GN=ILF3 PE=2 SV=1 - [I3VQH4_CHICK]	18.81	5	13	13	23	893	94.9591	8.80713	0.986111	23	18.1755	0.972273	23	19.8567	1.02415	23	17.7481
P08636	40S ribosomal protein S17 OS=Gallus gallus GN=RPS17 PE=2 SV=3 - [RS17_CHICK]	56.3	3	7	7	21	135	15.5284	9.84717	1.0438	21	12.254	0.999617	21	17.8499	1.0372	21	12.1674
F1NAK4	Uncharacterized protein OS=Gallus gallus GN=GCN1 PE=4 SV=3 - [F1NAK4_CHICK]	7.98	1	14	14	18	2655	291.47	7.18115	1.01603	18	25.5245	1.0735	18	28.9518	1.07106	18	15.5957
F1NV96	Uncharacterized protein OS=Gallus gallus GN=PPL PE=4 SV=3 - [F1NV96_CHICK]	24.39	12	43	43	49	1763	205.971	5.79541	0.955312	47	12.9203	0.995587	47	13.4763	0.989468	47	13.1125
E1BXC2	S-formylglutathione hydrolase OS=Gallus gallus GN=ESD PE=3 SV=3 - [E1BXC2_CHICK]	37.59	4	8	8	12	282	31.5396	6.78564	1.10894	12	14.265	1.02651	12	20.8186	1.02071	12	11.15
F1NIM4	Uncharacterized protein OS=Gallus gallus GN=FKBP4 PE=4 SV=1 - [F1NIM4_CHICK]	33.71	3	14	14	22	442	50.4135	5.68115	1.00506	22	17.2996	0.974613	22	13.0088	0.971196	22	7.27209
E1BRC1	Uncharacterized protein OS=Gallus gallus GN=CD99 PE=4 SV=1 - [E1BRC1_CHICK]	22.73	1	3	3	9	176	18.187	4.99561	1.12234	9	13.5294	0.989188	9	9.21705	0.906924	9	31.087
P0CB50	Peroxiredoxin-1 OS=Gallus gallus GN=PRDX1 PE=1 SV=1 - [PRDX1_CHICK]	45.23	2	10	11	34	199	22.3005	8.104	0.845734	31	19.6915	0.949188	31	26.9576	0.934529	31	12.015
A0A1D5NVI1	Uncharacterized protein OS=Gallus gallus GN=RPL9 PE=4 SV=1 - [A0A1D5NVI1_CHICK]	46.88	2	9	9	22	192	21.8218	10.0815	0.937368	22	14.3548	0.972869	22	19.4293	0.980232	22	14.3402
Q91025	Vitellogenin-3 (Fragments) OS=Gallus gallus GN=VTG3 PE=2 SV=2 - [VIT3_CHICK]	33.14	2	10	10	17	347	38.1273	8.90967	0.49841	17	46.3382	0.468903	17	67.6847	0.577329	17	29.006
H9L385	Hemopexin OS=Gallus gallus GN=HPX PE=4 SV=3 - [H9L385_CHICK]	25	2	6	6	9	388	43.356	5.5542	0.896869	9	20.5191	1.26473	9	41.2239	1.28471	9	13.1205
B0FLP0	Aminoimidazole-4-carboxamide ribonucleotide transformylase/IMP cyclohydrolase OS=Gallus gallus GN=PURH PE=2 SV=1 - [B0FLP0_CHICK]	31.87	10	15	15	23	593	64.3823	8.17725	0.978172	23	14.326	0.993071	23	10.2157	0.917617	23	11.9521
Q5ZIZ0	6-phosphogluconate dehydrogenase, decarboxylating OS=Gallus gallus GN=PGD PE=2 SV=1 - [Q5ZIZ0_CHICK]	26.09	2	10	10	15	483	53.2581	6.97607	0.969423	15	13.3601	0.951186	15	14.7358	0.983304	15	13.3879
E1BYQ6	Uncharacterized protein OS=Gallus gallus GN=TPR PE=4 SV=3 - [E1BYQ6_CHICK]	14.02	2	28	28	35	2454	276.752	5.09717	1.04594	35	10.3288	1.03152	35	17.0906	1.02368	35	14.7662
P07322	Beta-enolase OS=Gallus gallus GN=ENO3 PE=1 SV=3 - [ENOB_CHICK]	10.37	1	1	3	8	434	47.1664	7.60596	0.903328	1		0.863324	1		1.00315	1
Q9I9K3	Collagen IV a1 chain (Fragment) OS=Gallus gallus PE=2 SV=1 - [Q9I9K3_CHICK]	3.98	3	3	3	9	979	94.9603	8.03076	0.805086	9	7.13672	0.918564	9	14.7331	0.976693	9	4.67211
E1C2V3	Uncharacterized protein OS=Gallus gallus GN=PKP2 PE=4 SV=2 - [E1C2V3_CHICK]	18.62	1	13	13	19	983	107.167	9.68604	1.21318	19	25.1958	1.09913	19	27.5822	1.04587	19	12.4614
A0A182C6I3	W-linked ribosomal protein L17 OS=Gallus gallus gallus PE=3 SV=1 - [A0A182C6I3_CHICK]	35.33	5	7	7	22	184	21.3834	10.1841	1.00647	22	9.77453	0.959117	22	23.2442	1.01684	22	15.7761
E1C2F9	Uncharacterized protein OS=Gallus gallus GN=IQGAP2 PE=4 SV=3 - [E1C2F9_CHICK]	16.03	3	17	21	29	1659	190.32	6.20166	0.934974	23	16.719	0.935291	23	14.2346	0.996377	23	11.2604
Q5ZL51	Uncharacterized protein OS=Gallus gallus GN=RCJMB04_7m14 PE=2 SV=1 - [Q5ZL51_CHICK]	22.24	2	15	15	20	796	91.649	5.57959	0.96114	20	10.3356	0.968219	20	10.4855	0.969046	20	15.3645
A0A1D5PTV1	Uncharacterized protein OS=Gallus gallus GN=AOC3 PE=4 SV=1 - [A0A1D5PTV1_CHICK]	12.88	1	6	6	9	761	84.2564	6.53662	1.11798	9	16.1189	1.11997	9	15.3959	1.18314	9	15.3923
A0A1D5P975	Uncharacterized protein OS=Gallus gallus GN=OGDH PE=4 SV=1 - [A0A1D5P975_CHICK]	22.17	3	19	19	33	1015	114.97	6.96143	0.974696	32	13.2539	0.921669	32	18.7981	0.968163	32	22.5478
E1C3A9	Vigilin OS=Gallus gallus GN=HDLBP PE=4 SV=1 - [E1C3A9_CHICK]	19.81	3	25	25	37	1267	141.509	6.82959	1.01975	37	15.1079	1.01267	37	20.141	0.982309	37	13.3104
P50147	Guanine nucleotide-binding protein G(i) subunit alpha-2 OS=Gallus gallus GN=GNAI2 PE=2 SV=2 - [GNAI2_CHICK]	39.15	10	6	11	22	355	40.5511	5.64307	0.870952	10	5.8213	0.874947	10	7.70777	1.0569	10	9.65347
P30352	Serine/arginine-rich splicing factor 2 OS=Gallus gallus GN=SRSF2 PE=2 SV=1 - [SRSF2_CHICK]	14.48	1	3	3	8	221	25.5091	11.854	1.16032	8	25.8055	1.15117	8	36.6592	1.06662	8	22.4382
F1P3P3	Uncharacterized protein OS=Gallus gallus GN=ARHGDIA PE=4 SV=1 - [F1P3P3_CHICK]	54.41	2	10	10	18	204	23.2478	5.10986	0.904354	18	25.882	0.870035	18	26.3217	0.908982	18	6.47627
F1NYI3	tRNA-splicing ligase RtcB homolog OS=Gallus gallus GN=RTCB PE=3 SV=2 - [F1NYI3_CHICK]	27.13	1	12	12	19	505	55.2068	7.23975	1.0115	19	17.9705	0.996158	19	15.3685	1.03623	19	11.2837
F1NGB1	Uncharacterized protein OS=Gallus gallus GN=NUCB2 PE=4 SV=1 - [F1NGB1_CHICK]	30.33	2	11	11	16	455	53.804	5.14795	0.98407	16	12.8251	0.918429	16	16.7059	0.893104	16	13.5833
A0A140T8H8	Uncharacterized protein OS=Gallus gallus GN=RBP PE=4 SV=1 - [A0A140T8H8_CHICK]	36.13	4	10	10	30	238	27.2073	5.35107	1.02019	30	26.9178	0.885156	30	27.7647	0.962621	30	12.6603
Q5F3C9	SH3 domain-binding glutamic acid-rich-like protein OS=Gallus gallus GN=SH3BGRL PE=2 SV=1 - [Q5F3C9_CHICK]	78.95	2	10	10	21	114	12.7874	5.10986	1.04876	21	17.6737	1.18144	21	23.2862	0.936872	21	16.1004
F1P555	Uncharacterized protein OS=Gallus gallus GN=SFPQ PE=4 SV=3 - [F1P555_CHICK]	33.23	4	17	18	27	647	69.4891	9.51025	1.02098	26	18.274	1.08417	26	24.5934	1.03048	26	16.1872
Q5ZJV5	Uncharacterized protein OS=Gallus gallus GN=COX4I1 PE=2 SV=1 - [Q5ZJV5_CHICK]	40.94	1	7	7	11	171	19.6191	8.86572	0.903773	11	11.9422	0.930447	11	17.1503	1.02982	11	15.8203
F1NG70	Uncharacterized protein OS=Gallus gallus GN=CSPG4 PE=4 SV=3 - [F1NG70_CHICK]	6.29	3	11	11	17	2338	257.16	5.70654	1.02819	17	5.82405	1.08833	17	8.33638	1.0161	17	10.9703
Q5ZIT7	Uncharacterized protein OS=Gallus gallus GN=PSMC3 PE=2 SV=1 - [Q5ZIT7_CHICK]	39.34	1	12	12	16	422	47.1684	5.22412	1.02891	16	9.32945	1.05879	16	13.6244	0.984072	16	11.1327
Q5ZME1	Uncharacterized protein OS=Gallus gallus GN=HNRNPA2B1 PE=2 SV=1 - [Q5ZME1_CHICK]	47.28	1	13	15	33	349	36.9624	8.646	0.993033	25	24.6448	0.944108	25	16.7369	0.978736	25	11.8284
E1C6C1	Uncharacterized protein OS=Gallus gallus GN=PEBP1 PE=4 SV=1 - [E1C6C1_CHICK]	45.99	1	7	7	13	187	20.9436	7.44482	0.981093	13	28.4608	1.11863	13	24.1212	0.987482	13	11.5201
R4GFD0	Uncharacterized protein OS=Gallus gallus GN=PSME4 PE=4 SV=2 - [R4GFD0_CHICK]	1.27	2	1	2	22	1729	198.953	6.88818	1.28219	1		1.24418	1		1.13126	1
Q08200	60S ribosomal protein L10 (Fragment) OS=Gallus gallus GN=RPL10 PE=2 SV=1 - [RL10_CHICK]	36.67	2	1	6	20	210	23.9715	10.1255	0.95237	3	9.10016	1.02213	3	3.97232	1.13932	3	37.3348
A0A1D5P7Y8	Uncharacterized protein OS=Gallus gallus GN=AP2B1 PE=4 SV=1 - [A0A1D5P7Y8_CHICK]	21.35	1	9	19	25	951	105.557	5.33838	0.874432	13	13.9323	0.871825	13	7.81155	0.871554	13	7.36193
A0A1D5PPU9	Uncharacterized protein OS=Gallus gallus GN=CAT PE=4 SV=1 - [A0A1D5PPU9_CHICK]	36.93	3	17	17	27	528	59.7918	7.84033	1.008	27	14.2033	1.15443	27	23.0891	1.00639	27	21.2572
E1BZT5	Uncharacterized protein OS=Gallus gallus GN=PRPF8 PE=4 SV=1 - [E1BZT5_CHICK]	10.49	7	22	23	33	2335	273.459	8.82178	0.961211	32	15.6764	1.0005	32	13.4457	1.01351	32	13.3291
F1NG39	Unconventional myosin-Ic OS=Gallus gallus GN=MYO1C PE=3 SV=1 - [F1NG39_CHICK]	12.06	4	12	12	20	1028	118.803	9.15869	0.937224	20	11.9566	0.906591	20	20.2106	0.943759	20	6.5842
F1NNS8	Uncharacterized protein OS=Gallus gallus GN=PRDX4 PE=4 SV=2 - [F1NNS8_CHICK]	40.59	2	9	10	22	239	26.9777	6.02393	0.970424	19	10.4001	1.08575	19	15.0299	1.0065	19	14.0647
Q5ZKJ2	Uncharacterized protein OS=Gallus gallus GN=YWHAH PE=2 SV=1 - [Q5ZKJ2_CHICK]	31.58	2	4	8	17	247	28.3241	4.89404	0.943309	5	5.80198	0.849914	5	7.06711	0.981956	5	12.8363
F1NQU7	Eukaryotic translation initiation factor 4 gamma 2 OS=Gallus gallus GN=EIF4G2 PE=4 SV=1 - [F1NQU7_CHICK]	17.48	3	13	13	16	864	97.4685	7.02002	0.966237	16	15.2028	0.996377	16	17.2887	0.924713	16	8.63106
F1NC02	Proteasome subunit alpha type OS=Gallus gallus GN=PSMA4 PE=3 SV=2 - [F1NC02_CHICK]	36.4	1	8	8	12	261	29.4792	7.32764	1.08625	12	11.8723	0.966578	12	10.1012	0.966313	12	15.1559
A7UEB0	Alpha-1-acid glycoprotein OS=Gallus gallus GN=OGCHI PE=2 SV=1 - [A7UEB0_CHICK]	20.2	2	6	6	39	203	22.307	5.24951	1.12006	39	24.2083	1.26983	39	41.1848	1.19976	39	23.1077
F1NAM2	Lamin-B1 OS=Gallus gallus GN=LMNB1 PE=3 SV=3 - [F1NAM2_CHICK]	26.88	2	13	15	23	584	66.4797	5.17334	0.893588	18	14.9862	0.959656	18	21.4957	0.928131	18	10.6531
R4GF89	Uncharacterized protein OS=Gallus gallus GN=SFN PE=3 SV=1 - [R4GF89_CHICK]	28.46	3	3	6	20	246	27.7107	5.0083	1.00798	9	11.9679	1.23306	9	22.7632	0.927903	9	20.4019
R4QXY1	Gag and reverse transcriptase polyprotein OS=Gallus gallus PE=4 SV=1 - [R4QXY1_CHICK]	12.48	30	16	16	24	1603	173.875	8.32373	4.95007	24	107.939	1.3663	24	24.4023	1.71694	24	43.5089
Q5ZM11	Arginine--tRNA ligase, cytoplasmic OS=Gallus gallus GN=RARS PE=2 SV=1 - [SYRC_CHICK]	29.05	3	18	18	27	661	75.37	7.10791	0.953514	27	14.6243	0.944764	27	20.3583	0.935565	27	7.07207
Q8AYD0	Cadherin-5 OS=Gallus gallus GN=CDH5 PE=1 SV=2 - [CADH5_CHICK]	11.13	1	6	6	12	773	86.7288	5.17334	0.918249	12	6.5731	0.87982	12	23.9285	0.992701	12	20.3297
F1NZE1	Uncharacterized protein OS=Gallus gallus GN=FAM129B PE=4 SV=3 - [F1NZE1_CHICK]	13.25	1	11	11	17	898	99.2959	5.84619	0.917277	17	14.6427	0.875631	17	13.2477	0.940732	17	8.20924
F1NYN0	Neural cell adhesion molecule 1 OS=Gallus gallus GN=NCAM1 PE=4 SV=3 - [F1NYN0_CHICK]	17.46	7	12	12	15	859	94.4443	4.98291	0.831963	15	9.41973	0.79424	15	17.1119	0.874177	15	7.22402
Q5ZLD1	Uncharacterized protein OS=Gallus gallus GN=FH PE=2 SV=1 - [Q5ZLD1_CHICK]	37.08	1	13	13	22	507	54.2652	9.12939	0.913849	22	18.5814	0.976684	22	24.4892	1.02292	22	13.221
F1NB52	Coatomer subunit gamma OS=Gallus gallus GN=COPG1 PE=3 SV=1 - [F1NB52_CHICK]	22.65	3	14	15	20	874	97.5495	5.45264	0.952503	18	19.17	0.891472	18	12.8899	0.971476	18	14.5117
Q90WD0	Actin-related protein 3 OS=Gallus gallus GN=ACTR3 PE=2 SV=1 - [ARP3_CHICK]	39.95	2	12	12	20	418	47.3911	5.88428	0.960137	20	16.0997	0.950412	20	11.9553	1.02704	20	7.01059
A0A1D5NVZ1	Uncharacterized protein OS=Gallus gallus GN=FAM120A PE=4 SV=1 - [A0A1D5NVZ1_CHICK]	21.11	2	19	19	26	1118	122.736	8.79248	0.915104	26	12.101	0.89649	26	17.7054	0.955721	26	18.7014
F1N8H6	Heterochromatin protein 1-binding protein 3 OS=Gallus gallus GN=HP1BP3 PE=4 SV=1 - [F1N8H6_CHICK]	34.35	2	16	17	28	559	61.8143	9.33447	0.978869	27	19.1425	0.930795	27	21.9104	0.975118	27	11.5365
A0A1D5PJG4	Uncharacterized protein OS=Gallus gallus GN=SYNCRIP PE=4 SV=1 - [A0A1D5PJG4_CHICK]	26.33	9	11	13	14	562	62.6384	7.57666	0.904509	12	18.3253	0.851438	12	34.6795	0.942143	12	8.56108
A0A1D5NYX6	Cytochrome b5 OS=Gallus gallus GN=CYB5A PE=4 SV=1 - [A0A1D5NYX6_CHICK]	38.66	2	3	3	5	119	13.4256	5.07178	1.09163	5	18.8823	0.978717	5	18.886	1.32959	5	4.75108
F1NU17	Phosphoglycerate kinase OS=Gallus gallus GN=PGK1 PE=3 SV=1 - [F1NU17_CHICK]	31.41	3	14	14	23	417	44.6382	8.11865	0.947444	23	11.453	0.983936	23	12.0715	0.982402	23	10.7375
E1BY89	Uncharacterized protein OS=Gallus gallus GN=RPL23 PE=3 SV=2 - [E1BY89_CHICK]	62.86	4	8	8	19	140	14.8561	10.5063	0.980842	19	10.3069	0.975332	19	27.5029	0.988396	19	18.9678
A0A1D5PC99	Uncharacterized protein OS=Gallus gallus GN=ETFA PE=4 SV=1 - [A0A1D5PC99_CHICK]	29.72	3	7	7	14	323	34.196	7.00537	0.913829	14	8.06005	0.977919	14	6.61933	0.945117	14	12.1794
Q5ZHZ0	Spliceosome RNA helicase DDX39B OS=Gallus gallus GN=DDX39B PE=2 SV=1 - [DX39B_CHICK]	27.8	4	13	13	25	428	48.9719	5.66846	0.942923	25	20.8396	0.935098	25	15.6174	1.00836	25	9.61465
Q5ZK03	Protein transport protein Sec23A OS=Gallus gallus GN=SEC23A PE=2 SV=1 - [SC23A_CHICK]	13.95	1	4	7	13	767	86.2486	6.78564	1.17274	5	33.7984	1.16471	5	35.5453	1.0878	5	19.2702
Q5ZIA5	Coatomer subunit beta OS=Gallus gallus GN=COPB1 PE=2 SV=1 - [COPB_CHICK]	24.87	1	20	20	32	953	107.053	5.99854	0.991896	32	13.8278	1.025	32	13.1659	1.02284	32	19.2446
A0A1D5PJ33	Uncharacterized protein OS=Gallus gallus GN=AKR1B1 PE=4 SV=1 - [A0A1D5PJ33_CHICK]	39.24	2	4	14	27	316	35.6302	7.45947	0.982142	8	15.7086	0.941236	8	8.81112	1.01429	8	6.85471
E1C7S2	Uncharacterized protein OS=Gallus gallus GN=HSDL2 PE=4 SV=2 - [E1C7S2_CHICK]	29.78	1	9	9	14	413	44.2056	8.27979	1.0051	14	7.86375	0.903675	14	13.8008	0.862709	14	6.22806
Q98TF9	Ribosomal protein L14 (Fragment) OS=Gallus gallus GN=RPL14 PE=2 SV=1 - [Q98TF9_CHICK]	27.48	4	4	4	13	131	15.4684	10.5503	0.949183	13	19.3909	0.842501	13	30.0235	0.983	13	8.74362
F1P463	Uncharacterized protein OS=Gallus gallus GN=CNDP2 PE=4 SV=1 - [F1P463_CHICK]	30.53	2	10	10	17	475	53.031	6.04932	0.948895	17	29.8187	0.982058	17	23.008	0.932208	17	17.4938
A0A1D5P628	Uncharacterized protein OS=Gallus gallus GN=HSPBP1 PE=4 SV=1 - [A0A1D5P628_CHICK]	22.73	2	5	5	8	330	35.7193	5.16064	1.06257	8	19.4942	1.16936	8	17.3371	1.01763	8	29.8912
A0A1D5P010	Hypoxia up-regulated protein 1 OS=Gallus gallus GN=HYOU1 PE=4 SV=1 - [A0A1D5P010_CHICK]	15.83	3	12	12	18	998	111.971	5.26221	1.04815	18	19.776	0.957423	18	16.739	1.01662	18	14.4234
Q5ZL33	Serine-threonine kinase receptor-associated protein OS=Gallus gallus GN=STRAP PE=2 SV=2 - [STRAP_CHICK]	29.43	2	8	8	12	350	38.1169	5.10986	0.939657	12	6.53456	0.93299	12	14.7934	1.03029	12	5.90896
A0A1D5PPF8	Uncharacterized protein OS=Gallus gallus GN=HSPA4 PE=4 SV=1 - [A0A1D5PPF8_CHICK]	21.9	1	13	14	19	840	94.1805	5.35107	0.994532	18	12.3165	0.952312	18	14.3606	0.961874	18	10.2015
A0A1D5PE67	Uncharacterized protein OS=Gallus gallus PE=4 SV=1 - [A0A1D5PE67_CHICK]	35.05	1	11	11	18	388	43.8125	5.52881	0.810491	18	15.1705	0.77896	18	31.9066	0.759163	18	18.7896
E1C6A9	Uncharacterized protein OS=Gallus gallus GN=CDC5L PE=4 SV=3 - [E1C6A9_CHICK]	14.29	1	11	11	15	889	101.478	9.23193	0.94576	15	15.4334	1.00819	15	11.0753	0.988946	15	8.72469
F1P180	Aspartate aminotransferase OS=Gallus gallus GN=GOT2 PE=4 SV=3 - [F1P180_CHICK]	39.01	2	17	17	28	423	47.2212	9.33447	0.918651	28	14.0583	0.954944	28	12.918	0.921392	28	12.9784
P41125	60S ribosomal protein L13 OS=Gallus gallus GN=RPL13 PE=2 SV=2 - [RL13_CHICK]	39.34	2	9	9	23	211	24.3806	11.7515	0.966516	23	29.2521	0.857043	23	31.4624	1.00417	23	13.5654
Q5XNV3	Cytoplasmic activation-proliferation-associated protein 1 OS=Gallus gallus GN=CAPRIN1 PE=2 SV=1 - [Q5XNV3_CHICK]	13.68	1	7	7	12	702	77.9396	5.16064	0.971369	12	17.5327	0.870275	12	10.2549	0.952451	12	10.3216
F1P1K3	Uncharacterized protein OS=Gallus gallus GN=ARPC2 PE=4 SV=3 - [F1P1K3_CHICK]	39	1	12	12	22	300	34.3796	7.35693	1.05612	22	11.2929	1.0024	22	18.4265	1.0556	22	9.77543
A0A1D5NW30	Uncharacterized protein OS=Gallus gallus GN=GLRX3 PE=4 SV=1 - [A0A1D5NW30_CHICK]	27.61	2	7	7	11	326	36.3386	5.94775	0.882236	11	23.6319	1.06688	11	17.6891	0.931634	11	15.082
Q5ZKZ5	Signal recognition particle subunit SRP72 OS=Gallus gallus GN=SRP72 PE=2 SV=1 - [Q5ZKZ5_CHICK]	19.82	2	9	9	10	671	74.4388	9.14404	0.997831	10	13.1993	1.12932	10	30.5234	1.04039	10	14.1528
F1P5K0	Uncharacterized protein OS=Gallus gallus GN=PTBP1 PE=4 SV=3 - [F1P5K0_CHICK]	16.92	6	7	7	12	526	56.6793	9.31982	0.89386	9	41.7885	0.913953	9	47.4567	0.948632	9	12.4533
A0A1D5P490	Uncharacterized protein OS=Gallus gallus GN=EIF4G1 PE=4 SV=1 - [A0A1D5P490_CHICK]	10.27	8	15	15	24	1607	177.572	5.2876	0.956803	24	9.69967	1.00311	24	23.6837	1.03451	24	10.3897
F1NT28	Uncharacterized protein OS=Gallus gallus GN=PPA1 PE=4 SV=2 - [F1NT28_CHICK]	33.79	1	8	8	12	290	32.6161	5.75732	1.02925	12	9.43443	1.04328	12	16.7777	1.00756	12	6.40588
Q5ZIF4	Uncharacterized protein OS=Gallus gallus GN=SLC25A13 PE=2 SV=1 - [Q5ZIF4_CHICK]	23.85	4	10	12	15	675	74.0557	8.79248	0.961538	12	24.0583	0.866178	12	20.9013	1.0495	12	15.4924
F1NBD0	Uncharacterized protein OS=Gallus gallus GN=ERLIN2 PE=4 SV=2 - [F1NBD0_CHICK]	28.07	1	6	7	11	342	38.1927	5.71924	0.941824	10	14.1725	1.01471	10	20.6997	1.03526	10	14.9294
F1NK75	Uncharacterized protein OS=Gallus gallus GN=TPM4 PE=3 SV=2 - [F1NK75_CHICK]	52.46	8	2	19	37	284	32.7656	4.729	0.909851	3	56.8597	0.691132	3	5.75938	0.855494	3	8.50828
F1NMT5	Ras-related protein Rab-10 OS=Gallus gallus GN=RAB10 PE=4 SV=3 - [F1NMT5_CHICK]	23.5	13	2	5	14	200	22.5686	8.38232	1.03019	3	2.88847	1.11523	3	6.94951	1.00838	3	4.8607
Q8UWG7	60S ribosomal protein L6 OS=Gallus gallus PE=2 SV=1 - [Q8UWG7_CHICK]	45.3	2	14	14	25	298	33.9024	10.6675	0.901096	25	14.3147	0.932869	25	29.4192	0.974715	25	13.2556
Q5ZLE2	Aldehyde dehydrogenase OS=Gallus gallus GN=RCJMB04_6j4 PE=2 SV=1 - [Q5ZLE2_CHICK]	20.82	2	1	8	12	490	53.976	8.14795	0.837127	2	27.8935	0.745122	2	14.4417	0.770999	2	13.2017
F1NSP7	26S protease regulatory subunit 4 OS=Gallus gallus GN=PSMC1 PE=3 SV=3 - [F1NSP7_CHICK]	32.5	4	11	13	20	440	49.1677	6.21436	0.992791	17	13.4524	1.03058	17	13.3962	0.980236	17	9.04344
A0A1D5PLU7	Peptidyl-prolyl cis-trans isomerase B OS=Gallus gallus GN=PPIB PE=4 SV=1 - [A0A1D5PLU7_CHICK]	49.73	3	9	11	29	185	20.1734	8.86572	1.02968	26	13.6323	0.947623	26	23.0363	0.911994	26	12.6454
F1NPA9	Uncharacterized protein OS=Gallus gallus GN=RPS3 PE=3 SV=2 - [F1NPA9_CHICK]	72.02	6	17	17	34	243	26.7024	9.65674	0.912067	34	12.2904	0.887642	34	17.8214	1.01694	34	8.55714
Q5ZMG9	Uncharacterized protein OS=Gallus gallus GN=TCP1 PE=2 SV=1 - [Q5ZMG9_CHICK]	27.42	2	14	14	19	558	60.4286	5.88428	0.994914	19	6.18419	1.04743	19	23.1285	1.03241	19	6.37464
Q5F3Y0	Uncharacterized protein OS=Gallus gallus GN=LSP1 PE=2 SV=1 - [Q5F3Y0_CHICK]	24.66	3	8	8	11	365	41.5521	4.75439	1.02745	11	15.7429	1.08993	11	32.948	1.13247	11	9.02512
Q5ZLN1	Phosphoglycerate mutase 1 OS=Gallus gallus GN=PGAM1 PE=1 SV=3 - [PGAM1_CHICK]	40.55	1	7	7	12	254	28.8799	7.48877	1.0233	12	16.5767	0.983776	12	23.7418	1.00053	12	14.4416
R4GLW9	Uncharacterized protein OS=Gallus gallus GN=NUMA1 PE=4 SV=1 - [R4GLW9_CHICK]	12.28	5	21	21	23	2141	241.195	6.11279	1.01359	23	20.7312	1.0084	23	22.4199	1.00068	23	15.2372
E1C2I9	Uncharacterized protein OS=Gallus gallus GN=LARS PE=3 SV=1 - [E1C2I9_CHICK]	11.72	1	12	12	14	1177	134.189	6.93213	0.948425	14	10.8048	0.975165	14	17.6112	0.935513	14	15.6836
Q6PVZ3	Type II alpha-keratin IIC OS=Gallus gallus PE=2 SV=1 - [Q6PVZ3_CHICK]	13.24	7	1	8	53	521	56.8686	8.08936	0.775354	2	0.456371	0.665003	2	1.09098	0.76585	2	12.096
A0A1D5PGQ9	Dynactin subunit 2 OS=Gallus gallus GN=DCTN2 PE=4 SV=1 - [A0A1D5PGQ9_CHICK]	37.06	6	12	12	14	402	44.8922	5.04639	0.988659	14	17.296	0.97806	14	12.4568	0.931228	14	10.0367
P02259	Histone H5 OS=Gallus gallus PE=1 SV=2 - [H5_CHICK]	21.58	1	4	4	14	190	20.7212	12.1909	0.631848	14	25.5925	0.877224	14	14.5166	0.969407	14	10.1119
Q5ZL57	Coatomer subunit delta OS=Gallus gallus GN=ARCN1 PE=2 SV=1 - [COPD_CHICK]	27.06	2	13	13	24	510	57.1343	6.07471	0.965155	24	16.1362	0.958716	24	23.827	0.934969	24	8.04116
E1C784	Calcium-transporting ATPase OS=Gallus gallus GN=ATP2B4 PE=3 SV=3 - [E1C784_CHICK]	14.12	6	1	13	15	1317	144.284	6.87354	0.871828	1		0.94741	1		0.972475	1
A0A1D5PDT3	Uncharacterized protein OS=Gallus gallus GN=ATP2B4 PE=4 SV=1 - [A0A1D5PDT3_CHICK]	15.79	4	1	13	15	1178	129.309	6.45557	0.996199	1		1.04835	1		1.27377	1
A0A1D5PAN4	Uncharacterized protein OS=Gallus gallus GN=ASPH PE=4 SV=1 - [A0A1D5PAN4_CHICK]	15.63	3	7	7	10	710	80.0734	4.7417	1.04455	10	16.2668	0.936933	10	20.0989	0.901649	10	6.19436
E1BXS2	Guanine nucleotide-binding protein G(i) subunit alpha-1 OS=Gallus gallus GN=GNAI1 PE=4 SV=2 - [E1BXS2_CHICK]	22.6	10	2	7	15	354	40.3803	5.97314	1.46231	3	14.1859	1.16485	3	8.48283	1.23118	3	10.4706
F1NI75	Uncharacterized protein OS=Gallus gallus GN=UTRN PE=4 SV=3 - [F1NI75_CHICK]	10.28	5	28	28	32	3463	397.01	5.46533	0.980152	32	7.17792	1.00411	32	19.1929	0.948652	32	13.0427
A0A1D5NW88	Uncharacterized protein OS=Gallus gallus PE=4 SV=1 - [A0A1D5NW88_CHICK]	29.41	1	1	10	19	595	62.6888	4.44971	0.867455	2	9.973	0.919447	2	23.0156	0.915721	2	8.29504
A0A1D5PK33	Uncharacterized protein OS=Gallus gallus GN=RPS14 PE=4 SV=1 - [A0A1D5PK33_CHICK]	61.96	2	5	5	13	92	9.89134	11.3413	0.941065	13	7.31791	1.01667	13	18.5198	1.04822	13	8.04925
Q5ZI72	Heterogeneous nuclear ribonucleoprotein D-like OS=Gallus gallus GN=HNRNPDL PE=2 SV=1 - [HNRDL_CHICK]	33.55	1	8	10	24	301	33.423	7.31299	1.00447	17	26.3056	0.86824	17	16.0903	0.933032	17	5.99665
F1NU71	Mitochondrial import inner membrane translocase subunit TIM44 OS=Gallus gallus GN=TIMM44 PE=3 SV=2 - [F1NU71_CHICK]	16.19	1	6	6	8	451	51.2323	8.11865	0.933018	8	7.01992	0.885492	8	13.768	0.996068	8	14.2781
F1NYA9	Uncharacterized protein OS=Gallus gallus GN=EEF1B2 PE=3 SV=1 - [F1NYA9_CHICK]	45.54	3	7	11	23	224	24.7024	4.77979	0.993409	12	13.032	1.02579	12	29.707	0.956661	12	8.15929
A0A1D5PVC4	Uncharacterized protein OS=Gallus gallus GN=RQCD1 PE=4 SV=1 - [A0A1D5PVC4_CHICK]	19.06	4	5	5	7	299	33.5799	8.03076	0.982586	7	9.99603	0.992428	7	4.0579	0.949685	7	7.45674
E1BSL7	Uncharacterized protein OS=Gallus gallus GN=ERP44 PE=4 SV=3 - [E1BSL7_CHICK]	22.91	1	9	9	12	406	46.9466	5.61768	0.999876	12	13.4067	1.00556	12	10.2249	0.922863	12	7.87669
F1NZP8	ER membrane protein complex subunit 1 OS=Gallus gallus GN=EMC1 PE=4 SV=3 - [F1NZP8_CHICK]	14.95	3	10	10	18	983	109.829	7.51807	1.08554	18	17.9175	1.11028	18	19.5943	1.14378	18	17.812
A0A1D6UPQ8	Uncharacterized protein OS=Gallus gallus PE=4 SV=1 - [A0A1D6UPQ8_CHICK]	21.34	2	11	11	21	595	66.1791	6.55127	0.985764	21	14.5655	0.989527	21	13.4293	0.966061	21	10.1052
A0A1D5PI06	Uncharacterized protein OS=Gallus gallus GN=NDUFV2 PE=4 SV=1 - [A0A1D5PI06_CHICK]	30.2	1	5	5	9	245	26.8757	7.7085	0.997618	9	10.2449	0.965207	9	13.7096	0.95621	9	11.1267
A4ZZ65	Calpain OS=Gallus gallus PE=2 SV=1 - [A4ZZ65_CHICK]	21.42	3	12	12	20	705	80.3144	4.99561	0.972555	20	9.14274	0.942338	20	14.2022	0.947664	20	10.8937
Q9DEQ6	Eukaryote initiation factor 2 beta OS=Gallus gallus GN=EIF2B PE=2 SV=1 - [Q9DEQ6_CHICK]	31.44	1	8	8	11	334	38.4124	5.79541	0.978917	11	17.4166	1.02155	11	16.4876	1.0178	11	11.3492
A0A1D5NZQ6	Uncharacterized protein OS=Gallus gallus GN=AP1B1 PE=4 SV=1 - [A0A1D5NZQ6_CHICK]	19.4	3	6	16	20	938	103.079	5.16064	1.03004	8	4.16449	0.984522	8	10.8704	0.971838	8	14.4626
E1BW83	Uncharacterized protein OS=Gallus gallus GN=SLC25A24 PE=3 SV=3 - [E1BW83_CHICK]	25.05	1	9	9	17	475	52.4961	8.26514	1.0184	17	12.616	0.91147	17	13.1744	1.00311	17	7.96712
E1BZH9	Uncharacterized protein OS=Gallus gallus GN=HADH PE=4 SV=1 - [E1BZH9_CHICK]	37.14	1	8	8	14	315	34.4	8.66064	0.98013	14	16.7195	0.888788	14	20.1641	1.01067	14	16.5742
Q6EE60	Ribosomal protein L18 (Fragment) OS=Gallus gallus PE=2 SV=1 - [Q6EE60_CHICK]	32.53	1	5	5	18	166	18.8376	11.8394	1.01327	18	23.1564	1.21451	18	54.8611	1.08193	18	13.7829
F1NPQ0	Uncharacterized protein OS=Gallus gallus GN=PSMD12 PE=4 SV=1 - [F1NPQ0_CHICK]	26.32	4	11	11	17	456	52.9746	6.66846	0.92568	17	12.5534	0.922046	17	16.5223	0.960029	17	15.0195
Q5ZJZ2	Uncharacterized protein OS=Gallus gallus GN=RPL3 PE=2 SV=1 - [Q5ZJZ2_CHICK]	24.57	6	11	11	21	403	46.0567	10.1987	1.1262	21	19.6991	1.16119	21	21.383	1.02417	21	7.28475
P84169	26S proteasome non-ATPase regulatory subunit 13 OS=Gallus gallus GN=PSMD13 PE=1 SV=1 - [PSD13_CHICK]	45.74	3	15	15	20	376	42.724	5.56689	0.941404	20	17.791	0.962661	20	27.4944	0.977843	20	9.64481
F1NJF0	Uncharacterized protein OS=Gallus gallus PE=4 SV=2 - [F1NJF0_CHICK]	23.19	2	5	5	16	207	23.5325	4.4751	0.999209	16	15.4816	1.05362	16	11.117	0.979357	16	7.68408
Q5ZIE0	Uncharacterized protein OS=Gallus gallus GN=EIF5 PE=2 SV=1 - [Q5ZIE0_CHICK]	25.12	3	10	10	15	430	49.0477	5.33838	0.897472	15	24.8808	0.924096	15	21.6266	0.927424	15	8.51309
Q90965	Ras-related protein Rab-2A OS=Gallus gallus GN=RAB2A PE=2 SV=1 - [RAB2A_CHICK]	50.47	1	9	9	15	212	23.5068	6.39209	1.06452	15	8.13102	1.10957	15	11.3978	1.07103	15	16.1175
A0A1D5PD86	Uncharacterized protein OS=Gallus gallus PE=4 SV=1 - [A0A1D5PD86_CHICK]	44.91	1	10	10	12	285	30.2456	8.83643	1.10321	12	22.9182	1.2076	12	33.4775	1.10227	12	16.4658
F1NXW3	Uncharacterized protein OS=Gallus gallus GN=RPS15A PE=3 SV=3 - [F1NXW3_CHICK]	51.54	1	7	7	13	130	14.846	10.0522	0.97079	13	11.0646	0.899024	13	26.2545	1.06356	13	9.10256
E1C6G6	Uncharacterized protein OS=Gallus gallus GN=SRP54 PE=3 SV=3 - [E1C6G6_CHICK]	17.46	1	8	8	9	504	55.6604	8.74854	0.931436	9	12.5799	0.856949	9	19.4258	0.966315	9	8.66728
P49702	ADP-ribosylation factor 5 OS=Gallus gallus GN=ARF5 PE=2 SV=2 - [ARF5_CHICK]	42.78	4	2	7	17	180	20.4666	6.56592	0.998913	5	13.8946	0.810565	5	27.3896	0.864596	5	0.965637
E1C2L5	Uncharacterized protein OS=Gallus gallus GN=ALYREF PE=4 SV=3 - [E1C2L5_CHICK]	16.47	1	3	3	10	255	26.6795	11.1509	1.02275	10	13.3591	1.03473	10	22.1761	1.0106	10	16.0948
Q5F4A3	Acidic leucine-rich nuclear phosphoprotein 32 family member E OS=Gallus gallus GN=ANP32E PE=2 SV=1 - [AN32E_CHICK]	29.69	2	4	4	7	256	28.9082	3.9292	0.925659	7	21.6203	0.895525	7	26.0241	0.814617	7	37.7285
A0A1D5PI39	26S proteasome non-ATPase regulatory subunit 1 OS=Gallus gallus GN=PSMD1 PE=4 SV=1 - [A0A1D5PI39_CHICK]	21.26	4	16	16	23	955	105.983	5.36377	0.996507	23	17.2362	1.00964	23	18.7771	1.0496	23	18.0374
A0A1D5PXP9	Uncharacterized protein OS=Gallus gallus GN=TGFBI PE=4 SV=1 - [A0A1D5PXP9_CHICK]	16.69	3	10	10	13	677	74.0623	7.44482	1.0055	13	18.2369	0.943738	13	21.8691	0.865826	13	21.9115
F1NU79	Uncharacterized protein OS=Gallus gallus GN=PSMC5 PE=3 SV=2 - [F1NU79_CHICK]	37.23	3	9	11	19	411	46.1432	7.54736	0.982301	16	19.8625	1.07601	16	20.8371	0.971786	16	11.3916
E1BTT4	Uncharacterized protein OS=Gallus gallus PE=3 SV=1 - [E1BTT4_CHICK]	37.13	2	16	16	30	474	50.8174	9.31982	0.95252	30	15.6487	0.943491	30	22.3406	0.924565	30	11.8161
Q9PVL6	Mitochondrial carrier homolog 2 OS=Gallus gallus GN=Mtch2 PE=2 SV=1 - [Q9PVL6_CHICK]	22.74	2	6	6	11	299	33.1052	9.30518	1.00536	11	13.4768	0.871333	11	20.0917	1.00332	11	12.1809
E1BUD8	Uncharacterized protein OS=Gallus gallus PE=4 SV=2 - [E1BUD8_CHICK]	11.28	1	10	11	15	1090	118.953	6.88818	0.966811	14	13.1506	0.910271	14	9.89406	0.934724	14	9.99044
R4GJP9	Histone H2A OS=Gallus gallus GN=LOC101751709 PE=3 SV=2 - [R4GJP9_CHICK]	36.51	5	1	4	24	126	13.4986	11.0483	0.809517	2	10.7121	0.774154	2	8.15036	0.738457	2	25.2473
Q5ZMP6	AP-2 complex subunit mu OS=Gallus gallus GN=AP2M1 PE=2 SV=1 - [AP2M1_CHICK]	20.55	1	8	8	10	433	49.3579	9.53955	0.920659	10	17.7748	0.880827	10	14.832	0.965381	10	7.97659
A0A1D5PE25	Uncharacterized protein OS=Gallus gallus GN=CYB5B PE=4 SV=1 - [A0A1D5PE25_CHICK]	45.14	2	1	4	5	144	16.1619	4.91943	0.753296	1		0.54715	1		0.790858	1
A0A1D5P0E2	Protein transport protein Sec23A OS=Gallus gallus GN=SEC23A PE=4 SV=1 - [A0A1D5P0E2_CHICK]	15.16	2	6	9	16	765	86.1311	6.96143	1.13351	8	16.9987	1.10216	8	14.2663	1.10896	8	25.2235
Q5F3D8	Uncharacterized protein OS=Gallus gallus GN=RCJMB04_20k15 PE=2 SV=1 - [Q5F3D8_CHICK]	21.8	2	8	8	13	477	53.1005	8.82178	0.997823	13	16.0711	0.956758	13	21.9523	0.955293	13	7.41371
F1NYA2	Uncharacterized protein OS=Gallus gallus GN=EIF4H PE=4 SV=2 - [F1NYA2_CHICK]	36.22	2	9	9	14	254	27.6187	8.07471	0.988051	14	7.4045	0.952031	14	23.4536	0.961203	14	15.0989
E1C658	Uncharacterized protein OS=Gallus gallus GN=ATP5H PE=4 SV=3 - [E1C658_CHICK]	75.16	1	11	11	14	161	18.3315	8.77783	0.887365	14	15.5544	0.892432	14	16.8682	0.988356	14	9.16925
Q5ZI60	Coronin OS=Gallus gallus GN=CORO1C PE=2 SV=1 - [Q5ZI60_CHICK]	25.32	10	10	12	25	474	53.1741	6.66846	0.990642	19	14.9039	0.940339	19	21.5318	0.882778	19	15.6818
E1BWS2	Uncharacterized protein OS=Gallus gallus GN=NAPG PE=4 SV=1 - [E1BWS2_CHICK]	25.16	1	6	6	10	314	35.0446	5.63037	1.09989	10	28.909	1.095	10	21.4771	1.17465	10	21.1411
A0A1D5NUK6	Uncharacterized protein OS=Gallus gallus GN=MYO1B PE=4 SV=1 - [A0A1D5NUK6_CHICK]	14.01	6	13	13	17	1078	124.889	9.20264	0.923749	17	10.3449	0.947694	17	19.3284	0.972159	17	12.0297
F6R1X6	Uncharacterized protein OS=Gallus gallus GN=SSB PE=4 SV=1 - [F6R1X6_CHICK]	20.05	4	8	8	13	404	46.2881	8.22119	0.850849	13	9.72176	0.798826	13	11.8803	0.909535	13	9.3201
O42484	17-beta-hydroxysteroid dehydrogenase type IV OS=Gallus gallus GN=HSD17B4 PE=2 SV=1 - [O42484_CHICK]	22.18	4	14	14	17	735	80.0982	8.36768	1.14551	16	17.3573	0.919887	16	32.8658	0.894437	16	18.9386
O93467	GTP-binding protein OS=Gallus gallus GN=cRhoA PE=2 SV=1 - [O93467_CHICK]	55.44	5	6	8	19	193	21.7681	6.1001	0.942045	12	27.4917	0.983955	12	28.2707	0.994437	12	13.4906
P08629	Thioredoxin OS=Gallus gallus GN=TXN PE=3 SV=2 - [THIO_CHICK]	48.57	1	6	6	15	105	11.6928	5.24951	0.881757	15	16.6324	0.725263	15	15.9176	0.736399	15	24.9906
Q9PTD6	Ribosomal protein S6 (Fragment) OS=Gallus gallus PE=2 SV=1 - [Q9PTD6_CHICK]	27.94	4	8	8	15	247	28.4058	10.8286	0.920278	15	12.9219	0.868916	15	10.4359	0.989852	15	9.1556
F1NPA2	Uncharacterized protein OS=Gallus gallus GN=PSMD11 PE=4 SV=3 - [F1NPA2_CHICK]	35.07	1	14	14	19	422	47.377	6.3667	0.967232	19	9.29549	0.94217	19	7.51314	0.976114	19	9.26464
A0A1D5PPA8	Uncharacterized protein OS=Gallus gallus GN=AHCY PE=4 SV=1 - [A0A1D5PPA8_CHICK]	37.64	3	13	13	21	433	47.7053	6.88818	0.842052	18	25.0683	0.890304	18	39.5675	0.998403	18	32.357
E1C906	Uncharacterized protein OS=Gallus gallus GN=MYLK PE=4 SV=3 - [E1C906_CHICK]	17.63	19	26	26	43	1906	210.304	5.73193	1.15775	41	24.2285	1.059	41	25.8138	0.887921	41	13.2057
R9PXQ2	FERM, RhoGEF and pleckstrin domain-containing protein 1 OS=Gallus gallus GN=FARP1 PE=4 SV=2 - [R9PXQ2_CHICK]	20.04	3	15	16	19	1043	119.268	8.22119	1.00616	18	24.7345	0.990161	18	33.5064	0.952826	18	19.7274
A0A1D5PNG3	Uncharacterized protein OS=Gallus gallus GN=EIF6 PE=4 SV=1 - [A0A1D5PNG3_CHICK]	25.71	2	3	3	6	245	26.5082	4.71631	0.99214	6	10.0989	1.10636	6	29.6897	1.05012	6	15.9881
O93327	Core histone macro-H2A.1 OS=Gallus gallus GN=H2AFY PE=1 SV=3 - [H2AY_CHICK]	24.46	6	6	7	11	372	39.6315	9.78857	0.962959	10	4.09257	0.966954	10	13.0401	1.02343	10	7.90083
E1BW98	Uncharacterized protein OS=Gallus gallus GN=GNB4 PE=4 SV=2 - [E1BW98_CHICK]	27.35	1	5	8	12	340	37.506	6.27783	1.07028	6	10.4326	1.06874	6	8.69035	1.04651	6	7.24532
P84172	Elongation factor Tu, mitochondrial (Fragment) OS=Gallus gallus GN=TUFM PE=1 SV=1 - [EFTU_CHICK]	47.16	1	13	13	20	352	38.2262	8.76318	1.02857	20	21.6331	1.0067	20	19.209	0.929872	20	16.1586
E1C4W4	Uncharacterized protein OS=Gallus gallus GN=ALDH7A1 PE=3 SV=1 - [E1C4W4_CHICK]	30.6	3	11	11	17	536	58.0169	7.37158	0.928576	17	13.3316	0.773414	17	9.54867	0.818207	17	13.8008
A0A1D5PNR0	Uncharacterized protein OS=Gallus gallus GN=RBM8A PE=4 SV=1 - [A0A1D5PNR0_CHICK]	43.75	2	5	5	10	160	18.1518	4.93213	0.858164	10	23.3488	0.934941	10	19.069	0.885658	10	16.4854
F1N8P1	Neuropilin OS=Gallus gallus PE=3 SV=2 - [F1N8P1_CHICK]	12.64	2	8	8	10	894	100.503	5.63037	1.06823	10	20.2929	0.845507	10	16.8035	1.02298	10	5.49092
E1C3D2	Septin-2 OS=Gallus gallus GN=SEPT2 PE=3 SV=2 - [E1C3D2_CHICK]	32.01	2	5	9	17	353	40.5388	6.30322	0.959178	9	12.3484	0.880408	9	24.4423	0.905314	9	11.8826
F1NZJ2	Uncharacterized protein OS=Gallus gallus GN=HK1 PE=3 SV=2 - [F1NZJ2_CHICK]	19.41	4	14	17	24	917	102.693	6.7417	1.00718	21	13.1247	1.0765	21	19.9658	0.971376	21	11.7773
E1C3A6	Uncharacterized protein OS=Gallus gallus PE=4 SV=3 - [E1C3A6_CHICK]	4.95	3	4	9	10	2506	271.056	4.71631	1.01042	4	3.2594	1.05613	4	5.52327	1.10967	4	7.39794
Q5ZKU6	Calponin OS=Gallus gallus GN=CNN2 PE=2 SV=1 - [Q5ZKU6_CHICK]	33.44	2	7	8	15	305	33.3692	8.30908	1.06491	13	8.47158	1.02431	13	36.5753	1.17157	13	28.9478
Q800K9	Surfeit locus protein 4 OS=Gallus gallus GN=SURF4 PE=2 SV=1 - [SURF4_CHICK]	19.7	1	4	4	8	269	30.5989	7.78174	1.17223	8	24.0774	1.15665	8	16.2705	1.07703	8	15.6614
A0A1D5PIC0	Astacin-like metalloendopeptidase OS=Gallus gallus GN=ASTL PE=4 SV=1 - [A0A1D5PIC0_CHICK]	26.25	2	8	8	12	400	45.2454	7.63525	1.13378	12	14.0127	1.32175	12	22.301	1.60797	12	28.9281
Q8AXV0	Endophilin-A2 OS=Gallus gallus GN=SH3GL1 PE=1 SV=1 - [SH3G1_CHICK]	27.52	2	8	8	10	367	41.706	5.43994	0.960164	10	13.8213	0.975352	10	22.0921	0.982228	10	8.77319
E1C0J4	Uncharacterized protein OS=Gallus gallus GN=UPF1 PE=4 SV=3 - [E1C0J4_CHICK]	14.41	1	13	13	18	1117	123.321	6.68311	1.05156	18	15.9901	0.993906	18	8.57461	1.02603	18	13.4711
P01875	Ig mu chain C region OS=Gallus gallus PE=2 SV=2 - [IGHM_CHICK]	15.92	1	5	5	9	446	48.1428	6.41748	1.33398	9	14.8228	1.11002	9	22.4227	1.24761	9	13.9935
H9KYX6	Uncharacterized protein OS=Gallus gallus GN=SELENBP1 PE=4 SV=2 - [H9KYX6_CHICK]	35.46	2	11	12	16	471	52.4134	6.63916	0.968212	15	14.2406	0.998451	15	27.7393	0.945668	15	15.6338
F1P0A1	Uncharacterized protein OS=Gallus gallus GN=XPNPEP1 PE=3 SV=2 - [F1P0A1_CHICK]	23.11	1	10	10	11	623	69.9706	6.15088	0.9755	11	30.3777	0.957685	11	25.8958	0.963648	11	13.6949
A0A1D5NWQ8	Histone H2A.V OS=Gallus gallus GN=H2AFV PE=4 SV=1 - [A0A1D5NWQ8_CHICK]	31.5	9	2	4	17	127	13.3695	10.5796	0.960282	7	19.6552	0.945735	7	28.8242	0.918	7	9.5712
A0A1D5PU96	Ubiquitin carboxyl-terminal hydrolase 10 OS=Gallus gallus GN=USP10 PE=4 SV=1 - [A0A1D5PU96_CHICK]	12.5	3	8	8	14	784	86.3143	5.07178	1.02247	14	18.15	1.1067	14	31.056	1.00056	14	9.5535
A0A1D5P7C6	Uncharacterized protein OS=Gallus gallus GN=PA2G4 PE=4 SV=1 - [A0A1D5P7C6_CHICK]	34.01	1	14	14	18	394	43.7522	6.75635	1.01725	18	12.649	0.984391	18	23.2597	1.04588	18	13.7697
Q5ZM94	Uncharacterized protein OS=Gallus gallus GN=RCJMB04_2m19 PE=2 SV=1 - [Q5ZM94_CHICK]	35.14	2	6	7	16	259	27.3541	8.23584	1.01259	15	15.3703	0.9466	15	13.8166	0.847306	15	14.9163
A0A1D5NYA7	Uncharacterized protein OS=Gallus gallus GN=PLXNB2 PE=4 SV=1 - [A0A1D5NYA7_CHICK]	10.35	6	16	17	20	1845	209.202	5.97314	1.00822	18	26.8533	0.966664	18	36.2098	1.07088	18	16.0962
E1BQN0	NADH dehydrogenase [ubiquinone] iron-sulfur protein 6, mitochondrial OS=Gallus gallus GN=NDUFS6 PE=3 SV=1 - [E1BQN0_CHICK]	54.69	1	5	5	8	128	14.0332	9.02686	0.972736	8	5.53978	0.996395	8	13.053	0.992325	8	3.06765
F6SU35	Ribosomal protein OS=Gallus gallus GN=RPL10A PE=3 SV=1 - [F6SU35_CHICK]	36.41	2	9	9	21	217	24.6926	9.87646	0.962636	21	15.7298	0.913332	21	24.1883	1.04004	21	8.61696
Q8UVD9	Far upstream element-binding protein 2 OS=Gallus gallus GN=KHSRP PE=1 SV=1 - [FUBP2_CHICK]	22.5	2	13	15	20	769	80.594	6.90283	0.976689	16	9.22959	1.01704	16	13.0517	0.969811	16	8.91575
P34065	Proteasome subunit beta type-5 (Fragment) OS=Gallus gallus GN=PSMB5 PE=2 SV=2 - [PSB5_CHICK]	39.45	1	7	7	13	256	27.0277	8.67529	0.977069	13	18.0271	1.14324	13	23.8733	1.13314	13	12.9955
A0A1D5PZ66	Uncharacterized protein OS=Gallus gallus GN=ACO2 PE=4 SV=1 - [A0A1D5PZ66_CHICK]	29.9	11	20	21	28	776	84.6254	7.21045	1.06369	27	13.4791	1.0456	27	16.0928	0.975537	27	12.4482
A0A1D5PS16	WD repeat-containing protein 1 OS=Gallus gallus GN=WDR1 PE=4 SV=1 - [A0A1D5PS16_CHICK]	24.49	3	11	11	18	592	64.6379	6.7124	1.02769	18	14.1568	1.0233	18	31.4588	1.0483	18	12.0385
Q5ZHR4	Uncharacterized protein OS=Gallus gallus GN=GARS PE=2 SV=1 - [Q5ZHR4_CHICK]	28.47	2	17	17	21	685	77.5314	6.50732	0.968962	20	13.2458	0.936336	20	15.7549	1.02849	20	17.6992
Q90885	Leucine zipper protein OS=Gallus gallus PE=2 SV=1 - [Q90885_CHICK]	18.64	4	5	5	9	354	40.4079	5.47803	1.12952	9	15.7793	1.04088	9	12.4202	0.979348	9	13.9198
F1NHI3	Uncharacterized protein OS=Gallus gallus GN=DHX15 PE=4 SV=3 - [F1NHI3_CHICK]	21.78	2	14	14	17	762	87.6297	7.32764	0.992737	17	14.1933	1.00153	17	27.7142	1.00089	17	12.2862
E1C0T6	Uncharacterized protein OS=Gallus gallus GN=PLEKHC1 PE=4 SV=2 - [E1C0T6_CHICK]	24.36	3	13	13	22	702	79.8112	6.50732	1.00246	22	19.4668	1.02311	22	30.2818	0.987231	22	8.1266
P41263	Retinol-binding protein 4 OS=Gallus gallus GN=RBP4 PE=1 SV=1 - [RET4_CHICK]	18.37	2	3	3	9	196	22.5009	6.34131	0.753521	9	9.41743	0.711898	9	5.48694	0.896227	9	10.6639
F1NRM8	Endoplasmic reticulum resident protein 29 OS=Gallus gallus GN=ERP29 PE=4 SV=3 - [F1NRM8_CHICK]	25	2	6	6	15	252	28.1737	7.86963	0.920711	15	34.5289	0.892413	15	24.5052	1.06215	15	45.2539
F1NFC0	Nuclease-sensitive element-binding protein 1 OS=Gallus gallus GN=YBX1 PE=4 SV=3 - [F1NFC0_CHICK]	37.67	8	4	6	10	292	33.2556	10.0815	1.02032	8	21.6323	0.89223	8	28.8142	0.997229	8	8.16901
Q5F412	Uncharacterized protein OS=Gallus gallus GN=DYL1 PE=2 SV=1 - [Q5F412_CHICK]	32.58	2	2	2	6	89	10.3271	7.44482	1.06133	6	12.9476	1.05135	6	10.8064	0.947435	6	2.09865
O93481	Chromobox protein (CHCB2) OS=Gallus gallus GN=CBX3 PE=2 SV=1 - [O93481_CHICK]	61.49	4	8	9	11	174	19.7648	5.12256	0.904653	10	14.6068	0.897257	10	10.1042	0.935066	10	19.6303
F1NQH8	Uncharacterized protein OS=Gallus gallus GN=DLST PE=4 SV=3 - [F1NQH8_CHICK]	18.64	4	7	7	9	472	50.6804	8.33838	1.01322	9	11.675	0.920261	9	4.1717	1.04317	9	31.2193
A0A1D5PPN6	Creatine kinase B-type OS=Gallus gallus GN=CKB PE=4 SV=1 - [A0A1D5PPN6_CHICK]	24.93	4	8	8	10	381	42.8127	6.3667	1.23454	10	14.6598	1.13556	10	19.6222	0.902241	10	12.9836
Q5ZMV5	Actin-related protein 2/3 complex subunit 5 OS=Gallus gallus GN=ARPC5 PE=2 SV=1 - [Q5ZMV5_CHICK]	33.77	2	4	4	7	151	16.4424	5.64307	1.01435	7	11.1288	1.1	7	5.88836	0.987718	7	12.5457
A0A1D5PC23	Uncharacterized protein OS=Gallus gallus GN=TALDO1 PE=4 SV=1 - [A0A1D5PC23_CHICK]	28.19	3	10	10	17	337	37.5584	7.47412	1.04662	17	13.7262	0.908884	17	17.2056	0.999499	17	9.50686
F1NIX0	Uncharacterized protein OS=Gallus gallus GN=RPL8 PE=3 SV=2 - [F1NIX0_CHICK]	39.69	1	10	10	13	257	28.0053	10.9604	0.911609	13	13.9935	0.911887	13	27.1048	0.972367	13	6
Q5ZLG6	Annexin OS=Gallus gallus GN=RCJMB04_6f1 PE=2 SV=1 - [Q5ZLG6_CHICK]	48.7	2	17	17	24	347	38.6126	8.104	0.994089	24	12.2008	1.01844	24	15.0542	1.00527	24	9.66119
F1NR44	Uncharacterized protein OS=Gallus gallus GN=ECHS1 PE=3 SV=2 - [F1NR44_CHICK]	32.89	1	7	7	16	301	31.5543	8.68994	1.06796	16	10.9985	1.15383	16	13.7559	1.01888	16	15.0199
A0A1D5P5A8	F-actin-capping protein subunit beta isoforms 1 and 2 OS=Gallus gallus GN=CAPZB PE=4 SV=1 - [A0A1D5P5A8_CHICK]	30.34	1	2	8	15	267	29.9891	8.01611	0.955125	4	14.4659	0.903609	4	17.4807	1.03362	4	13.6131
F1NDN5	Uncharacterized protein OS=Gallus gallus GN=KRT15 PE=3 SV=3 - [F1NDN5_CHICK]	32.61	4	10	14	22	463	50.5428	5.10986	1.12859	11	21.7405	1.13337	11	21.5447	0.949799	11	20.4412
A0A1D5PNB2	Uncharacterized protein OS=Gallus gallus GN=TNS1 PE=4 SV=1 - [A0A1D5PNB2_CHICK]	10.21	4	11	11	16	1773	190.393	7.50342	1.10602	16	14.8864	1.09788	16	17.3851	0.983971	16	6.96583
Q5ZLI2	Proteasome subunit alpha type OS=Gallus gallus GN=PSMA3 PE=2 SV=1 - [Q5ZLI2_CHICK]	23.53	2	6	6	10	255	28.463	5.04639	0.994436	10	22.6484	0.963742	10	16.6847	1.03715	10	8.1295
A0A1D5PIY2	Uncharacterized protein OS=Gallus gallus GN=SEPT8 PE=4 SV=1 - [A0A1D5PIY2_CHICK]	24.12	2	5	8	15	427	49.9194	6.44287	1.00684	7	21.1178	1.0097	7	12.3281	0.952064	7	10.4299
F1NH21	Hsc70-interacting protein OS=Gallus gallus GN=ST13 PE=4 SV=1 - [F1NH21_CHICK]	26.59	2	8	8	16	361	40.1628	5.13525	0.998749	16	11.6559	0.980511	16	21.5362	1.00317	16	21.6969
A0A1D5PDK7	60S ribosomal protein L7 OS=Gallus gallus GN=RPL7 PE=4 SV=1 - [A0A1D5PDK7_CHICK]	51.89	2	9	10	21	185	21.4889	10.7554	0.92471	19	19.6607	0.909856	19	39.2016	1.04161	19	19.8142
F1NSV6	Sodium/potassium-transporting ATPase subunit beta OS=Gallus gallus GN=ATP1B1 PE=3 SV=3 - [F1NSV6_CHICK]	28.85	2	7	7	11	305	34.9026	8.07471	0.870242	11	13.0427	1.00284	11	23.4512	0.981276	11	7.75147
P30997	Catenin alpha-2 OS=Gallus gallus GN=CTNNA2 PE=1 SV=1 - [CTNA2_CHICK]	11.7	4	3	9	14	906	100.628	6.29053	0.973572	3	0.1437	1.62909	3	14.9845	1.09477	3	13.9162
Q5ZHP4	Uncharacterized protein OS=Gallus gallus GN=TPD52 PE=2 SV=1 - [Q5ZHP4_CHICK]	27.72	3	4	4	7	184	19.848	4.94482	0.868009	7	13.2572	0.896518	7	15.0625	0.843958	7	9.37614
A0A1D5PJW4	Proteasome subunit alpha type-7 OS=Gallus gallus GN=PSMA7 PE=4 SV=1 - [A0A1D5PJW4_CHICK]	39.92	2	9	9	13	248	27.8546	8.45557	0.958231	13	26.0169	0.981075	13	23.649	1.00629	13	9.10939
P42558	GTP-binding nuclear protein Ran OS=Gallus gallus GN=RAN PE=2 SV=1 - [RAN_CHICK]	33.8	1	7	7	16	216	24.4117	7.88428	0.886835	16	14.8109	0.894991	16	14.0119	0.957195	16	8.40068
F1NQG5	Ribosomal protein L15 OS=Gallus gallus GN=RPL15 PE=3 SV=2 - [F1NQG5_CHICK]	38.73	2	7	7	18	204	24.1171	11.6196	0.941516	18	15.7495	0.869726	18	12.2663	0.995308	18	5.28255
Q5ZME2	Malate dehydrogenase, cytoplasmic OS=Gallus gallus GN=MDH1 PE=2 SV=1 - [MDHC_CHICK]	32.93	4	10	10	18	334	36.5202	7.35693	0.975267	18	21.4412	1.00485	18	19.3846	0.958185	18	14.9563
Q7T2Z7	Alpha 1 type II procollagen (Fragment) OS=Gallus gallus GN=COL2A1 PE=4 SV=1 - [Q7T2Z7_CHICK]	8.43	4	6	8	16	1269	120.043	7.41553	0.892878	13	22.3472	0.833569	13	36.9814	0.820326	13	9.83944
F1NGM0	Uncharacterized protein OS=Gallus gallus GN=EHD3 PE=3 SV=1 - [F1NGM0_CHICK]	30.09	4	11	14	20	535	60.8577	6.50732	1.05161	14	13.2409	1.03107	14	15.0474	0.950975	14	13.4339
A0A1D5PL39	Uncharacterized protein OS=Gallus gallus GN=ATP6V1E1 PE=4 SV=1 - [A0A1D5PL39_CHICK]	21.88	2	5	5	9	224	25.9757	7.92822	1.13456	9	8.49983	1.27729	9	17.0809	1.13381	9	9.01809
Q9I882	Protein kinase C inhibitor OS=Gallus gallus GN=chPKCI PE=2 SV=1 - [Q9I882_CHICK]	15.87	1	1	1	7	126	13.7501	6.78564	1.21996	7	16.6565	0.999007	7	35.4942	0.798259	7	8.67631
P01038	Cystatin OS=Gallus gallus PE=1 SV=2 - [CYT_CHICK]	38.13	2	4	4	10	139	15.2768	7.69385	1.0864	7	15.3144	1.20312	7	8.29637	1.1346	7	27.8193
Q5ZM25	Obg-like ATPase 1 OS=Gallus gallus GN=OLA1 PE=2 SV=1 - [OLA1_CHICK]	29.29	6	10	10	16	396	44.7503	8.07471	1.03203	16	14.5681	0.995568	16	15.7577	0.975694	16	11.2806
A0A1D5P8B9	Uncharacterized protein OS=Gallus gallus GN=PUF60 PE=4 SV=1 - [A0A1D5P8B9_CHICK]	18.68	4	5	5	10	514	55.5454	5.33838	1.07727	10	15.6483	0.998581	10	22.6579	0.964768	10	11.6813
Q90633	Complement C3 OS=Gallus gallus PE=2 SV=1 - [Q90633_CHICK]	11.62	3	3	17	22	1652	183.97	7.10791	0.586101	4	31.6082	0.564954	4	20.7702	0.629649	4	16.1874
A0A1D5PI87	Uncharacterized protein OS=Gallus gallus GN=HSD17B10 PE=4 SV=1 - [A0A1D5PI87_CHICK]	37.69	7	6	6	9	260	27.1545	8.80713	0.970138	9	12.0819	0.943616	9	12.5127	0.912472	9	19.5461
A0A1D5PTC7	Uncharacterized protein OS=Gallus gallus PE=4 SV=1 - [A0A1D5PTC7_CHICK]	5.35	2	1	9	10	2373	256.072	4.83057	0.918407	1		0.788384	1		0.742723	1
F1NSW3	Uncharacterized protein OS=Gallus gallus GN=TNPO1 PE=4 SV=3 - [F1NSW3_CHICK]	12.92	2	7	9	12	890	101.234	5.0083	0.984444	10	11.2252	0.926338	10	18.8889	0.925797	10	9.89498
R4R035	Envelope polyprotein OS=Gallus gallus PE=4 SV=1 - [R4R035_CHICK]	20.62	17	7	7	10	616	67.123	7.47412	1.5573	10	47.0345	1.04935	10	24.0212	0.855503	10	23.7633
F1NU16	Uncharacterized protein OS=Gallus gallus GN=SF3A1 PE=4 SV=2 - [F1NU16_CHICK]	16.08	3	10	10	12	790	88.4313	5.22412	1.05074	12	15.0478	1.05129	12	6.46989	1.03024	12	9.63043
Q90694	Cell division control protein 42 homolog OS=Gallus gallus GN=CDC42 PE=2 SV=1 - [CDC42_CHICK]	36.65	2	6	6	16	191	21.259	6.55127	0.920246	16	42.4973	0.85946	16	34.5647	0.894451	16	8.00948
A0A146F038	Type II alpha-keratin IIB OS=Gallus gallus GN=KRT75 PE=2 SV=1 - [A0A146F038_CHICK]	8.58	10	1	6	38	536	57.5715	5.96045	1.21933	1		1.05457	1		1.10573	1
A0A1D5P4R2	Prolyl 4-hydroxylase subunit alpha-1 OS=Gallus gallus GN=P4HA1 PE=4 SV=1 - [A0A1D5P4R2_CHICK]	14.55	4	7	7	10	536	61.5528	5.75732	0.974294	10	15.0039	0.842161	10	16.6827	0.967754	10	7.08214
A0A1D5NZ48	Uncharacterized protein OS=Gallus gallus GN=SF3A3 PE=4 SV=1 - [A0A1D5NZ48_CHICK]	11.98	2	4	4	6	501	58.5373	5.5415	0.937846	6	4.69029	0.963016	6	8.74943	0.927268	6	4.22818
F1N903	Uncharacterized protein OS=Gallus gallus GN=PSMD6 PE=4 SV=2 - [F1N903_CHICK]	22.88	1	9	9	14	389	45.5485	6.17627	0.998692	14	13.0969	1.10667	14	13.4163	1.07176	14	9.40423
A0A1D5P8H7	Uncharacterized protein OS=Gallus gallus GN=XPO1 PE=4 SV=1 - [A0A1D5P8H7_CHICK]	17.46	2	15	15	19	1071	123.077	6.11279	0.948563	19	15.5496	0.966865	19	17.9491	0.981692	19	23.3738
E1C8W4	Uncharacterized protein OS=Gallus gallus GN=USP5 PE=3 SV=3 - [E1C8W4_CHICK]	15.56	2	10	10	11	855	95.631	5.10986	0.995719	11	7.6568	1.03559	11	22.2652	0.98709	11	13.8908
Q00649	Heat shock protein beta-1 OS=Gallus gallus GN=HSPB1 PE=2 SV=1 - [HSPB1_CHICK]	51.81	2	8	8	13	193	21.658	6.12549	1.54658	13	14.7469	1.56149	13	25.5504	1.01859	13	10.912
A0A1D5PNE4	60S ribosomal protein L7a OS=Gallus gallus GN=RPL7A PE=4 SV=1 - [A0A1D5PNE4_CHICK]	41.92	11	14	14	27	260	29.3115	10.4771	0.961396	27	7.94096	0.978368	27	13.1808	1.06733	27	14.9374
Q5ZKS0	Uncharacterized protein OS=Gallus gallus GN=MARCKSL1 PE=2 SV=1 - [Q5ZKS0_CHICK]	29.11	1	3	3	4	213	21.2061	4.71631	1.01725	4	6.53859	0.853663	4	2.41448	0.823094	4	21.309
A0A1D5PBY3	Uncharacterized protein OS=Gallus gallus GN=Gga.8044 PE=4 SV=1 - [A0A1D5PBY3_CHICK]	30.37	3	6	6	11	214	23.5431	6.63916	0.904583	11	14.4443	1.02122	11	33.8576	0.946118	11	24.9323
A0A1D5PLS2	Citrate synthase, mitochondrial OS=Gallus gallus GN=CS PE=4 SV=1 - [A0A1D5PLS2_CHICK]	18.04	3	9	9	21	510	56.367	8.90967	0.873931	21	14.2002	0.917077	21	15.8557	0.914817	21	9.65457
A0A1D5PTF4	Uncharacterized protein OS=Gallus gallus GN=LIMA1 PE=4 SV=1 - [A0A1D5PTF4_CHICK]	14.79	1	9	9	14	764	85.0621	5.94775	1.11718	14	28.5602	0.905966	14	26.0096	0.922979	14	10.1393
A0A1D5P2H3	Uncharacterized protein OS=Gallus gallus GN=FUBP1 PE=4 SV=1 - [A0A1D5P2H3_CHICK]	22.08	4	9	11	18	616	65.0894	8.36768	0.989506	14	11.6873	1.00163	14	22.0226	0.98392	14	8.29133
E6N1V2	Hep21 protein OS=Gallus gallus GN=HEP21 PE=4 SV=1 - [E6N1V2_CHICK]	27.1	2	2	2	4	107	11.9638	6.88818	1.06603	4	9.4226	1.00895	4	29.214	1.59072	4	16.8973
A0A1D5PJI5	Uncharacterized protein OS=Gallus gallus GN=SEPT11 PE=4 SV=1 - [A0A1D5PJI5_CHICK]	29.22	8	7	10	18	438	50.2106	7.00537	1.09394	10	19.6449	1.01893	10	18.3065	1.14737	10	15.8724
E1C8F7	Uncharacterized protein OS=Gallus gallus GN=RPL24 PE=4 SV=3 - [E1C8F7_CHICK]	41.4	1	9	9	16	157	17.78	11.2534	0.930017	16	8.78555	0.825583	16	9.05056	1.01303	16	9.98197
Q5ZJ64	Eukaryotic translation initiation factor 3 subunit M OS=Gallus gallus GN=EIF3M PE=2 SV=1 - [EIF3M_CHICK]	39.84	4	12	12	18	374	42.5638	5.52881	0.924919	18	13.1001	0.966451	18	22.2237	1.0117	18	9.17708
A0A1D5PHI7	Uncharacterized protein OS=Gallus gallus PE=4 SV=1 - [A0A1D5PHI7_CHICK]	8.76	1	7	7	10	948	105.508	9.26123	1.07949	10	16.116	1.06673	10	13.9097	0.935443	10	9.57966
F1NDK1	Uncharacterized protein OS=Gallus gallus GN=VRK1 PE=4 SV=1 - [F1NDK1_CHICK]	10.9	2	4	4	5	413	46.9724	9.46631	1.17836	5	10.6651	1.2168	5	7.38426	1.08035	5	9.23209
Q5ZK10	NSFL1 cofactor p47 OS=Gallus gallus GN=NSFL1C PE=2 SV=1 - [NSF1C_CHICK]	31.98	1	8	8	9	369	40.6164	5.14795	1.04172	9	12.7839	1.05242	9	25.2752	1.08853	9	25.427
F1NLT8	Uncharacterized protein OS=Gallus gallus GN=ARHGDIB PE=4 SV=2 - [F1NLT8_CHICK]	31.5	1	3	3	6	200	22.8715	5.19873	1.04813	6	17.7962	1.00385	6	13.5203	1.04468	6	11.1547
Q5ZM75	Uncharacterized protein OS=Gallus gallus GN=RCJMB04_2o24 PE=2 SV=1 - [Q5ZM75_CHICK]	22.37	3	8	8	12	514	58.2666	6.49365	1.00869	12	26.1793	1.08434	12	33.2702	0.947786	12	8.70695
A0A1D5PE45	Uncharacterized protein OS=Gallus gallus GN=DHRS4 PE=4 SV=1 - [A0A1D5PE45_CHICK]	20.88	1	4	4	6	273	28.244	9.15869	1.08399	6	30.721	1.0736	6	31.1396	1.01565	6	7.9025
P24479	Protein S100-A11 OS=Gallus gallus GN=S100A11 PE=1 SV=2 - [S10AB_CHICK]	30.69	1	3	3	12	101	11.4058	6.53662	0.941046	12	11.7175	0.954221	12	32.413	0.9176	12	16.0807
F1NEF7	Uncharacterized protein OS=Gallus gallus GN=LECT2 PE=4 SV=2 - [F1NEF7_CHICK]	28.57	3	6	6	9	322	35.1936	8.83643	0.908553	9	14.8061	1.05369	9	21.1548	0.941882	9	22.8705
Q5ZIZ7	Uncharacterized protein OS=Gallus gallus GN=DNAJA2 PE=2 SV=1 - [Q5ZIZ7_CHICK]	17.52	1	4	4	5	411	45.6115	6.48096	0.926554	5	11.5655	0.93878	5	3.49019	0.939769	5	12.2661
F1NB64	Uncharacterized protein OS=Gallus gallus GN=ACAA1 PE=3 SV=2 - [F1NB64_CHICK]	29.63	1	7	7	9	432	44.5792	9.08545	1.24456	9	20.1007	1.08936	9	18.7328	1.2599	9	18.73
A0A1D5PR64	Uncharacterized protein OS=Gallus gallus PE=4 SV=1 - [A0A1D5PR64_CHICK]	29.2	1	4	8	17	250	27.8296	8.52881	1.0037	7	8.85936	1.00572	7	14.3734	1.03675	7	3.85062
F1NE97	Nuclear migration protein nudC OS=Gallus gallus GN=NUDC PE=4 SV=1 - [F1NE97_CHICK]	29.33	3	9	9	13	341	39.1717	5.40186	1.05833	13	16.4988	0.974182	13	7.59711	0.956132	13	12.5298
A0A1D5PU43	Uncharacterized protein OS=Gallus gallus GN=ECI1 PE=4 SV=1 - [A0A1D5PU43_CHICK]	26.62	2	7	7	11	308	34.2427	9.18799	0.969058	11	18.8171	1.05682	11	29.6083	1.02828	11	9.85402
F1NNU7	Uncharacterized protein OS=Gallus gallus GN=ACOT9 PE=4 SV=2 - [F1NNU7_CHICK]	19.15	7	6	7	15	423	48.3101	7.97217	1.04713	13	11.6739	0.979093	13	22.4393	0.968747	13	13.3309
A0A1D5NWH9	Uncharacterized protein OS=Gallus gallus GN=YBX3 PE=4 SV=1 - [A0A1D5NWH9_CHICK]	24.74	3	3	5	7	291	30.8247	9.81787	1.06794	5	21.3274	0.989931	5	10.0475	0.964969	5	38.6698
P24802	Procollagen-lysine,2-oxoglutarate 5-dioxygenase 1 OS=Gallus gallus GN=PLOD1 PE=1 SV=1 - [PLOD1_CHICK]	13.56	2	10	10	11	730	84.2649	6.7417	0.975804	11	17.7538	0.897319	11	15.0808	1.06954	11	15.8599
F1NK34	Uncharacterized protein OS=Gallus gallus GN=TJP2 PE=4 SV=2 - [F1NK34_CHICK]	11.52	4	10	11	15	1163	130.648	6.60986	1.11019	14	12.8228	1.07845	14	20.8606	1.05302	14	15.673
E1BYN7	Uncharacterized protein OS=Gallus gallus GN=VDAC1 PE=4 SV=1 - [E1BYN7_CHICK]	21.2	2	4	5	14	283	30.6874	7.40088	0.872891	4	16.4397	0.958942	4	10.0981	0.918036	4	6.82665
F1NBE3	Uncharacterized protein OS=Gallus gallus GN=LOC101750333 PE=3 SV=2 - [F1NBE3_CHICK]	21	1	6	6	11	419	45.1692	8.22119	1.07216	11	11.7312	1.15902	11	19.3058	1.07322	11	9.48682
P26446	Poly [ADP-ribose] polymerase 1 OS=Gallus gallus GN=PARP1 PE=1 SV=2 - [PARP1_CHICK]	18.6	2	17	17	23	1011	113.449	8.76318	0.969425	23	7.61645	1.01746	23	18.7484	0.962664	23	8.36129
P26932	Calponin-1 OS=Gallus gallus GN=CNN1 PE=1 SV=2 - [CNN1_CHICK]	26.37	1	6	7	13	292	32.3403	9.24658	1.24104	12	19.4598	1.38278	12	18.9325	0.847079	12	14.5735
F1NKY6	Uncharacterized protein OS=Gallus gallus GN=CPNE1 PE=4 SV=2 - [F1NKY6_CHICK]	21.39	7	10	11	17	533	59.6841	5.71924	0.87378	16	16.1776	0.98025	16	21.3579	0.961423	16	7.48
Q90ZK7	Putative FK506-binding protein OS=Gallus gallus GN=FKBP25 PE=2 SV=1 - [Q90ZK7_CHICK]	26.43	3	5	5	10	227	25.0162	9.18799	0.884255	10	18.6097	0.949551	10	34.3248	1.11028	10	35.3186
Q98932	Ras-related protein Rab-5C OS=Gallus gallus GN=RAB5C PE=1 SV=1 - [RAB5C_CHICK]	43.52	1	4	6	11	216	23.5388	8.41162	0.942164	8	15.7557	0.948897	8	13.3954	0.991578	8	18.9965
A0A1D5P9F9	Uncharacterized protein OS=Gallus gallus PE=4 SV=1 - [A0A1D5P9F9_CHICK]	12.37	7	2	16	20	1496	166.516	7.92822	0.743713	2	3.75682	0.893855	2	10.6411	0.82191	2	15.2446
A0A1D5PI09	Uncharacterized protein OS=Gallus gallus GN=PKP1 PE=4 SV=1 - [A0A1D5PI09_CHICK]	18.82	2	10	10	14	712	78.9519	8.83643	0.99701	14	29.0046	1.09747	14	15.3907	1.02684	14	23.2216
E1C4N0	Uncharacterized protein OS=Gallus gallus GN=RPS10 PE=4 SV=2 - [E1C4N0_CHICK]	46.67	2	9	9	26	165	18.8979	10.1548	0.980783	26	24.8685	0.953311	26	23.6798	0.990746	26	15.2578
A0A1D5PPL7	Uncharacterized protein OS=Gallus gallus PE=4 SV=1 - [A0A1D5PPL7_CHICK]	39.25	1	5	9	21	214	23.8159	4.76709	1.0805	10	15.6401	1.09747	10	32.1655	0.91192	10	3.25711
A0A1D5PDF1	Uncharacterized protein OS=Gallus gallus PE=4 SV=1 - [A0A1D5PDF1_CHICK]	41.1	1	7	8	16	219	25.4328	7.29834	0.898708	15	14.6988	0.857308	15	20.8828	0.896023	15	14.6743
A0A1D5PKK0	Uncharacterized protein OS=Gallus gallus GN=PYCR2 PE=4 SV=1 - [A0A1D5PKK0_CHICK]	17.3	3	5	5	8	318	33.3236	7.75244	1.03531	8	17.2244	0.953596	8	17.0868	1.01402	8	13.9395
F1NUS2	Uncharacterized protein OS=Gallus gallus PE=4 SV=2 - [F1NUS2_CHICK]	13.3	2	10	10	16	842	94.9653	6.7124	1.08738	16	13.4573	1.10181	16	21.7217	1.06313	16	15.4732
A0A1D5NZM5	Uncharacterized protein OS=Gallus gallus GN=RCC2 PE=4 SV=1 - [A0A1D5NZM5_CHICK]	19.09	2	8	8	11	529	56.6145	9.02686	1.09499	11	40.4597	1.15337	11	37.48	1.01659	11	16.4189
E1C9G7	Integrin beta OS=Gallus gallus PE=3 SV=2 - [E1C9G7_CHICK]	6.51	4	9	9	11	1736	194.34	6.31592	1.03694	11	11.9173	1.06993	11	9.37181	1.0129	11	15.651
A0A1D5P2V1	Uncharacterized protein OS=Gallus gallus GN=TTC38 PE=4 SV=1 - [A0A1D5P2V1_CHICK]	17.66	4	7	7	10	436	48.9537	6.04932	1.07065	10	10.2755	1.15685	10	6.21161	1.36235	10	13.4634
A0A1D5PRY7	Uncharacterized protein OS=Gallus gallus PE=4 SV=1 - [A0A1D5PRY7_CHICK]	23.66	2	1	8	13	393	44.3937	5.57959	1.43781	1		1.65223	1		1.13202	1
A0A1D5P991	Uncharacterized protein OS=Gallus gallus GN=RAI14 PE=4 SV=1 - [A0A1D5P991_CHICK]	21.9	2	18	18	21	945	107.083	5.64307	0.974556	21	13.2393	0.959053	21	14.0355	0.979752	21	13.1562
Q5ZIY8	Uncharacterized protein OS=Gallus gallus GN=RNH1 PE=1 SV=1 - [Q5ZIY8_CHICK]	29.61	1	10	10	18	456	49.8308	5.021	1.06534	18	19.7352	1.05863	18	14.6386	0.962683	18	15.9581
F1P2T2	NADPH--cytochrome P450 reductase OS=Gallus gallus GN=POR PE=3 SV=2 - [F1P2T2_CHICK]	10.21	3	6	6	9	676	76.9203	5.60498	0.960016	9	18.1387	0.949305	9	48.9001	1.12094	9	28.2214
R4GIQ2	Uncharacterized protein OS=Gallus gallus GN=RPL21 PE=4 SV=1 - [R4GIQ2_CHICK]	33.13	1	6	6	19	160	18.5651	10.4917	1.10601	19	23.1103	1.05746	19	30.3026	1.05957	19	15.3501
E1C7Y3	D-3-phosphoglycerate dehydrogenase OS=Gallus gallus GN=PHGDH PE=3 SV=3 - [E1C7Y3_CHICK]	24.38	2	9	9	11	525	54.9337	8.08936	0.892883	11	9.09911	0.875971	11	17.7994	0.859647	11	10.3789
E1BTT8	L-lactate dehydrogenase OS=Gallus gallus GN=LDHA PE=3 SV=2 - [E1BTT8_CHICK]	27.41	2	8	9	11	332	36.4792	7.89893	0.926732	10	11.933	0.89525	10	24.1662	0.901179	10	11.8999
Q8AYP9	ATP-dependent 6-phosphofructokinase OS=Gallus gallus GN=pfk PE=2 SV=1 - [Q8AYP9_CHICK]	13.25	3	7	7	10	770	83.9127	7.13721	0.988607	10	10.775	1.08066	10	14.1946	1.0183	10	12.0136
P41366	Vitelline membrane outer layer protein 1 OS=Gallus gallus GN=VMO1 PE=1 SV=1 - [VMO1_CHICK]	37.16	1	6	6	10	183	20.2211	8.47021	1.16037	10	44.9764	1.08221	10	33.884	1.16939	10	17.7442
F1NYT7	Uncharacterized protein OS=Gallus gallus GN=PCYOX1 PE=3 SV=3 - [F1NYT7_CHICK]	9.96	1	3	3	5	502	56.0308	7.62061	0.961228	5	8.97978	1.07512	5	34.4283	0.994989	5	19.6584
Q5ZKB9	Probable ATP-dependent RNA helicase DDX6 OS=Gallus gallus GN=DDX6 PE=2 SV=1 - [DDX6_CHICK]	16.36	3	7	7	10	483	54.3833	8.66064	0.950875	9	11.4939	0.95452	9	26.0882	1.00992	9	6.96528
Q5ZJ70	Uncharacterized protein OS=Gallus gallus GN=PDCD6IP PE=2 SV=1 - [Q5ZJ70_CHICK]	20.75	1	16	16	24	882	97.2547	6.40479	0.928474	24	14.4653	0.936334	24	17.5047	0.973359	24	8.59681
A0A1D5PBC6	Uncharacterized protein OS=Gallus gallus GN=NARS PE=4 SV=1 - [A0A1D5PBC6_CHICK]	11.27	2	6	6	9	559	64.0742	6.03662	0.934375	9	13.1492	1.01659	9	10.081	1.07856	9	3.39839
A0A1D5P359	Uncharacterized protein OS=Gallus gallus GN=CIRBP PE=4 SV=1 - [A0A1D5P359_CHICK]	36.84	5	5	5	11	171	18.6067	9.51025	0.890414	11	15.8672	0.777457	11	18.4124	0.857045	11	20.1869
E1C262	Uncharacterized protein OS=Gallus gallus GN=AP3D1 PE=4 SV=3 - [E1C262_CHICK]	9.52	2	10	10	14	1218	138.167	7.07861	0.990014	14	17.1023	1.08228	14	35.8707	0.979959	14	9.764
P14315	F-actin-capping protein subunit beta isoforms 1 and 2 OS=Gallus gallus GN=CAPZB PE=1 SV=3 - [CAPZB_CHICK]	30.32	2	3	9	14	277	31.3448	5.59229	0.868111	3	11.674	0.970639	3	11.1979	0.829764	3	0.0537246
E1C080	Uncharacterized protein OS=Gallus gallus GN=RAB8B PE=4 SV=3 - [E1C080_CHICK]	23.67	14	1	5	14	207	23.5721	9.05615	1.07912	2	0.84144	1.15255	2	19.2919	1.11148	2	11.1575
Q2KN97	Cytospin-A OS=Gallus gallus GN=SPECC1L PE=2 SV=2 - [CYTSA_CHICK]	7.96	2	5	5	6	1118	124.833	5.70654	1.19159	6	8.34861	1.3923	6	16.3287	1.09178	6	21.517
D5M8S2	DJ-1 OS=Gallus gallus GN=DJ-1 PE=2 SV=1 - [D5M8S2_CHICK]	24.34	3	4	5	15	189	19.9184	6.771	1.10972	11	8.17735	1.07926	11	16.711	0.867982	11	7.09146
F1NTQ2	Beta-hexosaminidase OS=Gallus gallus GN=HEXB PE=3 SV=3 - [F1NTQ2_CHICK]	16.49	1	7	7	10	558	62.9685	6.39209	0.940143	10	9.36125	0.986583	10	15.5604	1.03035	10	12.9126
F1NF80	Uncharacterized protein OS=Gallus gallus PE=4 SV=3 - [F1NF80_CHICK]	15.84	1	5	5	9	385	40.5503	9.23193	1.21037	9	30.896	1.10594	9	30.9908	1.05507	9	25.3221
E1C3A1	Kinesin-like protein OS=Gallus gallus GN=KIF5B PE=3 SV=1 - [E1C3A1_CHICK]	13.35	2	11	11	14	966	110.074	6.44287	0.903146	14	14.9887	0.976544	14	23.0513	0.915262	14	13.4759
E1BRU3	Uncharacterized protein OS=Gallus gallus GN=RBM39 PE=4 SV=3 - [E1BRU3_CHICK]	16.16	1	4	4	6	365	39.6331	6.55127	0.897093	6	10.2939	0.953094	6	15.2474	0.959746	6	16.1727
O42133	Mu-calpain large subunit OS=Gallus gallus PE=2 SV=1 - [O42133_CHICK]	12.45	1	7	7	8	715	81.3597	6.11279	1.07267	8	31.5446	1.29139	8	51.3585	1.08996	8	22.8209
Q5ZK88	Paraspeckle component 1 OS=Gallus gallus GN=PSPC1 PE=2 SV=1 - [PSPC1_CHICK]	18.36	2	8	8	12	523	58.434	6.69775	0.980505	12	8.62454	1.02436	12	15.7223	0.951017	12	10.6747
A0A1D5P673	Uncharacterized protein OS=Gallus gallus PE=4 SV=1 - [A0A1D5P673_CHICK]	20.67	2	5	5	8	358	37.6403	7.97217	0.958016	8	16.6928	0.8085	8	26.5883	0.842786	8	23.726
A0A1D5PLA1	Uncharacterized protein OS=Gallus gallus GN=CNP PE=4 SV=1 - [A0A1D5PLA1_CHICK]	16.43	2	7	7	9	420	47.2214	9.01221	1.03838	9	19.4782	1.01465	9	4.96888	0.916737	9	12.5095
F1NVY5	Uncharacterized protein OS=Gallus gallus GN=DNAJB11 PE=4 SV=2 - [F1NVY5_CHICK]	15.82	1	5	5	8	373	42.0983	6.32861	1.05197	8	11.2647	1.14992	8	11.7814	1.05877	8	17.1455
Q2PBA1	RNase L inhibitor OS=Gallus gallus GN=RLI PE=2 SV=1 - [Q2PBA1_CHICK]	18.53	4	8	8	14	599	67.411	8.33838	1.01651	14	13.8847	1.13855	14	22.0168	1.05949	14	15.4028
Q5ZHU2	Uncharacterized protein OS=Gallus gallus GN=PGM2 PE=2 SV=1 - [Q5ZHU2_CHICK]	19.87	1	9	9	13	609	67.9001	7.00537	0.942686	13	6.17608	0.888967	13	17.0263	0.863706	13	12.396
F1NPS0	Uncharacterized protein OS=Gallus gallus GN=NUP155 PE=4 SV=3 - [F1NPS0_CHICK]	9.01	1	8	8	15	1388	154.046	6.1001	1.02244	15	8.65114	0.964022	15	21.2243	1.03245	15	16.0015
A0A1D5NW85	Uncharacterized protein OS=Gallus gallus GN=LCN15 PE=4 SV=1 - [A0A1D5NW85_CHICK]	40.45	6	8	8	17	178	20.1741	5.71924	1.15324	17	24.0356	1.2419	17	36.0687	1.39934	17	25.8184
Q5ZJ08	Tyrosine--tRNA ligase, cytoplasmic OS=Gallus gallus GN=YARS PE=2 SV=1 - [SYYC_CHICK]	22.77	4	11	11	19	527	59.2469	6.65381	1.0027	19	10.3725	0.938097	19	15.1057	1.0194	19	14.3605
Q5ZKX2	Uncharacterized protein OS=Gallus gallus GN=RCJMB04_8n6 PE=2 SV=1 - [Q5ZKX2_CHICK]	28.02	3	8	8	12	389	44.1461	7.1958	1.01964	12	18.0192	1.10829	12	24.7724	1.03462	12	16.4938
E1BYW9	Proteasome subunit beta type OS=Gallus gallus GN=PSMB3 PE=3 SV=1 - [E1BYW9_CHICK]	22.93	1	3	3	5	205	23.0694	5.41455	1.02369	5	8.88286	0.971804	5	8.3304	1.03633	5	16.3396
E1C6H2	Uncharacterized protein OS=Gallus gallus GN=FLII PE=4 SV=2 - [E1C6H2_CHICK]	8.77	3	8	8	10	1265	144.76	5.88428	0.971458	10	5.75239	1.11798	10	16.4678	1.05122	10	11.672
P84173	Prohibitin OS=Gallus gallus GN=PHB PE=1 SV=1 - [PHB_CHICK]	34.93	2	8	8	11	272	29.8779	5.75732	0.892166	11	7.95451	0.929379	11	19.4036	1.06679	11	3.18295
F1NSA8	Uncharacterized protein OS=Gallus gallus GN=RAP1A PE=1 SV=2 - [F1NSA8_CHICK]	33.15	1	1	5	8	184	20.9877	6.66846	0.98653	1		0.897182	1		0.832197	1
Q5ZJZ5	D-beta-hydroxybutyrate dehydrogenase, mitochondrial OS=Gallus gallus GN=BDH1 PE=2 SV=1 - [BDH_CHICK]	18.29	7	6	6	9	339	38.212	8.1333	1.01464	9	16.2143	0.992512	9	7.34009	1.09568	9	15.72
E1BW56	Uncharacterized protein OS=Gallus gallus GN=CYFIP1 PE=4 SV=2 - [E1BW56_CHICK]	16.36	3	17	17	19	1253	145.282	6.90283	0.964017	19	11.2312	1.01401	19	27.0933	0.985732	19	24.5388
Q8AWB7	Structural maintenance of chromosomes protein OS=Gallus gallus GN=SMC1 PE=2 SV=2 - [Q8AWB7_CHICK]	9.24	2	8	8	10	1234	142.94	7.97217	0.940994	10	15.3229	0.93878	10	21.131	0.955072	10	10.3886
A0A1D5PZ72	Uncharacterized protein OS=Gallus gallus PE=4 SV=1 - [A0A1D5PZ72_CHICK]	4.69	6	1	11	12	2815	303.323	4.77979	0.720429	1		0.690534	1		0.658658	1
O57580	High molecular mass nuclear antigen (Fragment) OS=Gallus gallus PE=2 SV=1 - [O57580_CHICK]	10.95	1	9	9	15	1151	109.64	9.86182	1.1495	15	31.4878	1.17819	15	19.9926	0.972319	15	35.7316
A0A1D5PQB4	Uncharacterized protein OS=Gallus gallus GN=UBTF PE=4 SV=1 - [A0A1D5PQB4_CHICK]	12.17	5	7	7	12	723	84.2283	5.68115	1.02571	12	12.1785	1.05082	12	19.1252	1.12984	12	12.5642
F1NTC8	Uncharacterized protein OS=Gallus gallus GN=PDLIM5 PE=4 SV=1 - [F1NTC8_CHICK]	23.19	3	10	10	12	595	64.0504	7.92822	0.997037	12	10.0331	0.946413	12	30.053	0.915009	12	8.96405
E1C2C3	Uncharacterized protein OS=Gallus gallus GN=SF3B1 PE=4 SV=2 - [E1C2C3_CHICK]	14.58	1	14	14	19	1296	145.113	7.02002	0.930286	19	9.01074	0.975408	19	15.5211	0.910735	19	9.52673
F1NUQ3	Heart fatty acid binding protein OS=Gallus gallus GN=FABP3 PE=2 SV=2 - [F1NUQ3_CHICK]	59.4	5	2	7	14	133	14.8347	6.32861	0.840678	6	12.3899	0.863026	6	19.331	0.752555	6	13.4423
E1C0V6	Integrin alpha-1 OS=Gallus gallus GN=ITGA1 PE=3 SV=3 - [E1C0V6_CHICK]	11.7	4	10	10	15	1171	130.192	6.29053	0.91891	15	14.4095	0.956319	15	16.9729	1.0017	15	16.6821
P43347	Translationally-controlled tumor protein homolog OS=Gallus gallus GN=TPT1 PE=2 SV=1 - [TCTP_CHICK]	28.49	5	5	5	11	172	19.5176	4.99561	0.848745	9	15.4524	0.942748	9	22.4824	0.848534	9	11.7407
E1C4Q0	Ribonucleoside-diphosphate reductase OS=Gallus gallus GN=RRM1 PE=3 SV=2 - [E1C4Q0_CHICK]	7.85	2	5	5	9	790	90.0074	7.15186	1.0875	9	12.1143	1.11277	9	26.1125	1.12252	9	19.3806
F1N9F8	Alcohol dehydrogenase [NADP(+)] OS=Gallus gallus GN=AKR1A1 PE=4 SV=1 - [F1N9F8_CHICK]	19.27	3	6	6	9	327	37.069	7.79639	0.989118	9	15.5694	1.07855	9	18.0901	0.940647	9	14.6973
A0A1D5Q021	Uncharacterized protein OS=Gallus gallus GN=VDAC3 PE=4 SV=1 - [A0A1D5Q021_CHICK]	36.75	6	9	9	15	302	32.3944	8.82178	0.954539	15	19.0261	0.948429	15	24.0184	1.01852	15	8.32198
A0A1D5PD95	Uncharacterized protein OS=Gallus gallus GN=LOC418811 PE=4 SV=1 - [A0A1D5PD95_CHICK]	44.44	3	5	7	10	180	18.8816	6.52197	1.05615	8	9.54937	1.02615	8	3.90938	0.933929	8	13.7774
E1BX02	Uncharacterized protein OS=Gallus gallus GN=PSMD2 PE=4 SV=2 - [E1BX02_CHICK]	18.83	3	14	14	19	908	99.9506	5.26221	0.968638	19	26.4539	1.06599	19	28.1793	1.01539	19	20.7934
F1NJR5	Uncharacterized protein OS=Gallus gallus PE=4 SV=3 - [F1NJR5_CHICK]	9.9	4	12	13	16	1848	202.236	5.92236	0.99716	15	25.4135	1.17831	15	14.172	1.1257	15	11.2714
P40618	High mobility group protein B3 OS=Gallus gallus GN=HMGB3 PE=2 SV=3 - [HMGB3_CHICK]	26.24	2	5	6	11	202	23.0424	8.11865	0.831575	10	19.8308	0.820478	10	12.36	0.913923	10	13.884
Q6B842	Carnitine palmitoyltransferase I OS=Gallus gallus GN=CPT1A PE=2 SV=1 - [Q6B842_CHICK]	21.43	1	14	14	20	770	87.8286	8.44092	0.897074	20	13.1805	0.976952	20	21.9604	0.974342	20	14.0652
F1NPU8	High mobility group protein B2 OS=Gallus gallus GN=HMGB2 PE=4 SV=1 - [F1NPU8_CHICK]	39.61	3	6	7	9	207	23.7867	8.38232	0.931215	8	33.1215	1.13465	8	38.4692	0.928975	8	30.4762
Q5F3S3	Uncharacterized protein OS=Gallus gallus GN=RCJMB04_8b2 PE=2 SV=1 - [Q5F3S3_CHICK]	11.73	2	6	6	7	733	80.6001	5.2749	1.00709	7	9.42741	1.01374	7	14.4155	0.874959	7	8.55599
F1NHE0	Uncharacterized protein OS=Gallus gallus GN=STAU1 PE=4 SV=2 - [F1NHE0_CHICK]	21.91	4	11	14	19	712	78.0275	9.48096	1.03799	14	11.3811	1.04722	14	23.7722	1.07769	14	12.3901
P18302	Drebrin OS=Gallus gallus GN=DBN1 PE=2 SV=4 - [DREB_CHICK]	24.69	2	1	13	16	652	71.4913	4.51318	1.18587	1		1.05357	1		1.21775	1
E1BV44	Uncharacterized protein OS=Gallus gallus GN=CSE1L PE=4 SV=2 - [E1BV44_CHICK]	10.5	1	9	9	14	971	110.366	5.61768	0.93857	14	10.4637	0.991088	14	14.8657	0.94372	14	11.602
F1NV47	Uncharacterized protein OS=Gallus gallus GN=LOC100859860 PE=3 SV=3 - [F1NV47_CHICK]	17.9	3	6	9	13	542	61.2606	6.771	0.979685	7	5.55434	1.03598	7	24.033	0.968862	7	11.5265
Q5ZJQ5	Uncharacterized protein OS=Gallus gallus GN=RCJMB04_16g5 PE=2 SV=1 - [Q5ZJQ5_CHICK]	31.01	5	12	12	16	503	57.168	6.49365	0.89262	16	14.6898	1.15472	16	20.5173	0.962747	16	11.9246
F1NJD7	Uncharacterized protein OS=Gallus gallus GN=DSC2 PE=4 SV=3 - [F1NJD7_CHICK]	11.89	2	9	9	11	875	96.6909	5.14795	1.04033	11	16.2592	0.97963	11	10.5245	1.02601	11	4.89022
A0A1D5PUR5	Cathepsin B OS=Gallus gallus GN=CTSB PE=4 SV=1 - [A0A1D5PUR5_CHICK]	13.53	2	1	3	4	340	37.6277	5.99854	0.992705	1		1.29405	1		1.17023	1
Q5ZKU5	Ras-related protein Rab-14 OS=Gallus gallus GN=RAB14 PE=2 SV=3 - [RAB14_CHICK]	54.88	12	7	8	14	215	23.8819	6.21436	1.08255	11	33.863	0.977931	11	37.8366	1.04842	11	11.124
A0A1D5P763	Uncharacterized protein OS=Gallus gallus GN=TXNL1 PE=4 SV=1 - [A0A1D5P763_CHICK]	33.68	3	6	6	6	288	32.428	5.05908	1.04148	6	5.74465	0.866075	6	6.60941	1.00593	6	16.8036
Q5F3E6	Uncharacterized protein OS=Gallus gallus GN=RCJMB04_19g16 PE=2 SV=1 - [Q5F3E6_CHICK]	25.65	1	1	10	14	503	56.4844	5.85889	1.20341	1		1.04526	1		1.19085	1
A0A1D5NT90	Uncharacterized protein OS=Gallus gallus PE=4 SV=1 - [A0A1D5NT90_CHICK]	21.57	1	1	10	14	598	66.4266	7.40088	0.737093	1		0.835831	1		0.684067	1
E1BQU4	Uncharacterized protein OS=Gallus gallus GN=NSF PE=4 SV=2 - [E1BQU4_CHICK]	20.27	2	12	13	15	740	82.1246	6.81494	0.918823	14	9.37364	1.01806	14	12.3286	0.970037	14	15.4377
Q90ZG0	FK506 bing protein 12 OS=Gallus gallus GN=FKBP12 PE=2 SV=1 - [Q90ZG0_CHICK]	25	1	2	2	8	108	11.965	8.1626	1.08351	8	14.6773	1.12712	8	30.5292	1.03882	8	30.2411
Q5ZI85	Uncharacterized protein OS=Gallus gallus GN=RCJMB04_29f20 PE=2 SV=1 - [Q5ZI85_CHICK]	45.83	1	2	5	6	144	16.1469	5.08447	1.22851	2	11.0152	1.60786	2	4.22811	1.43655	2	13.8308
P28497	F-actin-capping protein subunit alpha-2 OS=Gallus gallus GN=CAPZA2 PE=1 SV=1 - [CAZA2_CHICK]	15.73	2	3	3	7	286	32.8245	5.8208	1.05149	7	22.986	1.12139	7	49.3522	1.06956	7	20.2825
A0A1D5PTK7	Drebrin OS=Gallus gallus GN=DBN1 PE=4 SV=1 - [A0A1D5PTK7_CHICK]	25.41	2	1	13	16	606	66.5459	4.43701	0.94426	1		0.914938	1		0.949185	1
F1NP60	Uncharacterized protein OS=Gallus gallus GN=MRC2 PE=4 SV=3 - [F1NP60_CHICK]	8.22	1	13	13	17	1642	184.541	6.65381	0.928615	17	9.78544	0.868522	17	16.6986	0.908395	17	12.7151
F1P2Q3	Uncharacterized protein OS=Gallus gallus GN=COL4A2 PE=4 SV=3 - [F1P2Q3_CHICK]	2.86	1	4	4	7	1715	168.808	8.1333	0.795881	7	33.4194	0.921999	7	19.1435	0.937203	7	19.0039
P67883	60S ribosomal protein L30 OS=Gallus gallus GN=RPL30 PE=3 SV=2 - [RL30_CHICK]	60	2	8	8	15	115	12.8058	9.62744	0.979428	15	8.45785	0.913623	15	15.9658	1.12637	15	18.6435
A0A1D5P5N0	Uncharacterized protein OS=Gallus gallus GN=MCAM PE=4 SV=1 - [A0A1D5P5N0_CHICK]	21.41	9	14	14	20	626	68.9577	7.10791	0.969889	20	15.9814	0.947136	20	17.3133	1.02094	20	10.6139
A0A1D5NXB3	Uncharacterized protein OS=Gallus gallus GN=RBM4B PE=4 SV=1 - [A0A1D5NXB3_CHICK]	27.72	4	9	9	14	368	40.9179	7.1665	1.10449	14	16.0854	1.02275	14	18.7104	0.990239	14	14.0424
E1C6N5	Acetyltransferase component of pyruvate dehydrogenase complex OS=Gallus gallus GN=DLAT PE=3 SV=1 - [E1C6N5_CHICK]	23.73	1	12	12	16	632	66.481	7.84033	0.97821	16	9.70912	1.00138	16	17.8793	0.986974	16	7.93961
Q5ZM47	Serine/threonine-protein phosphatase OS=Gallus gallus GN=PPP2CA PE=2 SV=1 - [Q5ZM47_CHICK]	31.72	1	2	8	10	309	35.5414	5.5415	0.90184	2	20.7425	0.788289	2	2.78458	0.820501	2	1.85963
F1NAD9	Alpha-1,4 glucan phosphorylase OS=Gallus gallus GN=PYGL PE=3 SV=3 - [F1NAD9_CHICK]	15.29	4	10	13	15	857	98.5134	6.52197	0.945038	9	19.8795	0.94446	9	46.1394	0.932987	9	19.2524
A0A1D5PC47	Dystrophin OS=Gallus gallus GN=DMD PE=4 SV=1 - [A0A1D5PC47_CHICK]	3.6	3	8	8	9	3524	406.807	5.87158	1.09247	9	13.9167	1.22474	9	27.1329	0.970194	9	15.1982
F1NYZ7	Uncharacterized protein OS=Gallus gallus GN=CLIC4 PE=4 SV=3 - [F1NYZ7_CHICK]	29.86	6	6	6	9	211	24.0444	6.01123	1.02363	9	16.6256	0.828781	9	11.9103	0.965634	9	17.5856
F1NNV0	Calcium-transporting ATPase OS=Gallus gallus GN=ATP2A3 PE=3 SV=3 - [F1NNV0_CHICK]	8.16	2	1	6	8	1042	115.312	6.07471	0.974804	1		1.10955	1		0.992706	1
A0A1D5P4W0	Uncharacterized protein OS=Gallus gallus GN=RCC1 PE=4 SV=1 - [A0A1D5P4W0_CHICK]	12.97	1	3	3	5	401	42.6514	6.52197	1.04135	5	6.59379	0.915431	5	17.4638	1.11274	5	10.4593
F1NB68	Paxillin OS=Gallus gallus GN=PXN PE=4 SV=3 - [F1NB68_CHICK]	24.15	3	12	12	17	559	61.2354	6.55127	1.0263	17	7.59549	0.987952	17	24.66	0.925884	17	13.6548
Q5ZHV6	GrpE protein homolog OS=Gallus gallus GN=GRPEL1 PE=2 SV=1 - [Q5ZHV6_CHICK]	19.82	1	4	4	5	222	24.8251	7.48877	1.2172	5	33.6244	1.0104	5	19.7008	0.94055	5	5.66019
Q5ZLP4	Serine/threonine-protein phosphatase 2A 55 kDa regulatory subunit B OS=Gallus gallus GN=PPP2R2A PE=2 SV=1 - [Q5ZLP4_CHICK]	18.79	11	5	5	7	447	51.6934	6.20166	0.922941	7	8.59014	0.977495	7	10.3811	0.973597	7	12.7474
A0A1D5P7D1	Uncharacterized protein OS=Gallus gallus GN=UAP1L1 PE=4 SV=1 - [A0A1D5P7D1_CHICK]	16.57	1	6	6	8	501	55.9434	6.53662	0.995149	8	26.5154	1.06064	8	29.2459	0.920676	8	15.7093
A0A1D5NXZ5	Uncharacterized protein OS=Gallus gallus PE=4 SV=1 - [A0A1D5NXZ5_CHICK]	26.66	9	23	23	29	1039	116.417	5.26221	1.03534	29	22.219	0.93674	29	20.3883	0.912567	29	14.9854
F1NZ04	Uncharacterized protein OS=Gallus gallus GN=BIN1 PE=4 SV=1 - [F1NZ04_CHICK]	19.46	2	7	7	9	442	48.6713	5.08447	1.06354	9	11.7937	1.12499	9	34.4325	1.11773	9	9.83959
Q6ITC7	40S ribosomal protein S13 OS=Gallus gallus GN=RPS13 PE=2 SV=3 - [RS13_CHICK]	37.75	3	7	7	17	151	17.2117	10.5356	0.981123	17	20.2988	0.988502	17	32.0222	0.971599	17	7.04675
A0A1D5NXY4	Uncharacterized protein OS=Gallus gallus GN=BANF1 PE=4 SV=1 - [A0A1D5NXY4_CHICK]	64.44	1	5	5	9	90	10.051	6.0874	0.921371	9	28.0964	0.95111	9	28.8742	0.83776	9	38.0492
Q5ZMA7	Uncharacterized protein OS=Gallus gallus GN=MST4 PE=2 SV=1 - [Q5ZMA7_CHICK]	10.82	7	3	3	5	416	46.7749	6.0874	0.875294	5	18.4772	0.872513	5	11.6665	0.878874	5	7.81798
Q5ZL37	Succinate-CoA ligase subunit beta OS=Gallus gallus GN=SUCLG2 PE=2 SV=1 - [Q5ZL37_CHICK]	14.35	1	5	6	7	432	46.7315	6.90283	1.02664	6	20.2063	0.964811	6	24.1517	0.915864	6	11.7122
Q5ZMF6	Uncharacterized protein OS=Gallus gallus GN=TRAP1 PE=2 SV=1 - [Q5ZMF6_CHICK]	12.64	1	6	7	12	704	79.6262	7.09326	0.937048	7	12.1509	0.996863	7	7.48069	1.01592	7	12.3495
A0A160F7C1	Corticosteroid binding globulin OS=Gallus gallus PE=2 SV=1 - [A0A160F7C1_CHICK]	31.06	2	11	11	13	425	47.7326	7.00537	0.668725	13	24.6684	0.733878	13	21.3617	0.72491	13	14.9561
B9VVJ4	Signal transducer and activator of transcription OS=Gallus gallus GN=STAT5B PE=2 SV=1 - [B9VVJ4_CHICK]	7.8	7	5	6	8	782	89.5215	6.37939	0.988438	7	8.8943	1.09619	7	17.0505	1.01271	7	7.75964
Q5ZIZ6	Uncharacterized protein OS=Gallus gallus GN=CTBP1 PE=2 SV=1 - [Q5ZIZ6_CHICK]	15.81	4	6	6	8	430	46.7859	6.65381	1.04379	8	7.94114	1.11977	8	10.018	1.05294	8	13.9855
A0A1D5PDQ8	Uncharacterized protein OS=Gallus gallus GN=GNAI3 PE=4 SV=1 - [A0A1D5PDQ8_CHICK]	22.6	12	2	7	14	354	40.4884	5.84619	0.957538	2	11.5257	1.01871	2	9.47163	0.957317	2	6.17653
E1BV75	Uncharacterized protein OS=Gallus gallus GN=DHRS7 PE=3 SV=1 - [E1BV75_CHICK]	30.36	1	7	7	8	336	37.6968	9.1001	0.823437	8	5.90884	0.952416	8	17.19	0.989741	8	14.202
Q90753	BRG1 protein OS=Gallus gallus GN=brg1 PE=2 SV=1 - [Q90753_CHICK]	5.58	1	3	7	7	1630	183.307	7.75244	1.09696	3	0.590005	1.10652	3	4.4655	1.14781	3	14.3374
O93468	GTP-binding protein OS=Gallus gallus GN=cRhoB PE=2 SV=1 - [O93468_CHICK]	38.78	1	3	5	11	196	22.1912	5.23682	0.877823	4	20.4284	0.855771	4	41.4602	0.914733	4	21.1252
F1NUG2	Uncharacterized protein OS=Gallus gallus GN=CYP20A1 PE=4 SV=2 - [F1NUG2_CHICK]	16.85	3	6	6	10	463	52.3941	6.99072	0.96896	10	25.1355	0.906765	10	8.87512	0.915294	10	5.53419
F1NH33	Aldehyde dehydrogenase OS=Gallus gallus GN=ALDH3A2 PE=3 SV=2 - [F1NH33_CHICK]	20.2	2	1	8	11	490	54.0851	8.01611	1.01882	1		1.11292	1		1.03621	1
Q5ZHX1	Ras-related protein Rap-1b OS=Gallus gallus GN=RAP1B PE=2 SV=1 - [RAP1B_CHICK]	38.04	2	3	7	12	184	20.8116	5.78271	0.872417	5	8.75392	1.02721	5	16.5444	0.938127	5	3.08255
A0A1D5PLD6	Calmodulin OS=Gallus gallus GN=CALM PE=4 SV=1 - [A0A1D5PLD6_CHICK]	51.77	8	8	8	19	141	15.9825	4.41162	0.954325	19	11.8308	0.923796	19	19.6957	0.839343	19	18.3936
P53488	Actin-related protein 2 OS=Gallus gallus GN=ACTR2 PE=2 SV=1 - [ARP2_CHICK]	17.01	1	6	6	10	394	44.6733	6.7417	1.01195	10	10.5814	1.01553	10	8.02222	0.988568	10	17.1837
Q5ZI69	39S ribosomal protein L37, mitochondrial OS=Gallus gallus GN=MRPL37 PE=2 SV=2 - [RM37_CHICK]	10.02	2	3	3	4	429	49.2868	9.61279	1.16016	4	16.5069	1.14469	4	6.23617	1.18226	4	14.8043
F1NWX6	Plasminogen OS=Gallus gallus GN=PLG PE=3 SV=2 - [F1NWX6_CHICK]	12.72	1	8	10	13	802	90.7055	7.6499	0.92306	10	24.0994	0.788655	10	40.1785	0.961245	10	16.9875
E1BVB1	Uncharacterized protein OS=Gallus gallus GN=RPL32 PE=4 SV=2 - [E1BVB1_CHICK]	43.7	1	6	6	17	135	15.9059	11.356	0.934642	17	8.81087	0.932747	17	9.56276	0.994184	17	18.2063
A0A1D5PKB1	Uncharacterized protein OS=Gallus gallus GN=ADH1C PE=4 SV=1 - [A0A1D5PKB1_CHICK]	15.3	3	4	4	8	366	38.8251	8.36768	1.03296	8	13.425	1.10759	8	15.0497	0.930511	8	9.9776
A0A1D5P7X3	Uncharacterized protein OS=Gallus gallus PE=4 SV=1 - [A0A1D5P7X3_CHICK]	18.24	2	5	5	9	444	48.8733	6.90283	0.959254	9	37.6257	0.881478	9	31.2909	0.897983	9	16.3008
F1NTV6	Uncharacterized protein OS=Gallus gallus GN=UGGT1 PE=4 SV=3 - [F1NTV6_CHICK]	11.76	3	15	15	17	1531	174.351	5.51611	0.937025	17	11.3199	0.978117	17	15.1641	0.997114	17	7.6265
F1P0M2	Uncharacterized protein OS=Gallus gallus GN=PCCA PE=4 SV=2 - [F1P0M2_CHICK]	12.62	1	6	6	8	713	78.5054	7.76709	1.03786	8	8.43834	1.09242	8	26.1265	1.13483	8	12.4311
P07583	Beta-galactoside-binding lectin OS=Gallus gallus PE=1 SV=2 - [LEG4_CHICK]	37.78	1	5	5	12	135	15.0535	7.09326	0.997446	12	13.7939	0.920182	12	16.2131	0.947295	12	15.6536
A0A1D5P3M1	Uncharacterized protein OS=Gallus gallus PE=4 SV=1 - [A0A1D5P3M1_CHICK]	40.38	9	7	9	15	213	24.1839	4.33545	0.915545	12	37.4214	0.899983	12	17.5495	0.89566	12	15.1504
P43233	Cathepsin B OS=Gallus gallus GN=CTSB PE=2 SV=1 - [CATB_CHICK]	13.24	2	1	3	4	340	37.5627	6.13818	1.03077	1		1.30574	1		1.27863	1
O57535	Nucleoside diphosphate kinase OS=Gallus gallus PE=2 SV=1 - [NDK_CHICK]	45.75	7	6	6	16	153	17.2768	7.89893	0.926447	16	5.8186	0.885883	16	11.2235	0.87953	16	16.8822
R4GGJ0	Uncharacterized protein OS=Gallus gallus GN=RPS16 PE=3 SV=1 - [R4GGJ0_CHICK]	40.41	1	7	7	15	146	16.4031	10.2134	0.815989	15	15.117	0.824126	15	31.6047	0.996367	15	11.1102
F1NKH2	Uncharacterized protein OS=Gallus gallus GN=LOC431003 PE=4 SV=3 - [F1NKH2_CHICK]	5.15	2	1	1	2	330	36.2284	5.22412	1.58089	2	79.1714	1.084	2	6.29305	0.81577	2	42.2653
A0A1D5NTA0	Uncharacterized protein OS=Gallus gallus GN=OTUB1 PE=4 SV=1 - [A0A1D5NTA0_CHICK]	34.44	1	8	8	11	270	31.1566	5.09717	0.965922	11	16.5212	1.01233	11	26.9902	1.04604	11	19.5328
F1NCI5	Uncharacterized protein OS=Gallus gallus GN=HNRNPA0 PE=4 SV=2 - [F1NCI5_CHICK]	18.24	1	4	5	12	307	30.7808	9.34912	0.843139	7	9.68025	0.906124	7	11.9403	0.980175	7	1.14512
A0A1D5P1T0	Uncharacterized protein OS=Gallus gallus GN=RALA PE=4 SV=1 - [A0A1D5P1T0_CHICK]	22.82	1	2	4	6	206	23.534	7.10791	0.955327	4	3.28218	1.00575	4	12.0765	0.957732	4	5.16532
E1BV83	Uncharacterized protein OS=Gallus gallus GN=NUP205 PE=4 SV=2 - [E1BV83_CHICK]	4.97	2	8	8	12	2014	228.186	6.1001	1.03524	12	9.16913	1.0217	12	14.7277	1.00636	12	13.3937
P67881	Cytochrome c OS=Gallus gallus GN=CYC PE=1 SV=2 - [CYC_CHICK]	54.29	2	5	5	8	105	11.7031	9.49561	0.942831	8	6.23885	1.05078	8	21.6191	0.90923	8	16.0056
Q5ZLR5	Cytochrome b-c1 complex subunit Rieske, mitochondrial OS=Gallus gallus GN=UQCRFS1 PE=1 SV=1 - [UCRI_CHICK]	19.85	5	5	5	7	272	29.3681	8.42627	1.13691	6	22.9808	1.16333	6	28.1904	1.17199	6	11.3965
A0A1D5P3Y8	Uncharacterized protein OS=Gallus gallus PE=4 SV=1 - [A0A1D5P3Y8_CHICK]	31.86	1	6	6	8	295	33.653	6.55127	1.02132	8	24.2946	0.962652	8	31.1868	1.10127	8	16.7451
A0A1D6UPU1	Uncharacterized protein OS=Gallus gallus PE=4 SV=1 - [A0A1D6UPU1_CHICK]	21.82	2	3	3	5	165	18.6898	5.23682	0.988359	5	24.4298	0.925154	5	37.4704	0.944344	5	9.20931
F2Z4M0	Histone-binding protein RBBP4 OS=Gallus gallus GN=RBBP4 PE=4 SV=1 - [F2Z4M0_CHICK]	23.29	3	9	9	15	425	47.6261	4.89404	1.02374	15	21.0377	0.953746	15	17.8207	0.914536	15	6.59329
A0A1D5NZU2	Calcium/calmodulin-dependent protein kinase type II delta chain OS=Gallus gallus GN=CAMK2D PE=4 SV=1 - [A0A1D5NZU2_CHICK]	23.85	11	3	9	12	478	54.1125	7.25439	1.09278	3	7.37182	1.16717	3	17.6216	1.26156	3	9.36622
Q9YH06	High mobility group protein B1 OS=Gallus gallus GN=HMGB1 PE=1 SV=1 - [HMGB1_CHICK]	46.98	1	9	9	18	215	24.8932	5.74463	0.905213	18	11.0441	0.989239	18	11.9228	0.950852	18	12.9194
A0A1D6UPS9	Uncharacterized protein OS=Gallus gallus GN=SF3B3 PE=4 SV=1 - [A0A1D6UPS9_CHICK]	12.74	6	14	14	15	1217	135.405	5.26221	1.08013	15	20.2359	1.16044	15	19.8829	1.04238	15	17.8058
A0A1D5PF76	Uncharacterized protein OS=Gallus gallus GN=USP9X PE=4 SV=1 - [A0A1D5PF76_CHICK]	5.89	4	11	11	12	2511	285.39	5.8208	0.93747	12	8.01151	1.0064	12	4.6307	1.03249	12	10.1981
F1NPF0	Uncharacterized protein OS=Gallus gallus GN=EIF2S3L PE=4 SV=1 - [F1NPF0_CHICK]	32.42	2	11	11	16	472	51.0712	8.26514	0.954159	16	6.84783	0.996034	16	22.429	0.999748	16	15.7995
F1P1U3	Uncharacterized protein OS=Gallus gallus GN=CPT2 PE=4 SV=2 - [F1P1U3_CHICK]	11.2	3	5	5	5	652	73.8616	8.36768	1.16319	5	19.7318	1.25375	5	18.793	1.09938	5	12.1887
Q8JGM4	Sulfhydryl oxidase 1 OS=Gallus gallus GN=QSOX1 PE=1 SV=1 - [QSOX1_CHICK]	12.92	1	7	7	10	743	83.0271	7.40088	1.11617	10	5.83041	1.37446	10	10.7984	1.43645	10	14.5656
E1BQH2	Uncharacterized protein OS=Gallus gallus GN=IARS PE=3 SV=3 - [E1BQH2_CHICK]	11.38	2	13	13	17	1265	144.677	6.49365	1.04869	17	13.3822	1.02877	17	26.6829	1.04334	17	18.8368
Q5ZHS2	Uncharacterized protein OS=Gallus gallus GN=NDUFV1 PE=2 SV=1 - [Q5ZHS2_CHICK]	18.74	1	7	7	13	459	50.0675	8.30908	0.916208	13	7.1397	0.925503	13	6.5096	0.945487	13	9.38803
F1NDC2	Uncharacterized protein OS=Gallus gallus GN=RPS23 PE=3 SV=2 - [F1NDC2_CHICK]	34.27	2	7	7	14	143	15.7977	10.4917	0.940752	14	15.4337	1.04907	14	12.1862	0.963125	14	7.3067
F1P0P3	Uncharacterized protein OS=Gallus gallus GN=LOC107049322 PE=4 SV=3 - [F1P0P3_CHICK]	17.49	1	4	4	6	303	33.2783	6.17627	0.930968	6	8.69729	0.918435	6	18.9187	1.05364	6	14.7379
E1C6G9	Uncharacterized protein OS=Gallus gallus GN=NCKAP1 PE=4 SV=3 - [E1C6G9_CHICK]	8.24	1	9	9	10	1128	128.661	6.62451	1.02932	10	23.567	0.9183	10	17.9068	0.94701	10	8.42528
R4GHW9	Erythroid protein 4.1 OS=Gallus gallus GN=EPB41 PE=4 SV=1 - [R4GHW9_CHICK]	11.42	2	7	7	9	867	96.7504	5.92236	0.954215	9	22.0073	1.06515	9	29.4102	1.07466	9	13.4289
A0A1D5P6V5	Uncharacterized protein OS=Gallus gallus GN=PLIN4 PE=4 SV=1 - [A0A1D5P6V5_CHICK]	18.65	3	8	8	12	429	45.3604	6.46826	0.900745	12	13.0494	0.953807	12	25.0481	0.910794	12	15.2887
F1NUB8	Uncharacterized protein OS=Gallus gallus GN=NRBP1 PE=4 SV=2 - [F1NUB8_CHICK]	10.9	2	4	4	7	532	59.6719	5.13525	0.987394	7	32.9457	1.22064	7	25.6508	0.925961	7	9.23044
A0A1D5PUJ4	Uncharacterized protein OS=Gallus gallus GN=KARS PE=4 SV=1 - [A0A1D5PUJ4_CHICK]	29.02	4	14	14	22	572	65.9383	6.39209	0.979349	22	23.4024	1.01404	22	23.6203	0.977623	22	12.3679
A0A1D5P8V6	Uncharacterized protein OS=Gallus gallus GN=UBAP2L PE=4 SV=1 - [A0A1D5P8V6_CHICK]	5.28	4	4	4	8	1079	113.342	6.88818	1.02225	8	23.105	1.17272	8	53.6986	1.02426	8	20.7971
A0A1D5PQ16	Unconventional myosin-VI OS=Gallus gallus GN=MYO6 PE=4 SV=1 - [A0A1D5PQ16_CHICK]	9.59	7	13	13	15	1262	145.961	8.60205	0.927349	15	21.5866	0.92071	15	22.4339	0.945292	15	5.93793
P67966	Cysteine and glycine-rich protein 1 OS=Gallus gallus GN=CSRP1 PE=1 SV=2 - [CSRP1_CHICK]	58.85	1	9	9	15	192	20.3716	8.57275	1.02406	15	7.61804	0.974776	15	16.587	0.901707	15	15.6851
A0A1D5NYA6	Uncharacterized protein OS=Gallus gallus GN=CAMK2G PE=4 SV=1 - [A0A1D5NYA6_CHICK]	21.07	12	1	8	12	484	54.6368	7.15186	0.940465	1		0.95301	1		0.987041	1
A0A1D5PAE4	Uncharacterized protein OS=Gallus gallus GN=HDGF PE=4 SV=1 - [A0A1D5PAE4_CHICK]	40.95	1	9	9	14	232	26.2317	5.16064	0.962191	14	15.8388	0.975967	14	19.0211	0.963302	14	17.4796
Q71RI7	Guanine nucleotide-binding protein G11 alpha-subunit OS=Gallus gallus GN=GNA11 PE=2 SV=1 - [Q71RI7_CHICK]	18.66	1	3	6	8	359	42.0314	5.70654	1.00299	4	9.18854	1.73277	4	63.0662	1.16165	4	13.2617
F1NN16	Uncharacterized protein OS=Gallus gallus GN=RPS7 PE=4 SV=3 - [F1NN16_CHICK]	34.54	2	6	6	15	194	22.0983	10.0962	1.01141	15	27.9328	0.877985	15	35.6539	1.00118	15	34.263
Q98TH5	Ribosomal protein S11 OS=Gallus gallus GN=cRPS11 PE=3 SV=1 - [Q98TH5_CHICK]	32.91	1	6	6	12	158	18.3349	10.3013	0.959227	12	8.89378	0.888378	12	10.3041	0.992513	12	8.28759
F1P4I3	Uncharacterized protein OS=Gallus gallus GN=VAMP3 PE=4 SV=3 - [F1P4I3_CHICK]	15.38	1	1	1	3	104	11.6803	9.20264	0.978743	3	10.2884	1.03118	3	8.94969	0.986447	3	2.5509
Q90955	Prostaglandin E synthase 3 (Fragment) OS=Gallus gallus GN=PTGES3 PE=1 SV=1 - [TEBP_CHICK]	34.25	2	4	4	10	146	16.8586	4.41162	1.03706	10	14.3215	0.945767	10	15.0241	0.971485	10	7.48673
O42388	Ubiquitin-60S ribosomal protein L40 OS=Gallus gallus GN=UBA52 PE=2 SV=1 - [O42388_CHICK]	50.78	2	2	7	29	128	14.73	9.83252	0.904269	3	4.43487	0.866391	3	0.0517116	1.00497	3	9.34239
E1BQF9	Uncharacterized protein OS=Gallus gallus GN=CSDE1 PE=4 SV=3 - [E1BQF9_CHICK]	15.99	2	10	10	12	794	88.5759	6.27783	1.0047	12	11.2077	0.977874	12	10.9651	1.01869	12	7.7456
Q5ZM32	Dihydrolipoyl dehydrogenase OS=Gallus gallus GN=DLD PE=2 SV=1 - [Q5ZM32_CHICK]	14.96	1	6	6	9	508	53.9407	7.98682	0.939263	9	14.9943	1.07741	9	27.2999	0.931219	9	16.8382
E1BTY4	Sorting nexin OS=Gallus gallus GN=SNX9 PE=3 SV=2 - [E1BTY4_CHICK]	10.48	1	5	5	8	582	64.8358	5.2749	1.08562	8	15.6799	1.04473	8	26.2295	1.08666	8	25.6173
Q5F3T2	Uncharacterized protein OS=Gallus gallus GN=SEPT9 PE=2 SV=1 - [Q5F3T2_CHICK]	35.27	1	15	15	20	584	65.4828	8.29443	1.04225	20	11.3991	1.03651	20	28.2635	1.02462	20	19.7462
Q90XD9	Transcriptional coactivator p100 (Fragment) OS=Gallus gallus PE=2 SV=1 - [Q90XD9_CHICK]	22.83	1	12	12	18	714	80.1073	6.43018	0.955895	18	16.7219	0.907817	18	17.5128	0.970082	18	8.17721
A0A1D5P3E2	Uncharacterized protein OS=Gallus gallus GN=SEPT2L PE=4 SV=1 - [A0A1D5P3E2_CHICK]	36.13	3	4	8	13	310	35.9005	6.01123	0.986283	5	6.53506	0.889678	5	7.32408	0.959001	5	17.6241
F1NBA8	Uncharacterized protein OS=Gallus gallus GN=IPO7 PE=4 SV=3 - [F1NBA8_CHICK]	8.29	4	8	8	11	1038	119.356	4.77979	0.91942	11	14.7158	0.964258	11	21.643	0.955801	11	13.2766
F1NLE4	Glutathione synthetase OS=Gallus gallus GN=GSS PE=3 SV=2 - [F1NLE4_CHICK]	16.67	1	5	5	5	474	52.2533	5.88428	1.31961	5	47.6357	1.427	5	12.0298	1.00992	5	34.8806
Q5ZHR7	Uncharacterized protein OS=Gallus gallus GN=CLTA PE=2 SV=1 - [Q5ZHR7_CHICK]	25.58	1	3	5	7	215	23.7455	4.50049	1.15871	4	7.25142	1.18224	4	21.6589	1.07206	4	26.4588
Q5ZJN2	Ras-related protein Rab-11A OS=Gallus gallus GN=RAB11A PE=2 SV=1 - [RB11A_CHICK]	35.65	2	1	7	11	216	24.4234	6.56592	1.94329	2	91.8418	1.10672	2	4.28273	1.02518	2	19.1999
F1N9I5	ELAV-like protein OS=Gallus gallus GN=ELAVL1 PE=3 SV=1 - [F1N9I5_CHICK]	26.38	9	8	8	11	326	36.0801	8.93896	0.916076	11	17.6085	0.839983	11	14.2915	1.1219	11	25.0942
Q5F3R8	Uncharacterized protein OS=Gallus gallus GN=RCJMB04_8i9 PE=2 SV=1 - [Q5F3R8_CHICK]	44.95	3	2	8	13	218	24.5065	5.93506	0.951038	4	10.4687	1.09946	4	7.77504	0.979783	4	5.84021
F1NG44	Uncharacterized protein OS=Gallus gallus GN=CISD1 PE=4 SV=2 - [F1NG44_CHICK]	20.37	1	2	2	7	108	11.856	8.57275	0.97279	7	15.1484	1.06267	7	9.91827	0.944702	7	17.6982
Q5F464	Lipoma-preferred partner homolog OS=Gallus gallus GN=LPP PE=2 SV=1 - [LPP_CHICK]	34.44	1	12	13	19	604	65.0975	7.50342	1.13989	18	19.2038	1.02883	18	16.8456	1.00757	18	24.9533
F1NFA8	Uncharacterized protein OS=Gallus gallus GN=NUP62 PE=4 SV=3 - [F1NFA8_CHICK]	12.02	1	5	5	6	574	58.3331	5.70654	0.974553	6	13.1924	0.868879	6	12.212	0.974141	6	7.03395
Q5ZHM5	Protein RER1 OS=Gallus gallus GN=RER1 PE=2 SV=1 - [RER1_CHICK]	18.88	1	3	3	6	196	23.0169	9.51025	0.981678	6	11.1256	1.06523	6	11.9351	1.07961	6	11.3961
C6KIB2	Importin alpha 4 (Fragment) OS=Gallus gallus GN=KPNA3 PE=2 SV=1 - [C6KIB2_CHICK]	11.24	2	3	5	8	498	55.1265	4.80518	0.960683	6	4.46827	0.899824	6	5.97761	0.994813	6	3.75428
A0A1D5PEL0	Sister chromatid cohesion protein PDS5 homolog B OS=Gallus gallus GN=PDS5B PE=4 SV=1 - [A0A1D5PEL0_CHICK]	8.44	2	9	10	11	1446	164.644	8.25049	1.08113	10	11.0484	1.03323	10	27.7459	1.00668	10	15.2998
A0A1D5PFJ0	Uncharacterized protein OS=Gallus gallus PE=4 SV=1 - [A0A1D5PFJ0_CHICK]	39.55	1	7	7	9	220	23.6365	6.26514	1.11663	9	17.5559	1.07889	9	30.4373	1.00206	9	21.286
A0A1D5P8J6	Pre-mRNA-processing factor 19 OS=Gallus gallus GN=PRPF19 PE=4 SV=1 - [A0A1D5P8J6_CHICK]	10.32	5	4	4	6	504	55.0332	6.60986	0.950228	6	11.3881	1.04481	6	19.8017	0.950228	6	11.1901
A0A1D5PCY8	Dynactin subunit 1 OS=Gallus gallus GN=DCTN1 PE=4 SV=1 - [A0A1D5PCY8_CHICK]	14.8	6	14	14	15	1270	140.638	5.93506	0.96863	15	17.3078	0.986465	15	35.975	0.99094	15	19.5044
Q5F3Y4	Perilipin OS=Gallus gallus GN=RCJMB04_4d23 PE=2 SV=1 - [Q5F3Y4_CHICK]	14.39	3	5	5	7	431	47.2161	6.15088	0.978666	7	16.4297	0.888873	7	28.4705	0.951058	7	23.7841
F1NHL7	Regulation of nuclear pre-mRNA domain-containing protein 1A OS=Gallus gallus GN=RPRD1A PE=4 SV=1 - [F1NHL7_CHICK]	10.07	3	2	2	3	268	30.8229	6.88818	1.00919	3	0.516019	0.918825	3	2.9979	0.890759	3	4.50073
A0A1D5P3B1	Uncharacterized protein OS=Gallus gallus GN=RPL11 PE=4 SV=1 - [A0A1D5P3B1_CHICK]	24.72	6	4	4	10	178	20.2207	9.68604	0.9624	10	10.3054	0.935772	10	12.9395	0.997217	10	6.17987
A0A1D5PB50	Uncharacterized protein OS=Gallus gallus GN=LASP1 PE=4 SV=1 - [A0A1D5PB50_CHICK]	31.01	3	8	8	11	258	29.6172	8.30908	0.832021	11	18.2485	0.814291	11	17.4737	0.881471	11	6.36229
A0A1D5NTC3	Uncharacterized protein OS=Gallus gallus PE=4 SV=1 - [A0A1D5NTC3_CHICK]	10.27	1	2	8	11	915	95.7118	9.21729	0.931814	3	9.86314	0.727701	3	23.2131	0.925095	3	7.31152
A0A1D5PK48	Uncharacterized protein OS=Gallus gallus GN=APOC3 PE=4 SV=1 - [A0A1D5PK48_CHICK]	54.84	1	8	8	19	93	10.2536	8.68994	0.812466	19	18.6301	0.7733	19	23.1246	0.794875	19	19.6022
A0A1D5PHU2	Syntaxin-binding protein 1 OS=Gallus gallus GN=STXBP1 PE=4 SV=1 - [A0A1D5PHU2_CHICK]	14.7	6	7	7	10	592	67.2865	6.96143	0.938372	10	6.41693	1.04303	10	12.1905	0.954925	10	16.0512
Q90831	Transitin OS=Gallus gallus PE=2 SV=1 - [Q90831_CHICK]	6.63	3	1	10	10	1840	202.158	4.23389	1.24279	1		1.72884	1		1.21324	1
A4ZZ64	Calpastatin (Fragment) OS=Gallus gallus PE=2 SV=1 - [A4ZZ64_CHICK]	18.34	7	9	9	12	747	79.2723	5.5542	1.07135	12	13.0291	1.10154	12	8.31495	0.942599	12	19.3065
A0A1D5P4V9	Uncharacterized protein OS=Gallus gallus GN=RPS24 PE=4 SV=1 - [A0A1D5P4V9_CHICK]	30.53	3	5	5	13	131	15.1873	10.9019	0.80655	13	29.861	0.784881	13	31.169	0.935476	13	11.3013
A0A1D5PIT4	Uncharacterized protein OS=Gallus gallus GN=PTGDS PE=4 SV=1 - [A0A1D5PIT4_CHICK]	40.54	3	7	7	15	185	20.8604	6.78564	0.945676	15	19.9159	0.868697	15	18.3775	1.14559	15	14.8424
E1BXG9	Uncharacterized protein OS=Gallus gallus GN=PPID PE=4 SV=2 - [E1BXG9_CHICK]	22.16	3	8	8	12	370	40.4535	6.37939	0.945077	12	10.8257	0.870021	12	6.49249	0.943813	12	7.25741
A0A1D5PGC1	Uncharacterized protein OS=Gallus gallus PE=4 SV=1 - [A0A1D5PGC1_CHICK]	16.25	3	10	12	17	929	105.958	5.12256	1.17617	15	10.2413	1.06064	15	23.6911	1.05701	15	12.0389
Q5ZJZ9	Uncharacterized protein OS=Gallus gallus GN=RCJMB04_14b8 PE=2 SV=1 - [Q5ZJZ9_CHICK]	11.25	1	5	5	7	578	64.5582	8.08936	1.17159	7	29.3608	1.05566	7	14.7886	1.08578	7	18.9802
F1NDL4	Uncharacterized protein OS=Gallus gallus GN=NID2 PE=4 SV=3 - [F1NDL4_CHICK]	12.91	1	12	12	14	1325	142.781	5.98584	0.990011	14	22.0435	1.18421	14	15.1982	1.09769	14	15.3262
A0A1D5PRF2	Macrophage migration inhibitory factor OS=Gallus gallus GN=MIF PE=4 SV=1 - [A0A1D5PRF2_CHICK]	45.74	4	4	4	11	94	10.1591	7.82568	0.882165	11	7.81461	0.825599	11	22.4861	0.78438	11	12.5753
A0A1D5PBN9	Uncharacterized protein OS=Gallus gallus PE=4 SV=1 - [A0A1D5PBN9_CHICK]	14.18	3	2	3	4	268	30.2817	9.5249	1.02783	3	15.2335	1.15696	3	50.137	0.891556	3	17.4892
U6C3W5	EW135 OS=Gallus gallus PE=2 SV=1 - [U6C3W5_CHICK]	8.41	2	7	7	10	987	104.268	4.91943	1.1905	10	5.79639	0.888994	10	10.4423	0.895147	10	8.2167
Q5ZLF7	Importin subunit alpha OS=Gallus gallus GN=KPNA4 PE=2 SV=1 - [Q5ZLF7_CHICK]	14.59	2	3	5	6	521	57.8187	4.95752	1.31501	4	9.00342	1.27059	4	6.59731	1.2957	4	27.2807
A0A1D5P4G6	Integrin alpha-V OS=Gallus gallus GN=ITGAV PE=4 SV=1 - [A0A1D5P4G6_CHICK]	14.95	3	12	12	13	1030	113.9	5.63037	1.04367	13	19.0162	0.905061	13	26.257	1.00317	13	9.37552
A0A1D5NZD8	Plasma membrane calcium-transporting ATPase 1 OS=Gallus gallus GN=ATP2B1 PE=4 SV=1 - [A0A1D5NZD8_CHICK]	7.75	7	2	6	8	1174	129.234	6.354	1.01957	2	8.36123	1.79546	2	74.6629	0.891474	2	9.42503
A0A1D5PPU2	Uncharacterized protein OS=Gallus gallus GN=SLC12A2 PE=4 SV=1 - [A0A1D5PPU2_CHICK]	11.9	3	9	10	14	1134	124.377	7.06396	1.12202	12	22.008	1.1392	12	16.2623	1.12302	12	15.82
Q9PV94	Small nuclear ribonucleoprotein-associated protein B' OS=Gallus gallus GN=SNRPB PE=2 SV=1 - [RSMB_CHICK]	17.92	1	4	4	7	240	24.5716	11.1948	0.967889	7	5.40694	0.884129	7	6.29169	0.946846	7	9.43819
Q5ZK58	Uncharacterized protein OS=Gallus gallus GN=RCJMB04_13a24 PE=2 SV=1 - [Q5ZK58_CHICK]	11.39	2	4	4	6	395	44.615	8.11865	0.959842	6	4.65212	1.0438	6	10.5616	1.04323	6	8.64867
F1N8Y3	Uncharacterized protein OS=Gallus gallus GN=CBR1 PE=3 SV=1 - [F1N8Y3_CHICK]	33.33	3	7	7	8	276	30.3068	8.04541	0.950751	8	10.0844	1.03381	8	4.97515	0.924077	8	7.76179
F1P179	Uncharacterized protein OS=Gallus gallus GN=EPRS PE=3 SV=1 - [F1P179_CHICK]	15.68	6	23	24	29	1601	179.751	7.73779	0.99075	28	13.4992	0.984118	28	25.9131	0.974402	28	9.69785
F1NX21	Uncharacterized protein OS=Gallus gallus GN=CD109 PE=4 SV=2 - [F1NX21_CHICK]	6.02	1	6	6	6	1446	161.595	5.32568	0.877062	6	8.04749	0.842841	6	21.4032	0.926899	6	13.8524
P48463	Serine/threonine-protein phosphatase 2A catalytic subunit alpha isoform OS=Gallus gallus GN=PPP2CA PE=2 SV=1 - [PP2AA_CHICK]	27.51	1	1	7	10	309	35.5403	5.42725	1.23897	2	39.6017	1.20501	2	38.0267	1.02895	2	8.24263
E1BXI3	Uncharacterized protein OS=Gallus gallus GN=PDCD5 PE=4 SV=1 - [E1BXI3_CHICK]	19.84	1	2	2	4	126	14.2104	5.66846	0.999042	4	15.4524	0.974839	4	27.4592	0.83051	4	8.19688
A0A1D5PS68	Uncharacterized protein OS=Gallus gallus PE=4 SV=1 - [A0A1D5PS68_CHICK]	10.43	5	14	14	17	1773	200.56	6.65381	0.964493	16	15.9573	1.04583	16	18.0273	0.944331	16	10.3412
R4GG24	Uncharacterized protein OS=Gallus gallus GN=AKR1B1 PE=4 SV=1 - [R4GG24_CHICK]	35.76	5	1	13	22	316	35.7855	7.56201	0.8695	1		0.94876	1		0.909281	1
F1NA05	Uncharacterized protein OS=Gallus gallus GN=RANBP2 PE=4 SV=3 - [F1NA05_CHICK]	5.94	1	12	14	16	2742	302.742	5.85889	1.0386	13	17.0097	0.981624	13	10.9897	0.995269	13	13.9877
A0A1D5PAT5	Uncharacterized protein OS=Gallus gallus GN=SMARCC1 PE=4 SV=1 - [A0A1D5PAT5_CHICK]	7.41	1	5	8	11	1079	120.193	5.65576	1.02511	7	16.6465	0.989347	7	21.2945	0.998794	7	10.8029
F1N8Z4	RuvB-like helicase OS=Gallus gallus GN=RUVBL1 PE=3 SV=1 - [F1N8Z4_CHICK]	25	2	8	8	11	456	50.1483	6.41748	0.929448	11	3.95873	1.05398	11	23.8075	0.951257	11	12.4545
A0A1D5PWG1	Uncharacterized protein OS=Gallus gallus GN=EWSR1 PE=4 SV=1 - [A0A1D5PWG1_CHICK]	6.56	5	3	3	5	671	71.9735	9.75928	0.842351	5	8.58862	0.806792	5	5.38868	0.874082	5	6.7878
F1NQD9	Radixin OS=Gallus gallus GN=RDX PE=4 SV=3 - [F1NQD9_CHICK]	22.81	10	7	15	28	583	68.5703	6.3667	0.900446	8	8.07625	0.903726	8	14.4817	0.965926	8	6.83497
O42131	DNA topoisomerase 2-beta OS=Gallus gallus GN=TOP2B PE=2 SV=1 - [TOP2B_CHICK]	11.74	3	10	17	23	1627	183.131	8.35303	0.957123	11	8.61383	0.949607	11	22.4557	0.984557	11	10.2035
Q5ZLX0	Uncharacterized protein OS=Gallus gallus GN=PGRMC2 PE=2 SV=1 - [Q5ZLX0_CHICK]	28.21	2	3	4	8	195	21.6278	5.37646	0.90157	6	24.6813	1.29446	6	19.9126	0.928886	6	23.4687
A0A1D5PKN8	Uncharacterized protein OS=Gallus gallus GN=MPST PE=4 SV=1 - [A0A1D5PKN8_CHICK]	37.37	1	9	9	14	297	33.2016	6.01123	1.02366	14	11.5694	1.09799	14	27.1582	0.970326	14	13.4756
A0A1D5Q032	Uncharacterized protein OS=Gallus gallus PE=4 SV=1 - [A0A1D5Q032_CHICK]	21.2	1	11	11	18	552	59.061	8.06006	0.955757	18	19.298	0.969202	18	10.925	1.00315	18	11.1503
Q98TF8	60S ribosomal protein L22 OS=Gallus gallus GN=RPL22 PE=2 SV=1 - [RL22_CHICK]	30.47	1	3	3	6	128	14.7197	9.18799	0.93021	6	13.48	0.889897	6	13.0377	1.05131	6	18.5617
F1NT19	Superoxide dismutase OS=Gallus gallus GN=SOD2 PE=3 SV=1 - [F1NT19_CHICK]	13.84	3	3	3	5	224	24.8436	8.41162	0.901898	5	3.66112	0.953235	5	9.79479	0.900309	5	3.25913
F1NG23	Uncharacterized protein OS=Gallus gallus PE=4 SV=3 - [F1NG23_CHICK]	27.96	1	3	3	4	186	20.8737	4.44971	1.0007	4	4.34217	1.09344	4	16.275	0.947899	4	7.83502
P33145	B-cadherin (Fragment) OS=Gallus gallus GN=K-CAM PE=2 SV=1 - [CADHK_CHICK]	10.79	2	5	6	9	732	80.5636	4.67822	1.11019	7	24.3677	0.963308	7	19.1926	1.01621	7	15.6646
A0A1D5PJ03	Uncharacterized protein OS=Gallus gallus GN=NT5DC2 PE=4 SV=1 - [A0A1D5PJ03_CHICK]	13.99	2	5	5	7	572	65.7333	7.6499	0.899752	7	17.0127	0.91453	7	13.9895	1.01052	7	18.6635
A0A1D5P912	Uncharacterized protein OS=Gallus gallus GN=LAPTM4B PE=4 SV=1 - [A0A1D5P912_CHICK]	11.76	3	7	7	10	876	94.7331	5.36377	0.985313	10	10.327	1.0517	10	12.4798	1.00331	10	9.10289
A0A1D5PNH0	Uncharacterized protein OS=Gallus gallus GN=MECR PE=4 SV=1 - [A0A1D5PNH0_CHICK]	8.59	2	2	2	5	361	38.6694	8.71924	1.1899	5	26.5157	1.07558	5	20.3629	1.01009	5	10.9724
A0A1D6UPU6	Dolichyl-diphosphooligosaccharide--protein glycosyltransferase subunit 2 OS=Gallus gallus GN=RPN2 PE=4 SV=1 - [A0A1D6UPU6_CHICK]	16.64	3	7	7	12	631	68.8109	6.31592	0.960852	12	23.295	0.957448	12	22.9849	1.06229	12	12.7262
Q5ZIQ5	NADH dehydrogenase [ubiquinone] 1 alpha subcomplex subunit 10, mitochondrial OS=Gallus gallus GN=RCJMB04_24e8 PE=2 SV=1 - [Q5ZIQ5_CHICK]	29.64	2	10	10	13	361	41.4051	6.60986	0.879753	13	17.6362	0.974819	13	9.74473	0.939105	13	5.08909
A0A1D5PD62	Uncharacterized protein OS=Gallus gallus GN=RTN4 PE=4 SV=1 - [A0A1D5PD62_CHICK]	13.8	10	3	3	10	326	36.1487	4.86865	1.13446	10	23.6724	1.29474	10	22.4333	1.05885	10	16.2688
F6QGM9	Uncharacterized protein OS=Gallus gallus GN=HNRNPD PE=4 SV=1 - [F6QGM9_CHICK]	13.89	2	3	5	11	324	35.4059	8.104	0.947537	4	6.89636	0.88959	4	10.2078	0.93344	4	9.94293
E1BVC6	Uncharacterized protein OS=Gallus gallus GN=ANKRD17 PE=4 SV=3 - [E1BVC6_CHICK]	1.25	4	1	3	5	2488	262.761	6.55127	1.11669	1		1.57568	1		0.843758	1
F1P4U4	Ubiquitin carboxyl-terminal hydrolase 7 OS=Gallus gallus GN=USP7 PE=3 SV=2 - [F1P4U4_CHICK]	5.72	3	4	4	5	1083	126.232	5.68115	1.1033	5	15.654	0.990862	5	25.4529	0.98447	5	11.5241
A0A1D5PJE8	DNA topoisomerase 2-alpha OS=Gallus gallus GN=TOP2A PE=4 SV=1 - [A0A1D5PJE8_CHICK]	9.08	6	4	10	14	1497	168.397	8.96826	0.874211	5	7.0919	0.950511	5	20.624	0.948031	5	7.47166
F1NNQ3	Vacuolar protein sorting-associated protein 29 OS=Gallus gallus GN=VPS29 PE=3 SV=1 - [F1NNQ3_CHICK]	27.72	3	4	5	7	184	20.6558	7.04932	0.985754	5	14.5344	1.08348	5	27.4512	1.01929	5	19.535
P28318	Protein MRP-126 OS=Gallus gallus PE=2 SV=1 - [M126_CHICK]	32.77	1	4	4	4	119	14.0561	6.96143	1.01172	4	3.34608	1.10001	4	15.376	0.992728	4	11.4276
O42265	Proteasome subunit alpha type-1 OS=Gallus gallus GN=PSMA1 PE=2 SV=2 - [PSA1_CHICK]	32.31	3	9	9	15	260	28.9067	6.53662	0.983838	15	10.2399	1.09656	15	18.099	1.01943	15	13.0074
F1NH40	Uncharacterized protein OS=Gallus gallus GN=SYNPO2 PE=4 SV=3 - [F1NH40_CHICK]	13.52	1	11	11	12	1272	137.454	9.05615	1.25091	12	12.9317	1.26245	12	20.3387	1.07474	12	9.08064
E1BR22	Calpain-2 catalytic subunit OS=Gallus gallus GN=CAPN2 PE=3 SV=2 - [E1BR22_CHICK]	13.62	4	7	7	8	690	78.0193	5.61768	1.06462	8	20.5105	1.14884	8	9.697	0.974514	8	10.9742
E1C0C3	Uncharacterized protein OS=Gallus gallus GN=SEC63 PE=4 SV=2 - [E1C0C3_CHICK]	9.4	1	6	6	7	755	87.4715	5.45264	1.04408	7	11.4302	1.0285	7	18.0497	1.00616	7	6.10488
E1BRL4	Synaptosomal-associated protein OS=Gallus gallus GN=SNAP23 PE=3 SV=1 - [E1BRL4_CHICK]	24.88	2	4	4	5	209	23.5885	5.0083	0.893559	5	1.254	0.849326	5	13.7569	0.947455	5	7.43721
F1NNH9	Uncharacterized protein OS=Gallus gallus PE=4 SV=3 - [F1NNH9_CHICK]	12.94	1	7	7	7	595	66.4915	6.43018	0.882035	7	14.1965	0.873768	7	20.9851	1.08021	7	7.75899
A0A1D5PC56	Uncharacterized protein OS=Gallus gallus PE=4 SV=1 - [A0A1D5PC56_CHICK]	20.13	4	11	11	15	606	68.726	6.94678	0.885967	15	23.764	0.923166	15	18.6293	0.971896	15	8.57185
A0A547	Trifunctional purine biosynthetic protein adenosine-3 OS=Gallus gallus GN=GART PE=3 SV=1 - [A0A547_CHICK]	7.78	4	7	7	7	1003	106.462	7.57666	0.923136	7	6.92932	0.988507	7	5.42279	0.937216	7	5.52206
Q6LC82	GTPase cRac1A OS=Gallus gallus GN=cRac1A PE=2 SV=1 - [Q6LC82_CHICK]	26.04	4	5	5	13	192	21.4362	8.49951	0.93547	13	12.2009	0.953294	13	11.1421	0.96573	13	16.222
Q5ZMK3	Uncharacterized protein OS=Gallus gallus GN=SCCPDH PE=2 SV=1 - [Q5ZMK3_CHICK]	14.75	2	6	6	7	434	46.8252	9.01221	0.964553	7	6.99495	0.931489	7	3.90358	0.973755	7	7.44254
A0A1D5PHA4	Uncharacterized protein OS=Gallus gallus GN=ATL1 PE=4 SV=1 - [A0A1D5PHA4_CHICK]	14.65	2	6	7	8	553	62.925	6.30322	1.01832	7	4.3256	0.927521	7	5.20706	1.09851	7	21.4753
A0A1D5PXH4	Uncharacterized protein OS=Gallus gallus GN=GFPT1 PE=4 SV=1 - [A0A1D5PXH4_CHICK]	15.12	3	6	7	8	681	76.7293	6.69775	1.13212	6	21.3412	1.23044	6	30.1138	1.08781	6	18.6716
F1NH79	Uncharacterized protein OS=Gallus gallus GN=CHD4 PE=4 SV=3 - [F1NH79_CHICK]	7.15	4	10	10	13	1915	218.035	5.8208	0.93367	13	21.8309	0.967782	13	21.8782	1.03475	13	9.31934
Q5F3J8	Uncharacterized protein OS=Gallus gallus GN=RCJMB04_15d24 PE=2 SV=1 - [Q5F3J8_CHICK]	11.15	2	7	8	9	843	94.7524	5.40186	0.933842	8	5.29865	0.878247	8	12.925	1.0127	8	14.2816
A0A1D5PHD7	Uncharacterized protein OS=Gallus gallus GN=CASK PE=4 SV=1 - [A0A1D5PHD7_CHICK]	16.39	3	11	11	14	897	102.067	6.354	1.0589	14	11.1341	1.2107	14	16.2096	1.10059	14	20.5002
F1NJ73	Adenylate kinase 2, mitochondrial OS=Gallus gallus GN=AK2 PE=3 SV=3 - [F1NJ73_CHICK]	16.76	1	3	3	4	185	20.7897	6.69775	0.829826	4	5.00083	0.890125	4	4.87638	0.997682	4	3.34942
R4GFK2	Uncharacterized protein OS=Gallus gallus PE=4 SV=2 - [R4GFK2_CHICK]	12.98	11	10	11	13	1071	113.374	5.13525	1.14659	12	27.9125	1.07752	12	30.5567	1.14491	12	29.2577
A0A1D5PNL3	Uncharacterized protein OS=Gallus gallus GN=UBE2N PE=4 SV=1 - [A0A1D5PNL3_CHICK]	29.61	2	4	4	8	152	17.127	6.56592	1.02789	8	15.9458	1.12174	8	24.7917	0.923529	8	8.9901
R4GMB6	Farnesyl pyrophosphate synthase OS=Gallus gallus GN=FDPS PE=4 SV=2 - [R4GMB6_CHICK]	21.47	2	6	7	10	354	40.4245	5.8208	0.912016	8	28.9494	0.930414	8	26.678	1.05386	8	14.7749
F1NPH9	Uncharacterized protein OS=Gallus gallus GN=UMPS PE=3 SV=1 - [F1NPH9_CHICK]	18.37	2	8	8	9	479	51.8663	6.48096	0.961297	9	15.4882	1.08489	9	18.1444	1.07552	9	8.30476
F1NPT0	Uncharacterized protein OS=Gallus gallus GN=DNM1L PE=3 SV=1 - [F1NPT0_CHICK]	9.91	3	5	5	7	696	77.6369	6.60986	1.02185	7	5.62708	1.02264	7	4.3537	0.947543	7	3.10696
F1NAU1	Uncharacterized protein OS=Gallus gallus PE=3 SV=3 - [F1NAU1_CHICK]	27.9	7	10	10	13	509	57.5192	6.45557	0.989791	11	20.9339	0.854803	11	11.2089	1.05057	11	7.56406
E1C1D1	Annexin OS=Gallus gallus GN=ANXA7 PE=3 SV=2 - [E1C1D1_CHICK]	17.43	1	8	8	12	459	49.3023	5.90967	0.828693	12	7.88593	0.803781	12	16.6228	0.950747	12	5.87945
F1N9F3	Oxysterol-binding protein OS=Gallus gallus GN=OSBPL8 PE=3 SV=3 - [F1N9F3_CHICK]	13.68	3	10	10	12	848	96.54	7.29834	1.01532	12	12.3926	0.888571	12	11.8583	1.02234	12	10.0732
F1NQH1	Uncharacterized protein OS=Gallus gallus GN=FMNL2 PE=4 SV=3 - [F1NQH1_CHICK]	1.29	4	1	1	2	1085	122.805	7.63525	0.899671	2	7.87686	0.93151	2	1.15716	1.1971	2	5.33314
A0A1D5P810	Uncharacterized protein OS=Gallus gallus PE=4 SV=1 - [A0A1D5P810_CHICK]	50.48	1	9	9	16	210	22.8355	9.84717	0.881907	16	16.8984	0.894731	16	11.393	0.95818	16	13.2661
E1BRI5	Uncharacterized protein OS=Gallus gallus GN=LYPLA2 PE=4 SV=1 - [E1BRI5_CHICK]	21.12	1	5	5	11	232	25.0969	7.47412	1.02202	11	16.5924	1.1166	11	14.2999	1.01059	11	23.7108
P42292	CD166 antigen OS=Gallus gallus GN=ALCAM PE=1 SV=1 - [CD166_CHICK]	20.24	1	9	9	13	588	65.6844	6.48096	0.886072	13	13.7185	0.969301	13	17.3097	0.968813	13	8.90911
E1BTM1	Uncharacterized protein OS=Gallus gallus PE=4 SV=2 - [E1BTM1_CHICK]	20.73	1	9	9	14	468	52.7748	6.02393	0.974106	14	9.68427	1.00668	14	9.13342	0.972961	14	12.3852
A0A1D5P0K3	Cartilage-associated protein OS=Gallus gallus GN=CRTAP PE=4 SV=1 - [A0A1D5P0K3_CHICK]	25.09	4	6	6	8	271	31.4596	6.1001	0.909672	8	8.3006	0.910247	8	14.7298	0.850642	8	8.63398
Q90602	Single stranded D box binding factor OS=Gallus gallus GN=HNRNPAB PE=2 SV=1 - [Q90602_CHICK]	31.46	3	10	10	18	302	31.8418	8.54346	0.902187	18	21.6708	0.893859	18	24.4	0.896066	18	17.099
R4GI80	Uncharacterized protein OS=Gallus gallus PE=4 SV=2 - [R4GI80_CHICK]	6.02	1	3	3	3	964	99.362	9.70068	1.21002	3	4.5306	1.43443	3	6.24118	1.05508	3	9.67642
A0A1D5PKI0	Uncharacterized protein OS=Gallus gallus PE=4 SV=1 - [A0A1D5PKI0_CHICK]	12.96	2	3	3	6	216	22.6567	11.1802	0.894071	6	29.8157	0.793373	6	26.2575	1.0134	6	28.7027
O42417	Serine protease (Fragment) OS=Gallus gallus PE=2 SV=1 - [O42417_CHICK]	8.44	2	2	2	2	403	43.1378	9.93506	1.27071	2	1.26134	1.11595	2	16.5898	0.989592	2	1.80544
A0A1D5PUG6	Uncharacterized protein OS=Gallus gallus GN=DDX23 PE=4 SV=1 - [A0A1D5PUG6_CHICK]	6.6	1	5	5	6	758	88.5012	9.5835	1.00876	6	11.483	0.913673	6	10.2749	0.957584	6	11.1641
A0A1D5P2N4	Uncharacterized protein OS=Gallus gallus GN=GTPBP1 PE=4 SV=1 - [A0A1D5P2N4_CHICK]	3.89	2	2	2	4	668	72.1691	8.39697	1.01223	4	12.5675	1.12323	4	21.9524	0.963403	4	5.09378
F1NZS9	Uncharacterized protein OS=Gallus gallus GN=TMPO PE=4 SV=1 - [F1NZS9_CHICK]	30.72	3	1	10	20	446	50.1409	8.74854	0.848503	5	18.6698	0.961182	5	12.6052	1.06584	5	16.496
A0A1D5NT61	Glutamate dehydrogenase 1, mitochondrial OS=Gallus gallus GN=GLUD1 PE=4 SV=1 - [A0A1D5NT61_CHICK]	20.8	1	3	11	20	553	60.8228	8.22119	1.09661	7	20.469	1.18311	7	24.1741	1.20253	7	17.7218
A0A1D5PU15	Uncharacterized protein OS=Gallus gallus GN=SMC3 PE=4 SV=1 - [A0A1D5PU15_CHICK]	14.92	3	14	15	18	1213	140.94	6.87354	0.924759	16	19.0953	0.993802	16	18.9042	1.03118	16	10.9215
A0A1D5PUI6	Uncharacterized protein OS=Gallus gallus PE=4 SV=1 - [A0A1D5PUI6_CHICK]	39.8	1	5	5	10	98	11.0723	5.77002	0.961003	10	10.6157	0.92087	10	13.35	1.02747	10	35.195
P80565	Fatty acid-binding protein, smooth muscle (Fragments) OS=Gallus gallus GN=FABP PE=1 SV=2 - [FABPM_CHICK]	67.61	1	1	4	5	71	7.96906	5.37646	0.865837	1		0.860086	1		0.83705	1
Q5F3T9	UDP-glucose 6-dehydrogenase OS=Gallus gallus GN=UGDH PE=2 SV=1 - [UGDH_CHICK]	28.14	3	10	10	13	494	55.0294	7.26904	1.01031	13	12.9541	1.0379	13	16.1778	1.02456	13	14.6955
A0A1D5PUY7	Uncharacterized protein OS=Gallus gallus GN=PGM1 PE=4 SV=1 - [A0A1D5PUY7_CHICK]	13.35	3	6	6	9	547	60.0164	6.72705	0.960073	9	26.9471	0.89533	9	10.7041	0.909712	9	5.15645
A0A1D5PW25	Uncharacterized protein OS=Gallus gallus GN=LMAN2 PE=4 SV=1 - [A0A1D5PW25_CHICK]	23.44	1	6	6	11	337	37.5149	6.46826	0.994916	11	13.0605	1.00964	11	27.8641	1.04719	11	5.83808
O57613	Paranemin OS=Gallus gallus PE=2 SV=2 - [O57613_CHICK]	6.98	1	1	10	10	1748	193.066	4.23389	1.2114	1		0.854538	1		1.18212	1
A0A1D5PQL8	Uncharacterized protein OS=Gallus gallus GN=CARHSP1 PE=4 SV=1 - [A0A1D5PQL8_CHICK]	10.53	1	1	1	4	152	16.4742	8.20654	1.07257	4	12.5545	1.22712	4	32.3696	0.940992	4	21.2751
A0A1D5PKH3	Uncharacterized protein OS=Gallus gallus PE=4 SV=1 - [A0A1D5PKH3_CHICK]	37.21	1	3	3	4	129	13.98	4.93213	0.994332	4	6.83731	0.915768	4	2.90364	1.03535	4	9.6091
A0A1D5P0A1	Uncharacterized protein OS=Gallus gallus GN=UGP2 PE=4 SV=1 - [A0A1D5P0A1_CHICK]	17.32	4	7	7	8	508	56.7987	8.33838	1.01428	8	7.21491	0.984866	8	9.48227	1.04313	8	6.62536
F1NA74	Uncharacterized protein OS=Gallus gallus GN=PAWR PE=4 SV=3 - [F1NA74_CHICK]	12.46	1	3	3	5	337	36.0401	6.84424	0.8904	5	14.2852	0.896325	5	6.45897	0.872686	5	1.70269
A0A1D5P6W1	Uncharacterized protein OS=Gallus gallus GN=COL5A2 PE=4 SV=1 - [A0A1D5P6W1_CHICK]	3.88	2	3	4	6	1496	144.722	6.02393	1.26978	5	31.3816	1.05422	5	5.04656	1.08731	5	11.6345
R4GGS3	Uncharacterized protein OS=Gallus gallus GN=HINT2 PE=4 SV=2 - [R4GGS3_CHICK]	30.38	1	3	3	6	158	16.9049	9.45166	1.17148	6	13.9541	1.00587	6	42.8365	0.922926	6	13.0055
F1NA76	Uncharacterized protein OS=Gallus gallus GN=TMED10 PE=3 SV=1 - [F1NA76_CHICK]	41.1	2	7	7	11	219	24.7869	7.78174	0.974582	11	25.6493	0.92099	11	24.0846	1.01302	11	25.6871
A0A1D5NWM7	Uncharacterized protein OS=Gallus gallus GN=RSL1D1 PE=4 SV=1 - [A0A1D5NWM7_CHICK]	13.54	1	5	5	5	443	49.5711	9.87646	1.04744	5	25.3498	1.05336	5	16.9365	1.06539	5	13.5452
F1NEQ6	Proteasome subunit alpha type OS=Gallus gallus GN=PSMA6 PE=3 SV=2 - [F1NEQ6_CHICK]	23.98	1	6	6	8	246	27.4528	6.55127	0.919812	8	5.11701	0.885336	8	13.6621	1.01702	8	5.38747
A0A1D5NTB4	Uncharacterized protein OS=Gallus gallus GN=SMARCA2 PE=4 SV=1 - [A0A1D5NTB4_CHICK]	7.36	4	5	9	9	1548	176.63	7.81104	0.975851	5	7.46242	0.938652	5	20.0642	0.928861	5	10.0636
E1C992	Tetraspanin OS=Gallus gallus GN=UPK1B PE=3 SV=2 - [E1C992_CHICK]	14.23	1	5	5	11	260	29.0692	5.51611	0.776922	11	11.9513	0.744962	11	25.4957	0.961745	11	18.1727
F1NI79	Uncharacterized protein OS=Gallus gallus GN=COL5A1 PE=4 SV=3 - [F1NI79_CHICK]	7.4	7	11	11	16	1729	174.617	5.14795	1.00593	15	24.9342	0.931808	15	20.2801	1.0665	15	32.1732
A0A1D5PPP9	Uncharacterized protein OS=Gallus gallus PE=4 SV=1 - [A0A1D5PPP9_CHICK]	12.61	1	2	2	6	111	12.0609	3.80225	0.760933	6	6.93174	0.792747	6	1.91902	0.671301	6	7.42617
A0A1D5PVA7	Uncharacterized protein OS=Gallus gallus GN=PTGES2 PE=4 SV=1 - [A0A1D5PVA7_CHICK]	9.49	3	2	2	4	253	29.4383	8.80713	1.06934	4	12.0713	0.895	4	14.4711	0.891962	4	6.55828
E1BYL1	Uncharacterized protein OS=Gallus gallus PE=4 SV=2 - [E1BYL1_CHICK]	16.59	3	4	4	7	217	24.0523	6.87354	0.988569	7	4.24152	0.829135	7	40.7474	0.932217	7	10.4141
F1N829	Uncharacterized protein OS=Gallus gallus GN=CUL2 PE=3 SV=2 - [F1N829_CHICK]	9.26	5	6	6	7	745	87.0346	6.90283	0.945084	7	5.16137	1.16531	7	26.0114	0.92712	7	8.13529
H9KZT7	Uncharacterized protein OS=Gallus gallus GN=ILF2 PE=4 SV=2 - [H9KZT7_CHICK]	29.73	5	7	7	9	370	41.0582	5.0083	0.939293	9	9.25861	0.909321	9	6.13041	0.93377	9	6.20415
E1C6T8	Eukaryotic translation initiation factor 3 subunit I OS=Gallus gallus GN=EIF3I PE=3 SV=1 - [E1C6T8_CHICK]	40	3	10	10	15	325	36.4667	5.64307	1.03349	15	10.8998	1.00568	15	31.0797	0.981264	15	8.20003
A0A1D5NUM8	PDZ and LIM domain protein 7 OS=Gallus gallus GN=PDLIM7 PE=4 SV=1 - [A0A1D5NUM8_CHICK]	16.82	10	1	10	16	755	84.1748	7.03467	1.46857	1		1.54532	1		1.59572	1
A0A1D5P0D3	Uncharacterized protein OS=Gallus gallus GN=AIMP1 PE=4 SV=1 - [A0A1D5P0D3_CHICK]	39.35	2	11	11	17	310	33.8448	8.70459	0.987749	17	19.6775	0.967029	17	18.4177	0.935105	17	14.7154
Q90623	Protein phosphatase 1 regulatory subunit 12A OS=Gallus gallus GN=PPP1R12A PE=1 SV=1 - [MYPT1_CHICK]	14.74	4	2	10	12	1004	111.539	5.56689	1.25536	2	17.0815	1.14307	2	14.7798	1.02194	2	24.0145
E1BTP9	Uncharacterized protein OS=Gallus gallus GN=QRICH1 PE=4 SV=3 - [E1BTP9_CHICK]	3.36	1	2	2	3	773	86.5798	5.85889	1.02305	3	21.4486	1.02181	3	27.7529	1.31619	3	36.3143
A0A1D5PAV3	Uncharacterized protein OS=Gallus gallus GN=CDS2 PE=4 SV=1 - [A0A1D5PAV3_CHICK]	4.68	1	1	1	2	449	51.8523	7.04932	1.16453	2	28.7861	1.29158	2	32.013	1.16769	2	15.4797
A0A1D5PZ51	Uncharacterized protein OS=Gallus gallus GN=DPYSL3 PE=4 SV=1 - [A0A1D5PZ51_CHICK]	18.06	4	6	10	11	753	81.2065	9.11475	1.02822	6	7.48443	0.982324	6	13.6077	0.960881	6	9.60068
Q5ZJ49	Uncharacterized protein OS=Gallus gallus GN=PMPCA PE=2 SV=1 - [Q5ZJ49_CHICK]	10.6	1	4	4	6	519	57.5103	7.18115	1.19986	6	18.9801	1.13355	6	7.8388	1.10086	6	8.89914
F6UZR6	Lamin-B receptor OS=Gallus gallus GN=LBR PE=4 SV=2 - [F6UZR6_CHICK]	15.41	6	9	9	17	636	73.3428	9.11475	0.901973	17	21.6179	0.926667	17	18.01	0.945065	17	11.3438
F1NKT5	Transcription factor BTF3 OS=Gallus gallus GN=BTF3L4 PE=3 SV=1 - [F1NKT5_CHICK]	22.15	2	2	2	3	158	17.25	6.354	1.06009	3	5.0064	1.01905	3	2.41493	1.08766	3	15.4635
Q5ZLZ0	Uncharacterized protein OS=Gallus gallus GN=SLC25A3 PE=2 SV=1 - [Q5ZLZ0_CHICK]	22.99	2	8	8	22	335	37.3972	9.21729	0.917519	22	22.8176	0.990039	22	29.897	0.992216	22	12.0949
P48440	Dolichyl-diphosphooligosaccharide--protein glycosyltransferase 48 kDa subunit OS=Gallus gallus GN=DDOST PE=1 SV=1 - [OST48_CHICK]	21.31	2	9	9	14	413	45.8834	5.57959	0.965066	14	15.5146	1.00174	14	17.4706	1.09056	14	12.5027
A0A1D5PBJ5	Uncharacterized protein OS=Gallus gallus GN=SGTA PE=4 SV=1 - [A0A1D5PBJ5_CHICK]	11.54	3	3	3	4	312	33.7924	4.81787	0.988133	4	12.8518	1.11573	4	37.6667	0.98171	4	11.4137
A0A1D5NYN8	Uncharacterized protein OS=Gallus gallus GN=HMBS PE=4 SV=1 - [A0A1D5NYN8_CHICK]	18.24	4	5	5	9	340	37.0862	5.78271	0.904711	9	10.3551	1.05332	9	11.1844	0.910111	9	4.21472
Q5ZMH8	Uncharacterized protein OS=Gallus gallus GN=NANS PE=2 SV=1 - [Q5ZMH8_CHICK]	17.83	1	3	4	9	359	40.1184	7.44482	1.02888	7	2.60976	0.989096	7	7.28411	0.882141	7	8.6789
F1NFJ0	DNA helicase OS=Gallus gallus GN=MCM3 PE=3 SV=1 - [F1NFJ0_CHICK]	12.07	2	6	7	8	812	91.3243	5.74463	0.937909	7	7.31969	1.16955	7	27.8962	0.983402	7	12.8302
Q5ZIP7	Uncharacterized protein OS=Gallus gallus GN=RAB5A PE=2 SV=1 - [Q5ZIP7_CHICK]	32.56	1	2	5	10	215	23.5268	8.1333	1.16318	5	38.9239	1.23532	5	33.4555	0.941746	5	9.85308
A0A1D5P0E3	Epithelial cell adhesion molecule OS=Gallus gallus GN=EPCAM PE=4 SV=1 - [A0A1D5P0E3_CHICK]	30.04	4	7	7	11	243	27.6469	6.78564	0.929635	11	13.7982	1.00456	11	18.2333	1.06352	11	6.86332
F1NLV8	Inactive tyrosine-protein kinase 7 OS=Gallus gallus GN=PTK7 PE=3 SV=1 - [F1NLV8_CHICK]	12.11	3	10	10	11	1049	115.911	7.04932	1.03877	11	10.1895	1.01319	11	21.7919	1.06212	11	16.5878
F1NRD7	Dickkopf-related protein 3 OS=Gallus gallus GN=DKK3 PE=4 SV=1 - [F1NRD7_CHICK]	20	2	5	5	10	350	39.1695	4.89404	1.1438	10	16.1614	1.08114	10	30.0142	1.20816	10	30.3973
P21868	Casein kinase II subunit alpha OS=Gallus gallus GN=CSNK2A1 PE=2 SV=1 - [CSK21_CHICK]	15.6	1	5	6	11	391	45.1618	7.73779	0.953679	10	12.173	0.967144	10	13.5315	0.982216	10	3.59697
A0A1D5NV38	Uncharacterized protein OS=Gallus gallus GN=SNX2 PE=4 SV=1 - [A0A1D5NV38_CHICK]	14.43	4	5	8	11	596	66.4887	5.99854	0.93181	6	10.5347	0.920693	6	5.6667	0.873253	6	4.312
A0A1D5PXH6	Uncharacterized protein OS=Gallus gallus GN=ATP5C1 PE=4 SV=1 - [A0A1D5PXH6_CHICK]	20.07	3	6	6	9	279	30.9852	9.31982	0.86447	9	19.4956	0.869557	9	23.4729	1.01452	9	7.99328
F1P0C0	Uncharacterized protein OS=Gallus gallus GN=HMGN1 PE=4 SV=1 - [F1P0C0_CHICK]	29.81	2	2	2	2	104	11.1458	9.26123	0.903162	2	16.6279	0.669487	2	32.1073	0.795706	2	15.7897
Q5ZMP5	Uncharacterized protein OS=Gallus gallus GN=RCJMB04_1i4 PE=2 SV=1 - [Q5ZMP5_CHICK]	13.6	3	2	4	5	456	50.6511	4.83057	1.03313	3	3.85579	1.06535	3	4.5756	0.880792	3	0.556291
Q5ZJ61	Uncharacterized protein OS=Gallus gallus GN=FARSB PE=2 SV=1 - [Q5ZJ61_CHICK]	17.15	1	9	9	13	589	65.8523	6.39209	0.893597	13	10.8542	0.946175	13	11.492	0.966586	13	10.8108
A0A1D5PN07	Uncharacterized protein OS=Gallus gallus GN=ARHGAP1 PE=4 SV=1 - [A0A1D5PN07_CHICK]	19.22	1	6	6	8	437	50.3693	6.63916	1.15076	8	9.09777	1.13349	8	9.32171	0.979685	8	18.3569
Q5ZJQ2	Phenylalanine--tRNA ligase alpha subunit OS=Gallus gallus GN=FARSA PE=1 SV=1 - [SYFA_CHICK]	16.93	3	4	4	6	443	49.5195	8.92432	1.04132	6	15.6755	1.05447	6	25.6508	1.29717	6	10.4247
Q5ZJJ9	Osteoclast-stimulating factor 1 OS=Gallus gallus GN=OSTF1 PE=2 SV=1 - [OSTF1_CHICK]	28.22	3	4	4	6	202	22.2823	8.1333	0.872268	6	14.4742	0.995169	6	8.92664	1.08211	6	25.9559
F1NK40	Uncharacterized protein OS=Gallus gallus GN=A2ML4 PE=4 SV=3 - [F1NK40_CHICK]	5.56	2	6	6	9	1475	163.285	6.52197	0.412944	9	25.1683	0.532567	9	14.8821	0.449554	9	8.79829
A0A1D5PQJ0	Uncharacterized protein OS=Gallus gallus PE=4 SV=1 - [A0A1D5PQJ0_CHICK]	42.42	1	2	2	3	99	10.8175	9.5542	0.882573	3	0.715237	1.04007	3	6.81178	0.950031	3	4.12412
A0A1D5PH37	Uncharacterized protein OS=Gallus gallus GN=PRORSD1P PE=4 SV=1 - [A0A1D5PH37_CHICK]	48.28	2	5	5	8	174	19.3249	6.59521	1.05075	8	17.0962	1.26841	8	17.2482	0.979293	8	15.694
F1NBV0	Peroxiredoxin-6 OS=Gallus gallus GN=PRDX6 PE=4 SV=1 - [F1NBV0_CHICK]	26.79	3	6	6	7	224	25.06	6.37939	1.00201	7	11.7968	0.952789	7	11.0265	0.943369	7	11.9972
A0A1D5PJJ8	Uncharacterized protein OS=Gallus gallus PE=4 SV=1 - [A0A1D5PJJ8_CHICK]	3.37	1	3	3	4	919	102.932	5.21143	1.14154	4	13.5056	0.964305	4	2.46907	0.950105	4	4.12539
A0A1D5PLV4	Uncharacterized protein OS=Gallus gallus GN=VWF PE=4 SV=1 - [A0A1D5PLV4_CHICK]	6.16	5	12	12	16	2744	306.246	5.61768	0.952079	16	14.5655	1.00551	16	29.8996	0.962814	16	14.9194
Q5ZMW3	Apoptosis inhibitor 5 OS=Gallus gallus GN=API5 PE=2 SV=1 - [API5_CHICK]	26.2	4	11	12	16	523	58.5726	7.38623	1.0513	13	21.6751	1.14715	13	41.9033	1.1114	13	21.6927
A0A1D5NZ71	Uncharacterized protein OS=Gallus gallus GN=DNAJC13 PE=4 SV=1 - [A0A1D5NZ71_CHICK]	4.33	2	7	7	8	2240	254.297	6.80029	1.06116	8	23.023	1.04728	8	7.19666	1.03694	8	11.0723
Q5F3U8	Uncharacterized protein OS=Gallus gallus GN=RCJMB04_6m11 PE=2 SV=1 - [Q5F3U8_CHICK]	10.78	7	6	6	7	677	75.4306	6.59521	1.01882	7	17.2044	1.0502	7	11.2246	0.961342	7	4.78559
F1NW87	Uncharacterized protein OS=Gallus gallus GN=SNX1 PE=4 SV=2 - [F1NW87_CHICK]	11.48	1	3	5	8	514	58.0564	5.41455	0.905127	4	25.8765	0.867577	4	9.12969	0.942926	4	4.14894
E1BSC0	Uncharacterized protein OS=Gallus gallus GN=DDX46 PE=4 SV=3 - [E1BSC0_CHICK]	16.3	5	13	14	18	1043	119.107	9.26123	0.96953	16	19.21	0.990114	16	30.6501	0.962797	16	16.37
Q5ZMN1	Uncharacterized protein OS=Gallus gallus GN=G3BP1 PE=2 SV=1 - [Q5ZMN1_CHICK]	24.58	1	8	9	13	472	52.409	5.21143	0.955449	11	29.9905	0.984844	11	26.0017	0.958123	11	26.3222
A0A1D5PFJ4	Uncharacterized protein OS=Gallus gallus PE=4 SV=1 - [A0A1D5PFJ4_CHICK]	23.62	2	2	2	5	127	13.0363	6.49365	0.973073	5	6.78399	0.860257	5	9.93054	0.793805	5	10.8235
A0A1D5PEE1	Uncharacterized protein OS=Gallus gallus GN=OSBP PE=4 SV=1 - [A0A1D5PEE1_CHICK]	12.15	2	6	8	9	790	87.7138	7.43018	0.977576	6	8.43558	0.977631	6	12.1481	0.971252	6	4.93493
O73840	Heparin cofactor II (Fragment) OS=Gallus gallus PE=2 SV=1 - [O73840_CHICK]	11.84	2	6	6	9	473	54.0776	6.27783	0.986178	9	9.83958	0.90025	9	13.0162	1.00615	9	15.3419
O42134	Calpain small subunit (Fragment) OS=Gallus gallus PE=2 SV=1 - [O42134_CHICK]	25.23	1	6	6	9	214	23.8999	5.19873	0.832479	9	16.1037	0.851549	9	10.2632	0.877034	9	6.96639
E1C7F4	Uncharacterized protein OS=Gallus gallus GN=EPHX1L PE=4 SV=1 - [E1C7F4_CHICK]	16.26	1	6	6	8	486	55.5765	8.89502	0.875882	8	9.83191	0.976945	8	9.85696	1.02556	8	4.47454
Q5F3B5	Uncharacterized protein OS=Gallus gallus GN=GNAQ PE=2 SV=1 - [Q5F3B5_CHICK]	12.81	1	1	4	5	359	42.2073	5.68115	0.941948	1		0.939876	1		0.961726	1
F1NJD5	Uncharacterized protein OS=Gallus gallus GN=DSG2 PE=4 SV=3 - [F1NJD5_CHICK]	11.76	1	12	12	12	1097	117.665	5.021	0.962819	12	16.5757	0.960995	12	6.54911	0.932244	12	13.9032
A0A1D5NTE9	Uncharacterized protein OS=Gallus gallus PE=4 SV=1 - [A0A1D5NTE9_CHICK]	18.94	2	3	3	4	264	28.7134	7.25439	1.03517	4	7.19785	1.18861	4	18.2855	1.05969	4	1.6181
F1N9A3	Uncharacterized protein OS=Gallus gallus GN=ARL3 PE=3 SV=3 - [F1N9A3_CHICK]	33.52	2	4	4	5	182	20.3967	7.28369	1.13749	5	12.1325	0.92426	5	3.69702	0.92931	5	13.4378
A0A1D5PVE4	Uncharacterized protein OS=Gallus gallus GN=SNRNP200 PE=4 SV=1 - [A0A1D5PVE4_CHICK]	14.33	2	2	7	8	614	69.5367	5.66846	0.931802	2	16.3332	0.946635	2	32.3581	0.931651	2	3.00913
E1BQM1	Uncharacterized protein OS=Gallus gallus GN=CRELD2 PE=4 SV=2 - [E1BQM1_CHICK]	11.57	1	3	3	5	363	39.4104	4.88135	1.03666	5	6.43635	0.972146	5	5.52982	0.953458	5	8.4388
F1NG00	Uncharacterized protein OS=Gallus gallus GN=FAM129A PE=4 SV=3 - [F1NG00_CHICK]	13.71	3	8	8	9	795	90.6846	5.09717	0.8925	9	6.39826	0.859903	9	10.897	0.958529	9	7.72801
Q5ZKG5	Low molecular weight phosphotyrosine protein phosphatase OS=Gallus gallus GN=ACP1 PE=2 SV=3 - [PPAC_CHICK]	42.41	2	4	4	5	158	18.184	7.1958	1.0751	5	11.2244	1.04842	5	4.26461	0.968699	5	17.1679
F1P3C8	Uncharacterized protein OS=Gallus gallus GN=DYNC1I2 PE=4 SV=2 - [F1P3C8_CHICK]	14.61	3	6	6	7	609	68.2446	5.22412	0.889996	7	10.8547	0.934442	7	24.9289	0.962366	7	19.0368
A0A1D5PBI5	DNA damage-binding protein 1 OS=Gallus gallus GN=DDB1 PE=4 SV=1 - [A0A1D5PBI5_CHICK]	14.49	2	16	16	20	1139	126.567	5.18604	0.987722	20	16.2941	1.0448	20	16.4862	0.98049	20	10.2821
E1BR36	Uncharacterized protein OS=Gallus gallus GN=ACTL6A PE=3 SV=2 - [E1BR36_CHICK]	12.82	2	5	5	6	429	47.4535	5.71924	1.0472	6	27.4407	0.966528	6	24.9576	1.05216	6	11.0059
Q5F3V3	Sister chromatid cohesion protein PDS5 homolog A OS=Gallus gallus GN=PDS5A PE=2 SV=2 - [PDS5A_CHICK]	6.24	3	5	6	7	1330	150.037	7.75244	1.30787	6	32.3333	1.21525	6	30.4792	1.04815	6	9.74769
Q9IAY5	Protein syndesmos OS=Gallus gallus GN=SDOS PE=1 SV=3 - [SDOS_CHICK]	32.8	2	8	8	11	314	33.2751	6.12549	0.945857	11	10.8728	1.02375	11	16.2846	0.937841	11	10.1509
F1NZD3	Uncharacterized protein OS=Gallus gallus GN=RBMX PE=4 SV=1 - [F1NZD3_CHICK]	25.97	5	11	11	19	385	41.526	10.1401	0.93855	19	8.66035	0.93552	19	20.4192	0.926592	19	8.45779
Q5ZM66	Uncharacterized protein OS=Gallus gallus GN=RPS26 PE=2 SV=1 - [Q5ZM66_CHICK]	20.87	2	2	2	8	115	13.0231	11.0044	1.01894	8	18.7474	1.01511	8	28.5273	1.01649	8	15.7223
F1NCE1	Uncharacterized protein OS=Gallus gallus GN=EIF3D PE=3 SV=3 - [F1NCE1_CHICK]	11.68	2	7	7	9	548	63.9175	6.41748	1.12573	9	35.0367	1.12176	9	11.8246	1.09484	9	16.6776
A0A1D5NZ06	Uncharacterized protein OS=Gallus gallus GN=RPS27 PE=4 SV=1 - [A0A1D5NZ06_CHICK]	38.1	2	3	3	8	84	9.45484	9.45166	0.910724	8	15.2921	0.868783	8	13.0002	1.0496	8	30.8523
A0A1D5NYT3	Uncharacterized protein OS=Gallus gallus GN=ANKHD1 PE=4 SV=1 - [A0A1D5NYT3_CHICK]	1.28	5	1	2	4	2431	256.54	6.06201	1.01508	1		0.966581	1		0.655017	1
A0A1D5PGA0	Uncharacterized protein OS=Gallus gallus GN=SNRPD1 PE=4 SV=1 - [A0A1D5PGA0_CHICK]	29.46	2	3	3	5	112	12.3858	11.4585	0.925023	5	28.8912	0.668554	5	13.9816	0.970449	5	8.08673
F1NSZ5	Uncharacterized protein OS=Gallus gallus GN=LAMA4 PE=4 SV=2 - [F1NSZ5_CHICK]	7.99	1	11	11	16	1827	202.343	6.3667	0.905734	16	15.3797	0.861847	16	6.97152	0.981367	16	18.3974
E1C041	Uncharacterized protein OS=Gallus gallus GN=CPM PE=4 SV=1 - [E1C041_CHICK]	14.45	1	6	6	12	443	49.656	6.75635	0.903897	12	13.3271	0.928639	12	17.9522	1.02361	12	26.9369
B3VE14	Inter-alpha inhibitor heavy chain 2 OS=Gallus gallus GN=ITIH2 PE=2 SV=1 - [B3VE14_CHICK]	4.85	2	4	4	5	948	106.7	7.34229	0.929762	5	4.48179	0.979679	5	5.66409	1.03869	5	9.62865
F1NCU9	Serum paraoxonase/arylesterase 2 OS=Gallus gallus GN=PON2 PE=4 SV=2 - [F1NCU9_CHICK]	27.4	2	7	7	9	354	39.31	5.42725	0.938973	9	7.31793	0.833294	9	17.6998	0.976901	9	11.0511
A0A1D5PRA3	Uncharacterized protein OS=Gallus gallus GN=SEC11C PE=4 SV=1 - [A0A1D5PRA3_CHICK]	18.08	1	3	3	6	177	20.2217	9.0708	1.09531	6	12.6042	1.09963	6	24.3144	1.0724	6	6.34747
R4GJZ6	Uncharacterized protein OS=Gallus gallus GN=GOLPH3 PE=4 SV=1 - [R4GJZ6_CHICK]	9.52	2	2	2	3	294	33.3183	6.7124	1.02949	3	4.2529	0.843795	3	21.4044	1.00542	3	2.38373
P13127	F-actin-capping protein subunit alpha-1 OS=Gallus gallus GN=CAPZA1 PE=1 SV=1 - [CAZA1_CHICK]	36.01	3	7	8	13	286	32.9394	5.69385	1.01816	12	9.00426	0.952294	12	20.4993	1.15157	12	21.7108
E1C8Y3	Actin-related protein 2/3 complex subunit 3 OS=Gallus gallus GN=ARPC3 PE=3 SV=3 - [E1C8Y3_CHICK]	24.72	1	5	5	8	178	20.5364	8.5874	0.887738	8	21.2309	0.898155	8	17.4955	0.91003	8	21.7315
E1BVD1	Uncharacterized protein OS=Gallus gallus GN=LOC418170 PE=4 SV=1 - [E1BVD1_CHICK]	34.71	1	2	13	18	314	35.6403	7.85498	1.01627	3	13.4707	1.00983	3	5.50826	1.1617	3	15.3495
P28687	Signal peptidase complex subunit 3 OS=Gallus gallus GN=SPC22 PE=1 SV=1 - [SPCS3_CHICK]	17.78	1	3	3	4	180	20.2174	8.646	1.13342	4	5.64138	0.928169	4	14.0592	1.11802	4	14.433
A0A1D5PHB7	Uncharacterized protein OS=Gallus gallus PE=4 SV=1 - [A0A1D5PHB7_CHICK]	31.22	14	5	6	9	205	23.0577	5.8335	0.88844	6	7.3013	1.05456	6	48.0468	0.919466	6	16.6623
F1N9R8	Uncharacterized protein OS=Gallus gallus GN=NUCKS1 PE=4 SV=3 - [F1N9R8_CHICK]	15.75	2	4	4	7	292	32.6056	5.2749	0.855139	7	23.8912	0.966849	7	46.9434	1.03689	7	28.1864
F1NU56	Uncharacterized protein OS=Gallus gallus GN=RPS25 PE=4 SV=2 - [F1NU56_CHICK]	29.6	1	5	5	8	125	13.7037	10.1108	0.963372	8	18.0392	0.922039	8	17.8763	1.06244	8	8.04117
F1NH93	Uncharacterized protein OS=Gallus gallus GN=RPS20 PE=3 SV=3 - [F1NH93_CHICK]	26.89	1	4	4	7	119	13.3653	9.93506	0.94319	7	16.2256	0.813453	7	11.7321	1.02283	7	16.0813
Q5F3J5	Proteasome activator complex subunit 3 OS=Gallus gallus GN=PSME3 PE=1 SV=1 - [PSME3_CHICK]	20.08	2	4	4	4	254	29.4626	6.18896	0.89447	4	7.81449	0.830129	4	17.2319	0.951676	4	9.88691
E1C2U4	DNA helicase OS=Gallus gallus GN=MCM4 PE=3 SV=2 - [E1C2U4_CHICK]	15.09	2	8	8	9	868	97.8251	7.66455	0.959712	9	14.5391	0.863518	9	21.3795	1.03103	9	23.7984
F1P291	SPARC OS=Gallus gallus GN=SPARC PE=4 SV=1 - [F1P291_CHICK]	24.16	3	7	7	11	298	34.0234	4.85596	1.03576	11	10.5354	0.993769	11	27.3089	0.90029	11	8.37375
E1BZ86	Uncharacterized protein OS=Gallus gallus GN=CAMK2G PE=4 SV=3 - [E1BZ86_CHICK]	15.25	4	1	5	9	472	53.6883	7.06396	1.10007	2	9.01358	1.528	2	10.8939	0.949532	2	10.7912
Q8UWG6	Mitogen-activated protein kinase OS=Gallus gallus GN=MAPK1 PE=2 SV=1 - [Q8UWG6_CHICK]	25.27	1	9	9	13	368	41.9155	6.97607	0.96831	13	16.3535	0.976329	13	15.3167	1.06737	13	17.8678
E1BSN7	Alpha-1,4 glucan phosphorylase OS=Gallus gallus GN=PYGB PE=3 SV=2 - [E1BSN7_CHICK]	8.42	2	3	6	8	843	96.6982	6.44287	1.17274	4	10.6146	1.04647	4	9.42898	0.922146	4	6.10867
Q5ZL74	Vesicle-associated membrane protein 7 OS=Gallus gallus GN=VAMP7 PE=2 SV=1 - [VAMP7_CHICK]	11.36	1	2	2	2	220	24.6658	8.22119	0.975538	2	8.22831	1.00615	2	3.6176	1.04531	2	2.65466
F1NPJ4	Succinate dehydrogenase [ubiquinone] flavoprotein subunit, mitochondrial OS=Gallus gallus GN=SDHA PE=3 SV=2 - [F1NPJ4_CHICK]	13.38	2	7	7	8	665	72.9173	7.18115	0.971613	8	13.278	0.940785	8	10.4272	0.917687	8	8.83552
F1N9H8	Protein PRRC1 OS=Gallus gallus GN=PRRC1 PE=4 SV=2 - [F1N9H8_CHICK]	7.92	3	3	3	4	442	45.9285	5.79541	0.961135	4	10.8797	0.870935	4	12.6239	0.864239	4	9.33683
A0A1D5PME9	Uncharacterized protein OS=Gallus gallus GN=GP5 PE=4 SV=1 - [A0A1D5PME9_CHICK]	12.85	2	5	5	7	537	58.9616	7.75244	1.02904	7	12.2248	0.955182	7	24.2927	1.04686	7	14.0184
P07341	Fructose-bisphosphate aldolase B OS=Gallus gallus GN=ALDOB PE=3 SV=3 - [ALDOB_CHICK]	15.11	2	4	6	8	364	39.2712	8.5874	0.965121	5	8.3656	0.934661	5	12.3721	0.959561	5	18.9423
F1NVR6	Uncharacterized protein OS=Gallus gallus GN=NAA15 PE=4 SV=3 - [F1NVR6_CHICK]	10.75	2	8	8	10	865	100.982	7.23975	0.941892	10	12.7471	0.965228	10	21.1019	1.03899	10	7.71267
A0A1D5PTL4	Uncharacterized protein OS=Gallus gallus GN=TRIM3 PE=4 SV=1 - [A0A1D5PTL4_CHICK]	5.79	1	3	3	5	743	81.2483	7.7085	0.984846	5	22.0466	0.936733	5	5.3236	0.938853	5	2.02147
A0A1D5NV92	Uncharacterized protein OS=Gallus gallus GN=GPX7 PE=4 SV=1 - [A0A1D5NV92_CHICK]	24.83	2	3	3	4	145	16.2362	6.31592	0.943006	4	17.6888	0.902011	4	6.9157	0.945759	4	10.1825
Q5ZK22	Sorting nexin OS=Gallus gallus GN=SNX6 PE=2 SV=1 - [Q5ZK22_CHICK]	14.29	8	7	7	9	406	46.5807	6.16357	1.03001	8	7.59755	0.990438	8	13.1851	0.98552	8	12.9026
A0A1D5PK88	Uncharacterized protein OS=Gallus gallus GN=LOC100859609 PE=4 SV=1 - [A0A1D5PK88_CHICK]	24.52	3	1	5	9	208	24.0023	11.7661	1.02861	2	14.2923	1.06553	2	14.5274	1.03039	2	6.42923
E1C2F4	Uncharacterized protein OS=Gallus gallus GN=LOC422305 PE=4 SV=1 - [E1C2F4_CHICK]	47.77	1	7	9	11	224	24.2156	7.92822	0.886897	9	7.80223	0.984412	9	7.5793	0.93454	9	13.6219
Q02020	Fibrinogen beta chain (Fragment) OS=Gallus gallus GN=FGB PE=1 SV=1 - [FIBB_CHICK]	29.59	4	12	12	13	463	52.6445	7.35693	0.881204	13	30.7948	0.793546	13	35.9756	0.9764	13	20.3063
F1NA45	Uncharacterized protein OS=Gallus gallus GN=C5H14ORF166 PE=4 SV=2 - [F1NA45_CHICK]	30.13	5	6	6	10	239	27.385	6.23975	0.951298	10	16.6389	0.943596	10	16.21	1.01472	10	15.7254
A0A1D5P2T7	Uncharacterized protein OS=Gallus gallus GN=NCOA5 PE=4 SV=1 - [A0A1D5P2T7_CHICK]	5.47	2	2	2	2	658	74.9214	9.53955	1.09439	2	22.1006	0.999216	2	16.6573	1.07501	2	6.27109
Q5ZKK8	Ribosomal protein L19 OS=Gallus gallus GN=RPL19 PE=2 SV=1 - [Q5ZKK8_CHICK]	33.16	6	6	7	10	196	23.3982	11.356	1.02711	8	5.25176	0.889309	8	8.58708	0.995868	8	13.538
E1BTX6	Uncharacterized protein OS=Gallus gallus GN=MAT2B PE=4 SV=3 - [E1BTX6_CHICK]	14.07	1	3	3	4	334	37.4251	6.93213	0.953186	4	8.04015	0.940315	4	17.3297	1.00729	4	13.1248
F1NSS4	Non-specific lipid-transfer protein OS=Gallus gallus GN=SCP2 PE=3 SV=3 - [F1NSS4_CHICK]	10.3	2	6	6	9	534	57.472	8.38232	0.878051	9	7.6922	0.936464	9	11.5956	0.903098	9	6.568
Q5ZI14	Uncharacterized protein OS=Gallus gallus GN=RCJMB04_31h10 PE=2 SV=1 - [Q5ZI14_CHICK]	25.27	2	7	7	9	376	40.4361	4.80518	0.940026	9	7.93627	1.0629	9	16.3395	0.903758	9	16.2037
H9L019	Uncharacterized protein OS=Gallus gallus GN=SF3B4 PE=4 SV=2 - [H9L019_CHICK]	3.38	1	1	1	2	414	43.4808	8.83643	0.837394	2	29.6817	0.827596	2	45.0467	0.989259	2	3.07819
A0A1D5PVD4	Uncharacterized protein OS=Gallus gallus GN=PARVB PE=4 SV=1 - [A0A1D5PVD4_CHICK]	21.71	2	3	5	11	327	37.6578	5.47803	0.984351	7	12.0799	0.978074	7	3.59802	0.990323	7	3.76299
O93480	Chromobox protein (CHCB1) OS=Gallus gallus GN=CBX1 PE=2 SV=1 - [O93480_CHICK]	23.78	1	3	4	4	185	21.5246	4.93213	0.853718	3	5.00488	0.896756	3	3.12732	0.89314	3	40.6471
Q5ZHZ9	Uncharacterized protein OS=Gallus gallus GN=RBM12B PE=2 SV=1 - [Q5ZHZ9_CHICK]	11.75	1	7	7	8	698	78.7685	9.08545	0.943521	8	17.3332	0.931416	8	11.1203	0.941702	8	5.14602
E1C310	Uncharacterized protein OS=Gallus gallus GN=BCAP29 PE=4 SV=1 - [E1C310_CHICK]	21.81	1	5	5	8	243	27.7477	9.12939	1.01519	8	6.89887	0.940289	8	8.98393	1.00768	8	6.89606
Q5ZL42	Basic leucine zipper and W2 domain-containing protein 2 OS=Gallus gallus GN=BZW2 PE=2 SV=1 - [BZW2_CHICK]	21.98	8	6	10	13	414	47.8121	8.26514	0.941937	6	7.47498	1.00347	6	7.50154	1.0701	6	3.41387
A0A1D5PEJ1	Uncharacterized protein OS=Gallus gallus GN=CEBPZ PE=4 SV=1 - [A0A1D5PEJ1_CHICK]	2.61	3	2	3	4	1074	122.407	6.11279	1.05221	3	20.9061	1.07952	3	19.4223	1.06459	3	6.41754
A0A1D5PYW8	Uncharacterized protein OS=Gallus gallus GN=ENY2 PE=4 SV=1 - [A0A1D5PYW8_CHICK]	26.04	2	2	2	4	96	11.006	9.12939	1.13979	4	1.13324	1.21115	4	9.00531	1.20356	4	7.82789
A0A1D5P9K6	Uncharacterized protein OS=Gallus gallus GN=ACADSB PE=4 SV=1 - [A0A1D5P9K6_CHICK]	13.79	3	5	5	6	428	47.3747	6.87354	1.03294	6	23.9889	1.13633	6	27.9808	1.05189	6	16.1701
A0A1D5P8R7	Uncharacterized protein OS=Gallus gallus GN=RPRD1B PE=4 SV=1 - [A0A1D5P8R7_CHICK]	5.1	2	1	1	3	294	33.5242	5.33838	0.94949	3	10.4184	1.34989	3	0.742626	0.92751	3	21.8365
A0A1D5P411	Uncharacterized protein OS=Gallus gallus GN=FUS PE=4 SV=1 - [A0A1D5P411_CHICK]	11.2	4	6	6	12	491	50.6479	9.45166	0.841486	12	11.1844	0.787724	12	13.3618	0.89928	12	4.03228
A0A1D5P6T7	Cadherin-11 OS=Gallus gallus GN=CDH11 PE=4 SV=1 - [A0A1D5P6T7_CHICK]	12.75	2	6	6	9	792	87.5328	4.91943	0.925877	9	12.6637	1	9	12.1152	1.04574	9	7.84687
Q5ZKA4	Eukaryotic translation initiation factor 3 subunit J OS=Gallus gallus GN=EIF3J PE=2 SV=1 - [EIF3J_CHICK]	23.41	2	5	5	7	252	28.7065	4.84326	0.996938	7	20.0289	0.967492	7	28.4336	1.08289	7	9.2112
A0A1D5PPG0	Uncharacterized protein OS=Gallus gallus GN=FMR1 PE=4 SV=1 - [A0A1D5PPG0_CHICK]	9.36	4	3	3	4	438	50.0649	8.00146	1.10242	4	18.0525	1.10005	4	15.4408	1.08768	4	25.2013
F1NQW8	Serine/arginine-rich-splicing factor 1 OS=Gallus gallus GN=SRSF1 PE=4 SV=2 - [F1NQW8_CHICK]	36.69	2	10	10	17	248	27.7749	10.3599	0.982038	17	20.9216	0.901536	17	21.3043	0.888739	17	13.9313
Q9W6I1	RNA-binding protein with multiple splicing 2 OS=Gallus gallus GN=RBPMS2 PE=1 SV=1 - [RBPS2_CHICK]	11	2	1	2	4	200	21.8421	8.60205	1.07728	3	2.06794	1.0646	3	10.6791	0.890294	3	3.822
A0A1D5NXL7	Uncharacterized protein OS=Gallus gallus GN=PSMD3 PE=4 SV=1 - [A0A1D5NXL7_CHICK]	18.88	3	9	9	14	519	59.3159	8.6167	0.995994	14	15.3222	0.980233	14	13.4639	1.01594	14	11.8835
F1NY37	Acyl-coenzyme A oxidase OS=Gallus gallus GN=ACOX1 PE=3 SV=1 - [F1NY37_CHICK]	13.9	2	5	5	5	662	74.4668	7.37158	1.25798	5	17.539	1.16694	5	31.0653	1.19698	5	13.3154
A0A1D5PB54	Uncharacterized protein OS=Gallus gallus PE=4 SV=1 - [A0A1D5PB54_CHICK]	4.67	1	11	11	12	3061	349.279	4.85596	1.08657	12	15.5637	1.12449	12	25.6694	1.14679	12	9.79984
F1NCB0	DNA-directed RNA polymerase subunit beta OS=Gallus gallus GN=POLR2B PE=3 SV=1 - [F1NCB0_CHICK]	7.92	2	7	7	8	1174	133.739	6.94678	1.10873	8	16.9623	1.05204	8	6.89647	1.05616	8	15.7039
Q5F422	Uncharacterized protein OS=Gallus gallus GN=DEK PE=2 SV=1 - [Q5F422_CHICK]	17.62	1	7	7	10	369	42.1377	8.51416	0.943072	10	10.1108	1.0011	10	12.3533	0.936988	10	9.01294
A0A1D5PAM6	Uncharacterized protein OS=Gallus gallus GN=STAU2 PE=4 SV=1 - [A0A1D5PAM6_CHICK]	13.86	4	5	8	11	642	69.7619	9.45166	0.955199	6	11.7956	0.933031	6	16.7832	0.968916	6	5.1501
A0A1D5PRQ2	Uncharacterized protein OS=Gallus gallus PE=4 SV=1 - [A0A1D5PRQ2_CHICK]	21.8	1	4	4	6	289	32.0461	7.03467	0.989887	6	21.5122	1.06838	6	8.21868	0.912846	6	7.67222
F1NCG5	Uncharacterized protein OS=Gallus gallus PE=4 SV=3 - [F1NCG5_CHICK]	7.67	3	2	2	3	404	46.0238	5.87158	1.3189	3	3.69406	1.11889	3	35.2964	1.12164	3	4.99768
E1C7J0	Uncharacterized protein OS=Gallus gallus GN=HMOX2 PE=4 SV=2 - [E1C7J0_CHICK]	16.61	1	4	4	6	313	35.3437	5.32568	0.990674	6	9.87945	0.975528	6	23.8696	0.959146	6	10.566
Q5ZLA5	Eukaryotic translation initiation factor 3 subunit E OS=Gallus gallus GN=EIF3E PE=2 SV=1 - [EIF3E_CHICK]	10.34	4	5	5	9	445	52.1023	5.78271	0.95537	9	21.0689	1.02027	9	16.3476	1.01469	9	6.69906
A0A1D5PMH5	Uncharacterized protein OS=Gallus gallus GN=NACA PE=4 SV=1 - [A0A1D5PMH5_CHICK]	19.53	2	3	3	10	215	23.3787	4.60205	0.978665	10	18.1428	0.910314	10	31.1823	0.881004	10	16.5307
F1NA58	Uncharacterized protein OS=Gallus gallus GN=SERPING1 PE=3 SV=3 - [F1NA58_CHICK]	8.58	1	3	3	6	536	58.0963	6.27783	0.899275	6	41.4223	0.892831	6	30.4429	1.04223	6	16.0284
F1NG46	Uncharacterized protein OS=Gallus gallus GN=TFAM PE=4 SV=1 - [F1NG46_CHICK]	28.63	3	7	7	8	262	29.948	10.2866	0.923187	8	14.7862	0.925799	8	13.2788	0.880013	8	6.46023
A0A1D5P470	Uncharacterized protein OS=Gallus gallus GN=LOC107050491 PE=4 SV=1 - [A0A1D5P470_CHICK]	37	3	6	7	16	200	23.622	8.49951	1.05575	15	23.4306	1.2532	15	35.0244	1.03703	15	10.8848
A0A1D5NVZ7	Uncharacterized protein OS=Gallus gallus GN=EMC2 PE=4 SV=1 - [A0A1D5NVZ7_CHICK]	14.81	2	3	3	4	297	34.8623	6.56592	0.822235	4	6.94157	1.05224	4	12.1817	1.05889	4	10.672
F1P4G0	Methionine aminopeptidase 2 OS=Gallus gallus GN=METAP2 PE=3 SV=2 - [F1P4G0_CHICK]	10.23	2	4	4	4	479	52.9723	5.90967	1.01269	4	18.853	0.990092	4	32.1753	1.07681	4	7.22081
A0A1D5P6Q5	Fatty acid synthase OS=Gallus gallus GN=FASN PE=4 SV=1 - [A0A1D5P6Q5_CHICK]	4.14	4	8	8	9	2512	274.6	6.34131	1.02324	9	10.8401	1.03585	9	11.5696	1.06714	9	10.3728
A0A1D5PHY8	Lissencephaly-1 homolog OS=Gallus gallus GN=PAFAH1B1 PE=4 SV=1 - [A0A1D5PHY8_CHICK]	19.8	2	7	7	11	409	46.4452	7.37158	0.980128	11	25.5143	1.03542	11	20.8222	0.980803	11	13.4629
Q5ZMT4	Uncharacterized protein OS=Gallus gallus GN=TMED5 PE=2 SV=1 - [Q5ZMT4_CHICK]	10.18	1	2	2	3	226	25.6579	4.7417	0.835836	3	4.38899	0.924534	3	9.52755	0.979411	3	17.8894
F1NF84	Uncharacterized protein OS=Gallus gallus PE=4 SV=3 - [F1NF84_CHICK]	9.84	1	8	8	8	1250	139.682	6.20166	1.07996	8	11.9289	1.17254	8	15.1602	1.02112	8	15.4247
E1BVB0	Uncharacterized protein OS=Gallus gallus GN=ARL1 PE=3 SV=1 - [E1BVB0_CHICK]	18.78	1	3	3	5	181	20.3564	5.71924	0.937184	5	8.50306	0.966216	5	20.1929	1.01549	5	9.29093
F1P4V6	Uncharacterized protein OS=Gallus gallus GN=RPL31 PE=4 SV=3 - [F1P4V6_CHICK]	37.6	1	5	5	10	125	14.4269	10.5356	0.84542	10	19.9165	0.841462	10	34.8555	0.968215	10	15.0319
R4GH36	Uncharacterized protein OS=Gallus gallus GN=SNRPB2 PE=4 SV=1 - [R4GH36_CHICK]	19.47	1	4	4	4	226	25.5912	9.70068	0.866515	4	11.5576	0.949749	4	38.1768	1.02858	4	9.14861
A0A1D5PRD7	Uncharacterized protein OS=Gallus gallus GN=NR3C1 PE=4 SV=1 - [A0A1D5PRD7_CHICK]	5.31	5	3	3	3	772	83.9409	6.1001	0.956482	3	15.6723	1.0459	3	10.5508	1.16544	3	24.4658
A0A1D5NTR2	Uncharacterized protein OS=Gallus gallus PE=4 SV=1 - [A0A1D5NTR2_CHICK]	5.24	3	3	3	5	763	86.9732	7.31299	1.00868	5	3.05004	0.98711	5	5.151	1.00333	5	8.58554
F1NLC7	Uncharacterized protein OS=Gallus gallus GN=TXNDC12 PE=4 SV=2 - [F1NLC7_CHICK]	27.65	1	4	4	7	170	18.5502	5.78271	0.990096	7	21.4803	1.00707	7	26.1637	0.885241	7	7.10238
E1C645	Uncharacterized protein OS=Gallus gallus GN=CD320 PE=4 SV=3 - [E1C645_CHICK]	44.35	2	4	4	6	115	12.5348	10.3306	0.998139	6	4.70816	1.05494	6	22.3853	0.9314	6	9.92682
E1C319	Uncharacterized protein OS=Gallus gallus GN=STX12 PE=3 SV=1 - [E1C319_CHICK]	19.49	1	4	4	5	272	30.7786	5.23682	0.917335	5	15.6253	0.948097	5	20.0987	0.980675	5	13.3043
R4GLS1	Uncharacterized protein OS=Gallus gallus GN=CISD2 PE=4 SV=1 - [R4GLS1_CHICK]	32.84	1	4	4	4	134	15.2375	9.61279	0.996682	4	2.54249	0.936186	4	6.97746	0.998093	4	2.70698
R4GH86	Glutathione peroxidase OS=Gallus gallus PE=3 SV=2 - [R4GH86_CHICK]	71.58	2	5	5	6	95	11.0676	6.29053	0.876007	6	7.85099	1.04824	6	34.6882	0.965517	6	2.55541
F1NWN4	Uncharacterized protein OS=Gallus gallus PE=4 SV=3 - [F1NWN4_CHICK]	5.23	1	4	4	5	727	79.2544	4.91943	0.792834	5	4.56324	0.628699	5	10.0961	0.762742	5	9.5611
F1NN41	Uncharacterized protein OS=Gallus gallus GN=PXDN PE=4 SV=3 - [F1NN41_CHICK]	10.21	4	12	12	13	1469	165.642	6.80029	1.00295	13	13.209	1.04231	13	22.479	0.978442	13	17.8828
F1N9C1	Uncharacterized protein OS=Gallus gallus GN=LOC415661 PE=1 SV=2 - [F1N9C1_CHICK]	15.83	10	3	3	6	259	27.8564	8.52881	1.3424	6	20.3602	1.87653	6	28.4062	1.05194	6	47.0949
Q5ZLN4	Flap endonuclease 1 OS=Gallus gallus GN=FEN1 PE=2 SV=1 - [FEN1_CHICK]	10.76	1	4	4	8	381	42.9562	8.11865	0.906849	8	10.4182	1.0396	8	17.0559	0.986779	8	13.1398
A0A1D5PWD7	Uncharacterized protein OS=Gallus gallus PE=4 SV=1 - [A0A1D5PWD7_CHICK]	21.79	1	5	5	6	312	32.7679	9.59814	1.03301	6	11.3684	1.11221	6	20.0216	1.02433	6	7.99136
E1C612	Structural maintenance of chromosomes protein OS=Gallus gallus GN=SMC2 PE=3 SV=2 - [E1C612_CHICK]	3.95	2	4	4	4	1189	134.811	8.6167	0.99712	4	7.08319	0.908429	4	18.618	0.995036	4	6.43519
Q9DF58	Integrin-linked kinase OS=Gallus gallus GN=ILK PE=2 SV=1 - [Q9DF58_CHICK]	21.9	1	10	10	13	452	51.4852	8.1626	0.988004	13	17.7967	1.00183	13	9.44349	0.959751	13	11.6379
Q49B65	EF hand-containing protein 1 OS=Gallus gallus GN=EFHD1 PE=2 SV=1 - [Q49B65_CHICK]	30.25	1	7	7	11	238	26.9096	5.10986	1.05075	11	18.6393	1.02324	11	12.5626	0.947503	11	5.59903
Q5ZMF7	Uncharacterized protein OS=Gallus gallus GN=RCJMB04_2d1 PE=2 SV=1 - [Q5ZMF7_CHICK]	6.63	4	4	4	5	483	52.5383	6.59521	0.950583	5	1.64681	0.868642	5	11.0171	0.891942	5	6.81811
F1NIN5	Collectin-12 OS=Gallus gallus GN=COLEC12 PE=4 SV=2 - [F1NIN5_CHICK]	8.76	6	6	6	7	742	81.804	5.84619	0.9919	6	13.5935	0.806668	6	6.58613	0.89841	6	6.4446
Q679P3	PDZ and LIM domain protein 7 OS=Gallus gallus GN=PDLIM7 PE=1 SV=1 - [PDLI7_CHICK]	25.48	10	1	10	17	416	45.6943	8.70459	1.03007	2	0.470185	0.872421	2	7.25647	0.94172	2	3.3718
Q6JHU8	Prolyl 3-hydroxylase 1 OS=Gallus gallus GN=P3H1 PE=1 SV=1 - [P3H1_CHICK]	14.62	1	10	10	14	725	81.6237	5.50342	0.854506	14	14.4903	0.855679	14	14.3427	0.8717	14	20.0252
F1N8D3	Uncharacterized protein OS=Gallus gallus GN=SLMAP PE=4 SV=2 - [F1N8D3_CHICK]	4.94	2	3	3	4	809	92.5668	5.10986	1.33929	4	11.2158	1.23492	4	2.07532	1.14676	4	10.0339
Q9DEG2	AvenaII OS=Gallus gallus GN=avenaII PE=2 SV=1 - [Q9DEG2_CHICK]	15.01	7	7	7	9	513	57.2512	7.54736	1.03307	9	1.31117	1.02109	9	9.22169	1.01389	9	10.076
Q5ZL50	Profilin OS=Gallus gallus GN=PFN2 PE=2 SV=1 - [Q5ZL50_CHICK]	22.86	1	3	3	8	140	15.0363	6.99072	0.884181	8	15.5425	0.880764	8	10.1983	0.890855	8	9.50577
P51890	Lumican OS=Gallus gallus GN=LUM PE=1 SV=1 - [LUM_CHICK]	23.32	1	8	8	21	343	38.6179	6.52197	0.934421	21	12.1829	0.862429	21	21.4658	0.887528	21	9.82339
I7LRG5	HN1 OS=Gallus gallus GN=HN1 PE=2 SV=1 - [I7LRG5_CHICK]	39.74	4	4	4	6	156	16.0967	4.90674	0.997786	6	15.7495	1.19375	6	50.1213	0.91198	6	18.8506
P05081	Adenylate kinase isoenzyme 1 OS=Gallus gallus GN=AK1 PE=1 SV=1 - [KAD1_CHICK]	37.11	1	7	7	8	194	21.6694	8.5874	0.913789	8	6.75919	0.90436	8	8.19429	0.843009	8	7.80869
F1NR99	Uncharacterized protein OS=Gallus gallus GN=Gga.39565 PE=4 SV=3 - [F1NR99_CHICK]	23.41	1	6	6	6	299	34.0609	6.53662	0.954779	6	9.31782	1.08831	6	15.623	1.01437	6	0.859205
A0A1D5PII9	Uncharacterized protein OS=Gallus gallus PE=4 SV=1 - [A0A1D5PII9_CHICK]	17.18	1	4	4	7	355	40.2816	4.81787	0.96692	7	10.7161	0.873383	7	30.6623	0.885734	7	21.0116
A0A1D5PAY6	Anamorsin OS=Gallus gallus GN=CIAPIN1 PE=4 SV=1 - [A0A1D5PAY6_CHICK]	10.37	5	2	2	4	299	32.0653	5.47803	0.780491	4	4.16199	0.749296	4	10.5506	0.790296	4	3.48593
Q5ZLA7	Uncharacterized protein OS=Gallus gallus GN=LOC100857165 PE=2 SV=1 - [Q5ZLA7_CHICK]	7.66	1	4	6	7	705	80.5429	7.98682	0.877509	5	3.79517	0.844116	5	13.676	0.943838	5	5.22345
A0A1D5PN53	Uncharacterized protein OS=Gallus gallus GN=SNX3 PE=4 SV=1 - [A0A1D5PN53_CHICK]	47.79	2	5	6	9	113	13.41	8.86572	0.885149	8	35.3805	0.811948	8	38.6601	0.942493	8	11.3095
Q98TF6	60S ribosomal protein L36 OS=Gallus gallus GN=RPL36 PE=3 SV=1 - [RL36_CHICK]	36.19	1	4	5	12	105	12.2879	11.3413	1.00434	9	3.89824	0.894678	9	20.0769	1.02773	9	11.3038
A0A1D5PEK4	Uncharacterized protein OS=Gallus gallus GN=GOLIM4 PE=4 SV=1 - [A0A1D5PEK4_CHICK]	6.64	5	3	3	4	602	71.4356	4.62744	1.05902	4	8.19095	0.889183	4	17.9693	0.924733	4	7.64331
Q90642	Cell division cycle control protein 37 OS=Gallus gallus GN=cdc37 PE=2 SV=1 - [Q90642_CHICK]	30.08	3	1	6	9	246	29.2886	5.90967	0.975513	2	9.33402	0.850681	2	4.01192	0.99596	2	7.08565
F1NHK2	Uncharacterized protein OS=Gallus gallus PE=4 SV=3 - [F1NHK2_CHICK]	9.71	1	1	3	4	484	55.4035	6.02393	1.33298	2	10.1567	1.48448	2	0.345466	2.04931	2	14.9175
Q5ZLY3	Uncharacterized protein OS=Gallus gallus GN=TMOD3 PE=2 SV=1 - [Q5ZLY3_CHICK]	19.32	3	6	6	9	352	39.3415	5.21143	1.00627	9	18.7261	0.871575	9	9.64992	0.948879	9	11.448
Q5ZLF9	Uncharacterized protein OS=Gallus gallus GN=RCJMB04_6g11 PE=2 SV=1 - [Q5ZLF9_CHICK]	26.02	2	3	4	5	123	14.3313	10.0815	0.936062	4	12.3533	1.04302	4	8.74651	0.977808	4	11.9904
E1C9J2	Uncharacterized protein OS=Gallus gallus GN=MANF PE=4 SV=3 - [E1C9J2_CHICK]	22.78	1	4	4	4	180	20.3726	8.71924	0.848132	4	3.9013	0.956177	4	24.2566	0.882898	4	7.2005
F1NXR8	Uncharacterized protein OS=Gallus gallus GN=LUC7L3 PE=4 SV=1 - [F1NXR8_CHICK]	12.73	3	4	4	6	432	51.4091	9.77393	0.939693	6	7.69741	0.90811	6	12.085	0.996672	6	3.58966
A0A1D5NX91	Uncharacterized protein OS=Gallus gallus GN=C5H14orf4 PE=4 SV=1 - [A0A1D5NX91_CHICK]	7.69	1	4	5	6	741	76.4656	8.20654	0.935354	5	20.7559	1.25528	5	47.6409	0.970787	5	18.4894
F1P531	Uncharacterized protein OS=Gallus gallus GN=MCCC2 PE=4 SV=3 - [F1P531_CHICK]	4.96	3	1	1	2	403	43.5512	6.3667	1.09161	2	7.58506	1.10158	2	3.08767	1.11728	2	11.4649
F1NSC1	Uncharacterized protein OS=Gallus gallus GN=ATP5F1 PE=4 SV=2 - [F1NSC1_CHICK]	26.27	1	7	7	12	255	28.5836	9.18799	0.892035	12	18.4663	0.882766	12	15.7988	0.954248	12	9.46134
R4GLJ2	MICOS complex subunit MIC13 OS=Gallus gallus GN=C19orf70 PE=3 SV=2 - [R4GLJ2_CHICK]	22.52	1	2	2	3	111	11.8211	8.11865	1.0447	3	8.33257	1.56771	3	52.8238	1.25034	3	2.33001
Q5ZMI0	Uncharacterized protein OS=Gallus gallus GN=SRSF7 PE=2 SV=1 - [Q5ZMI0_CHICK]	25.11	3	1	5	8	223	25.9853	11.7954	1.08755	1		1.00939	1		0.983674	1
A0A1D5PL84	Uncharacterized protein OS=Gallus gallus GN=LNPEP PE=4 SV=1 - [A0A1D5PL84_CHICK]	10.4	2	9	9	12	1010	115.275	5.47803	0.965421	12	16.6022	1.00312	12	28.7172	1.05767	12	23.3731
E1BSP1	Uncharacterized protein OS=Gallus gallus PE=4 SV=2 - [E1BSP1_CHICK]	10.93	3	1	5	6	503	55.9066	4.98291	0.826117	2	6.89486	0.849407	2	7.18924	0.728292	2	3.02879
A0A1D5PV41	Uncharacterized protein OS=Gallus gallus PE=4 SV=1 - [A0A1D5PV41_CHICK]	30.15	1	6	6	6	262	28.6865	7.66455	1.0626	6	24.7344	0.927958	6	21.6873	0.907512	6	17.6638
A0A1D5PD41	Uncharacterized protein OS=Gallus gallus GN=WDR77 PE=4 SV=1 - [A0A1D5PD41_CHICK]	16.43	2	5	5	6	359	38.4658	4.98291	1.02022	6	5.31921	1.01164	6	5.38215	1.01117	6	4.39162
H9L022	Uncharacterized protein OS=Gallus gallus GN=SAFB PE=4 SV=2 - [H9L022_CHICK]	9.96	3	5	5	6	914	103.682	5.65576	1.07782	6	14.6189	1.06073	6	10.9351	1.03159	6	3.82021
Q04584	Zyxin OS=Gallus gallus GN=ZYX PE=1 SV=1 - [ZYX_CHICK]	22.32	1	6	7	8	542	58.4996	7.10791	1.03067	7	10.2624	1.1061	7	21.0503	0.987204	7	7.28225
A0A1D5NYJ2	Uncharacterized protein OS=Gallus gallus GN=LONP1 PE=4 SV=1 - [A0A1D5NYJ2_CHICK]	7.83	3	7	7	9	932	103.581	6.58057	1.00919	8	3.95408	1.0258	8	8.96937	0.971535	8	4.65711
D0VX32	Mitochondrial ubiquinol-cytochrome c reductase ubiquinone-binding protein qp-c OS=Gallus gallus PE=1 SV=1 - [D0VX32_CHICK]	54.32	2	4	4	6	81	9.48091	9.59814	1.09011	6	16.2475	0.834919	6	9.57008	0.845727	6	18.7828
R4GMD9	Uncharacterized protein OS=Gallus gallus GN=TXNDC17 PE=4 SV=1 - [R4GMD9_CHICK]	38.52	1	4	4	7	122	14.219	5.59229	0.96087	7	17.6605	0.972828	7	20.9287	0.817813	7	11.0241
E1C2C2	Uncharacterized protein OS=Gallus gallus PE=4 SV=3 - [E1C2C2_CHICK]	35.89	1	5	5	6	209	23.6663	5.14795	0.953932	6	10.5215	1.01689	6	14.9834	0.970795	6	7.40331
F1N8X7	Uncharacterized protein OS=Gallus gallus GN=SCRN1 PE=4 SV=2 - [F1N8X7_CHICK]	15.22	4	5	5	6	414	46.0115	4.79248	1.05779	6	8.39717	1.08973	6	8.66054	0.926213	6	23.7882
E1BRE5	Uncharacterized protein OS=Gallus gallus GN=EEA1 PE=4 SV=2 - [E1BRE5_CHICK]	4.12	2	5	5	6	1409	161.643	5.73193	1.06384	6	2.51621	0.911023	6	10.5586	0.990021	6	10.5419
A0A1D5PM87	Uncharacterized protein OS=Gallus gallus GN=RAD21 PE=4 SV=1 - [A0A1D5PM87_CHICK]	10.27	2	4	4	4	633	72.0058	4.69092	0.965302	4	7.53549	1.12967	4	11.9699	1.11601	4	10.6655
A0A1D5PWE1	Uncharacterized protein OS=Gallus gallus GN=IDH3A PE=4 SV=1 - [A0A1D5PWE1_CHICK]	15.18	2	4	4	6	369	40.1915	7.41553	0.930694	6	3.99862	0.905802	6	16.4754	0.995963	6	9.88666
F1NLK0	Uncharacterized protein OS=Gallus gallus GN=GNL3 PE=4 SV=3 - [F1NLK0_CHICK]	8.98	1	5	5	5	568	63.9442	9.11475	0.959521	5	20.4488	1.0064	5	34.7664	1.05534	5	8.42932
O57596	CEPU-Se alpha 2 isoform OS=Gallus gallus GN=CEPU PE=2 SV=1 - [O57596_CHICK]	13.42	10	3	3	3	313	34.4602	6.30322	1.30654	3	11.4362	1.12356	3	10.2516	1.65175	3	9.24481
P31395	Stathmin OS=Gallus gallus GN=STMN1 PE=1 SV=1 - [STMN1_CHICK]	32.43	6	5	5	6	148	17.0719	6.58057	0.930445	6	12.1898	1.00118	6	11.9415	0.842584	6	8.70194
E1C1I6	Uncharacterized protein OS=Gallus gallus GN=AKR1B1 PE=4 SV=2 - [E1C1I6_CHICK]	37.34	2	1	12	19	316	35.9325	7.29834	1.03554	2	12.8332	1.17013	2	1.19665	1.23012	2	24.4544
A0A1D5PGG9	Uncharacterized protein OS=Gallus gallus GN=LAMB2 PE=4 SV=1 - [A0A1D5PGG9_CHICK]	4.8	7	3	5	6	1624	176.362	7.32764	1.31739	3	8.55537	1.50539	3	14.7557	1.32363	3	30.2132
A0A1D5NUQ7	Uncharacterized protein OS=Gallus gallus PE=4 SV=1 - [A0A1D5NUQ7_CHICK]	57.14	3	3	3	5	77	8.27413	4.83057	1.04448	5	4.4575	1.03609	5	23.0788	1.03067	5	6.39144
Q5ZKI1	Chloride intracellular channel protein OS=Gallus gallus GN=CLIC2 PE=2 SV=1 - [Q5ZKI1_CHICK]	31.56	3	6	6	9	244	28.1163	5.56689	1.09703	9	28.2841	1.14153	9	39.5129	1.07214	9	12.3471
A0A1D5PFL9	Uncharacterized protein OS=Gallus gallus GN=NUP93 PE=4 SV=1 - [A0A1D5PFL9_CHICK]	11.84	4	9	9	13	819	93.5407	6.25244	0.951542	13	6.10401	0.957536	13	17.0698	1.1002	13	31.6097
Q5ZL56	Uncharacterized protein OS=Gallus gallus GN=ACADS PE=2 SV=1 - [Q5ZL56_CHICK]	9.38	1	3	3	3	416	44.5862	8.45557	1.11889	3	22.5807	1.10978	3	7.23216	0.880769	3	0.742509
A0A1D5P5X1	Uncharacterized protein OS=Gallus gallus GN=RCN2 PE=4 SV=1 - [A0A1D5P5X1_CHICK]	8.79	1	2	2	3	307	36.1806	4.60205	1.27177	3	5.71487	1.21585	3	5.51255	1.09146	3	5.2172
Q5ZKN2	Membrane-associated progesterone receptor component 1 OS=Gallus gallus GN=PGRMC1 PE=2 SV=3 - [PGRC1_CHICK]	35.42	2	4	5	7	192	21.2686	4.80518	0.889752	5	17.4662	0.825276	5	29.7687	0.893105	5	20.0143
P08267	Ferritin heavy chain OS=Gallus gallus GN=FTH PE=2 SV=2 - [FRIH_CHICK]	15.56	1	3	3	4	180	21.0783	6.21436	0.970754	4	5.08314	0.998364	4	6.87684	0.903928	4	4.095
H9L166	Transcription factor BTF3 OS=Gallus gallus GN=BTF3 PE=3 SV=2 - [H9L166_CHICK]	47.77	4	4	4	4	157	17.0959	7.50342	1.01185	4	7.65483	1.08506	4	36.0754	1.01867	4	13.5641
A0A1D5NYG9	Uncharacterized protein OS=Gallus gallus GN=PLCD1 PE=4 SV=1 - [A0A1D5NYG9_CHICK]	5.66	3	4	4	6	742	85.4049	6.59521	0.90741	6	23.0141	0.862021	6	21.5116	1.0324	6	20.2084
A0A1D5PF37	Uncharacterized protein OS=Gallus gallus GN=MRPL55 PE=4 SV=1 - [A0A1D5PF37_CHICK]	26.42	1	2	2	3	106	12.5278	10.3599	1.01102	3	1.84962	1.30149	3	25.1851	1.1222	3	21.6994
A0A1D5PF01	Uncharacterized protein OS=Gallus gallus PE=4 SV=1 - [A0A1D5PF01_CHICK]	4.33	1	2	2	3	716	79.6237	4.77979	1.41639	3	10.5121	1.07802	3	0.520258	1.16468	3	6.61634
E1C7A7	Uncharacterized protein OS=Gallus gallus GN=VTN PE=4 SV=2 - [E1C7A7_CHICK]	15.23	2	6	6	7	453	51.6178	5.35107	0.68571	7	19.8385	0.834282	7	68.1237	0.837674	7	8.7382
A0A1D5P886	Uncharacterized protein OS=Gallus gallus PE=4 SV=1 - [A0A1D5P886_CHICK]	32.39	3	3	3	7	71	7.72796	8.17725	0.9484	7	11.723	1.00936	7	13.7376	0.939878	7	11.8827
Q92007	Aldolase A (Fragment) OS=Gallus gallus GN=aldolase C PE=2 SV=1 - [Q92007_CHICK]	45.24	1	2	2	4	42	4.38112	7.34229	0.919062	4	17.0953	0.788656	4	6.80252	1.0107	4	9.81573
E1C155	Uncharacterized protein OS=Gallus gallus GN=ALDH6A1 PE=4 SV=2 - [E1C155_CHICK]	17.59	1	7	7	8	506	54.9338	6.72705	0.962451	8	12.2539	0.9559	8	9.95761	0.979138	8	7.07041
Q90WG3	Formin binding protein 11-related protein OS=Gallus gallus GN=FBP PE=2 SV=1 - [Q90WG3_CHICK]	4.34	4	4	4	5	853	96.9495	7.09326	0.951748	5	10.342	0.924181	5	6.94923	0.94437	5	13.9434
E1C6W3	Uncharacterized protein OS=Gallus gallus GN=OXSR1 PE=4 SV=2 - [E1C6W3_CHICK]	6.51	1	2	2	3	522	57.1086	6.34131	1.08039	3	14.9855	1.3616	3	36.6209	1.07251	3	7.96962
A0A1D5PJV3	Uncharacterized protein OS=Gallus gallus PE=4 SV=1 - [A0A1D5PJV3_CHICK]	23.46	1	3	3	6	179	19.5345	6.99072	1.03879	6	4.87962	1.01143	6	27.5197	1.44491	6	33.4581
F1NAS0	Uncharacterized protein OS=Gallus gallus GN=SUGT1 PE=4 SV=3 - [F1NAS0_CHICK]	15.9	2	4	4	6	327	37.1888	5.66846	1.0114	6	12.6808	1.04628	6	14.1937	1.1075	6	5.90125
A0A1D5P8B1	Uncharacterized protein OS=Gallus gallus PE=4 SV=1 - [A0A1D5P8B1_CHICK]	10.58	1	4	4	4	652	72.3138	7.35693	0.957497	4	10.0388	0.945966	4	1.71345	0.975205	4	4.38617
A0A1D5PH79	Uncharacterized protein OS=Gallus gallus PE=4 SV=1 - [A0A1D5PH79_CHICK]	21.77	2	4	4	5	317	35.6498	7.04932	0.927186	5	26.8671	1.14915	5	48.4036	1.00355	5	24.453
E1BYE0	Sulfotransferase OS=Gallus gallus GN=LOC415852 PE=3 SV=3 - [E1BYE0_CHICK]	10.76	2	2	2	3	288	33.1677	7.06396	1.32939	3	13.3023	1.09495	3	2.82493	0.893765	3	9.01441
A0A1D5PE41	Uncharacterized protein OS=Gallus gallus GN=NDUFS8 PE=4 SV=1 - [A0A1D5PE41_CHICK]	14.35	3	2	2	2	209	23.8088	6.07471	0.79654	2	31.0242	0.847052	2	41.4761	0.770967	2	13.4733
F1NLR1	Acetyl-coenzyme A synthetase OS=Gallus gallus GN=ACSS1 PE=3 SV=3 - [F1NLR1_CHICK]	8.27	1	4	4	7	665	73.5491	7.62061	1.04565	7	19.2914	1.14532	7	16.592	0.915835	7	19.734
A0A1D5PTA1	Uncharacterized protein OS=Gallus gallus GN=LOC101751023 PE=4 SV=1 - [A0A1D5PTA1_CHICK]	12.5	2	3	3	4	376	40.4326	8.47021	1.06696	4	7.81666	1.15224	4	11.4175	1.25615	4	19.0833
A0A1D5NU82	Uncharacterized protein OS=Gallus gallus GN=TUBG1 PE=4 SV=1 - [A0A1D5NU82_CHICK]	14.19	1	4	4	4	451	51.1288	5.90967	0.980312	4	9.19481	1.34418	4	31.2672	1.20938	4	14.671
F1NDD6	Uncharacterized protein OS=Gallus gallus GN=LRPAP1 PE=4 SV=1 - [F1NDD6_CHICK]	21.55	2	7	7	8	348	40.7582	8.17725	0.99988	8	13.6612	0.886404	8	11.2058	0.962202	8	5.20424
Q5F346	Uncharacterized protein OS=Gallus gallus GN=RPL28 PE=2 SV=1 - [Q5F346_CHICK]	19.57	2	4	4	8	138	15.8728	12.0444	0.899589	8	7.186	0.845573	8	12.2457	1.05128	8	8.76513
A0A1D5PYQ3	Uncharacterized protein OS=Gallus gallus GN=GSPT1 PE=4 SV=1 - [A0A1D5PYQ3_CHICK]	17.48	1	9	9	12	618	67.6158	5.13525	0.944534	12	8.11567	0.939239	12	19.7536	0.979989	12	10.7142
A0A1D5PBB8	Uncharacterized protein OS=Gallus gallus PE=4 SV=1 - [A0A1D5PBB8_CHICK]	3.41	21	1	1	1	704	76.3794	5.50342	1.02396	1		1.59522	1		1.35847	1
A0A1D5PHR5	Uncharacterized protein OS=Gallus gallus GN=MARS PE=4 SV=1 - [A0A1D5PHR5_CHICK]	9.44	2	6	6	6	900	100.168	6.90283	1.0005	6	15.153	1.13146	6	15.9238	0.9957	6	20.9082
F1P1M9	Uncharacterized protein OS=Gallus gallus GN=SLTM PE=4 SV=3 - [F1P1M9_CHICK]	2.61	1	2	2	3	1036	116.414	8.646	0.955623	3	13.1365	1.05057	3	28.0256	0.967079	3	6.36874
F1NGH1	Uncharacterized protein OS=Gallus gallus GN=PITPNB PE=4 SV=2 - [F1NGH1_CHICK]	18.75	5	5	5	7	272	31.6738	5.88428	1.06043	7	8.88967	0.942793	7	43.6	1.04831	7	25.3161
R4GK96	Uncharacterized protein OS=Gallus gallus PE=4 SV=2 - [R4GK96_CHICK]	26.32	4	4	4	7	171	19.1708	9.87646	0.973424	7	5.94563	0.903381	7	10.4659	1.03094	7	9.04208
O42479	Ferrochelatase, mitochondrial OS=Gallus gallus GN=FECH PE=1 SV=1 - [HEMH_CHICK]	12.94	2	4	4	6	402	45.4004	8.90967	0.925308	6	6.4586	0.878592	6	8.76509	0.940905	6	17.112
Q8JHF6	Pyruvate carboxylase OS=Gallus gallus GN=PYC PE=2 SV=1 - [Q8JHF6_CHICK]	12.99	2	12	12	16	1178	127.174	6.7124	0.978985	16	16.1471	1.09315	16	22.5646	1.00144	16	13.9855
F1P399	Isoleucine--tRNA ligase, mitochondrial OS=Gallus gallus GN=IARS2 PE=3 SV=1 - [F1P399_CHICK]	6.8	2	6	6	8	1000	111.91	6.88818	0.838991	8	11.4959	0.886298	8	16.7457	0.92821	8	7.54706
A0A1D5PR77	Uncharacterized protein OS=Gallus gallus PE=4 SV=1 - [A0A1D5PR77_CHICK]	39.22	1	3	3	5	102	10.9256	5.31299	0.817764	5	24.9127	0.777565	5	14.1223	0.757808	5	21.4251
F1NI89	S-(hydroxymethyl)glutathione dehydrogenase OS=Gallus gallus GN=ADH5 PE=3 SV=2 - [F1NI89_CHICK]	28.07	5	9	9	13	374	39.5792	7.82568	0.971615	13	18.9102	0.913053	13	16.4984	0.889021	13	22.0217
E1BRT9	Uncharacterized protein OS=Gallus gallus GN=NDUFA5 PE=4 SV=1 - [E1BRT9_CHICK]	50	1	4	4	4	116	13.4401	7.25439	1.07229	4	17.1117	1.14825	4	15.0813	1.03185	4	15.4033
Q5ZI99	Uncharacterized protein OS=Gallus gallus GN=ARPC1B PE=2 SV=1 - [Q5ZI99_CHICK]	15.45	1	5	5	6	369	41.0415	8.30908	0.879662	6	23.1231	0.868603	6	25.0832	0.933716	6	22.2841
Q9PSQ5	P60=60 kDa stress-related protein (Fragments) OS=Gallus gallus PE=1 SV=1 - [Q9PSQ5_CHICK]	25	1	1	3	6	124	14.181	4.70361	0.908614	3	10.9648	0.760519	3	37.6625	0.967012	3	1.86822
E1C6J9	Thy-1 membrane glycoprotein OS=Gallus gallus GN=THY1 PE=4 SV=2 - [E1C6J9_CHICK]	14.91	4	2	2	2	161	18.1614	8.01611	0.896256	2	0.281724	0.761128	2	8.42423	0.967373	2	6.06195
Q5ZKN7	Uncharacterized protein OS=Gallus gallus GN=UBE2L3 PE=2 SV=1 - [Q5ZKN7_CHICK]	50	8	4	5	8	154	17.8502	8.51416	0.946908	7	21.4991	1.06249	7	42.6634	1.00903	7	20.642
H9KYY1	Uncharacterized protein OS=Gallus gallus PE=4 SV=3 - [H9KYY1_CHICK]	5.51	4	5	5	6	1217	138.175	5.5542	0.994008	6	12.3723	1.20275	6	6.78292	1.13832	6	21.7186
A0A1D5PMD4	Uncharacterized protein OS=Gallus gallus PE=4 SV=1 - [A0A1D5PMD4_CHICK]	12.61	1	3	3	3	341	36.4421	5.68115	1.20609	3	12.8759	1.1428	3	3.13324	1.07958	3	31.1914
A0A1D5P2R6	Uncharacterized protein OS=Gallus gallus GN=SYNE3 PE=4 SV=1 - [A0A1D5P2R6_CHICK]	3.48	4	3	3	5	948	109.527	6.26514	1.01807	5	7.14274	0.93931	5	12.0824	1.00668	5	3.77032
A0A1D5NW46	Histone deacetylase 2 OS=Gallus gallus GN=HDAC2 PE=4 SV=1 - [A0A1D5NW46_CHICK]	19.87	4	5	7	9	458	51.9053	5.74463	1.15733	7	17.5415	0.992082	7	15.4069	1.11271	7	10.2433
E1C7T8	Coatomer subunit gamma OS=Gallus gallus GN=COPG2 PE=3 SV=2 - [E1C7T8_CHICK]	7.24	1	4	5	6	870	97.2613	5.88428	1.0154	4	18.6604	1.00827	4	41.9466	1.03494	4	20.3729
P67869	Casein kinase II subunit beta OS=Gallus gallus GN=CSNK2B PE=2 SV=1 - [CSK2B_CHICK]	20	1	4	4	5	215	24.926	5.5542	0.869372	5	4.86479	0.89601	5	15.9315	0.919101	5	5.45183
D0VX30	Cytochrome b-c1 complex subunit 7 OS=Gallus gallus PE=1 SV=1 - [D0VX30_CHICK]	22.73	2	3	3	3	110	13.36	9.24658	0.800333	3	1.96356	0.778455	3	6.9677	0.869731	3	14.8761
Q9W6J3	Glutathione S-transferase class-alpha (Fragment) OS=Gallus gallus PE=2 SV=1 - [Q9W6J3_CHICK]	27.42	5	1	6	11	186	21.3265	8.23584	0.719458	2	8.68627	0.729957	2	20.6178	1.01513	2	45.8827
Q5ZMN6	Putative uncharacterized protein OS=Gallus gallus GN=RCJMB04_1i19 PE=2 SV=1 - [Q5ZMN6_CHICK]	30.72	3	1	10	16	446	50.1509	8.74854	1.61573	1		1.41996	1		1.25049	1
E1C1B8	Uncharacterized protein OS=Gallus gallus GN=CNOT1 PE=4 SV=2 - [E1C1B8_CHICK]	3.83	1	9	9	11	2376	266.644	7.12256	0.982072	11	16.1012	1.01234	11	15.2433	0.940031	11	14.4544
F1N9B7	Uncharacterized protein OS=Gallus gallus GN=RAD23B PE=4 SV=3 - [F1N9B7_CHICK]	7.79	1	2	2	2	385	40.9505	4.729	0.933586	2	6.95539	0.924467	2	16.249	0.851944	2	4.61513
A0M8T8	Caveolin OS=Gallus gallus GN=CAV1 PE=3 SV=1 - [A0M8T8_CHICK]	34.83	4	6	6	10	178	20.4554	6.27783	1.04827	10	11.0569	1.05462	10	13.2911	0.957581	10	8.25003
A0A1D5PFB3	Uncharacterized protein OS=Gallus gallus GN=TMUB1 PE=4 SV=1 - [A0A1D5PFB3_CHICK]	8.3	1	1	1	2	253	26.1927	8.80713	1.10545	2	3.69618	1.68567	2	30.5807	1.36042	2	4.23311
F1P5I5	Uncharacterized protein OS=Gallus gallus GN=UBE2O PE=4 SV=3 - [F1P5I5_CHICK]	8.66	1	7	7	8	1374	149.625	5.2876	0.937918	8	18.4007	1.20627	8	14.0449	0.906487	8	25.929
A0A1D5PTT9	Uncharacterized protein OS=Gallus gallus PE=4 SV=1 - [A0A1D5PTT9_CHICK]	2.5	2	1	1	1	761	84.4303	7.6499	2.08367	1		1.35598	1		1.05785	1
F1NS13	Uncharacterized protein OS=Gallus gallus GN=RNPEP PE=4 SV=3 - [F1NS13_CHICK]	9.12	1	5	5	7	636	70.5055	5.52881	1.01544	7	21.6795	1.01291	7	6.76294	1.04249	7	20.1852
A0A1D5PXS9	Tyrosine-protein kinase CSK OS=Gallus gallus GN=CSK PE=4 SV=1 - [A0A1D5PXS9_CHICK]	11.78	2	5	5	6	450	50.747	7.41553	0.992584	6	7.15062	0.936512	6	11.0397	1.06498	6	7.81707
A0A1D5PY86	Uncharacterized protein OS=Gallus gallus GN=ISYNA1 PE=4 SV=1 - [A0A1D5PY86_CHICK]	9.35	1	5	5	7	599	64.8639	7.54736	1.03464	7	10.2826	1.01983	7	6.5011	1.01227	7	7.76113
A0A1D5P291	Uncharacterized protein OS=Gallus gallus GN=PDHB PE=4 SV=1 - [A0A1D5P291_CHICK]	22.84	2	6	6	10	359	38.852	6.32861	0.94105	10	8.30927	0.986464	10	23.9583	0.993447	10	11.392
A0A1D5PLV3	Uncharacterized protein OS=Gallus gallus GN=PRKACB PE=4 SV=1 - [A0A1D5PLV3_CHICK]	7.69	5	2	2	3	338	39.3422	8.55811	1.12961	3	6.62159	1.24967	3	33.2099	1.12133	3	26.5281
A0A1D5P367	Uncharacterized protein OS=Gallus gallus GN=KIAA0100 PE=4 SV=1 - [A0A1D5P367_CHICK]	0.58	2	1	1	1	2080	235.751	7.2251	1.51078	1		0.958194	1		1.07085	1
Q90611	72 kDa type IV collagenase OS=Gallus gallus GN=MMP2 PE=1 SV=1 - [MMP2_CHICK]	10.56	1	6	6	7	663	74.8932	5.49072	0.945715	7	14.5288	0.874137	7	16.9257	0.911761	7	8.20306
F1NFT8	WD repeat-containing protein 61 OS=Gallus gallus GN=WDR61 PE=4 SV=1 - [F1NFT8_CHICK]	14.75	3	2	2	2	305	33.2546	5.46533	0.961853	2	15.4659	1.07635	2	21.8079	1.28835	2	29.464
F1NBP2	V-type proton ATPase catalytic subunit A OS=Gallus gallus GN=ATP6V1A PE=3 SV=1 - [F1NBP2_CHICK]	17.02	3	9	9	12	611	68.2559	5.85889	0.989603	12	8.16269	0.980123	12	15.8316	1.0447	12	10.2786
A0A1D5PG15	Uncharacterized protein OS=Gallus gallus GN=SARDH PE=4 SV=1 - [A0A1D5PG15_CHICK]	3.07	4	2	2	3	911	100.727	6.80029	0.991762	3	18.6161	0.904431	3	8.38445	0.862031	3	6.46576
A0A1D5PQX3	Uncharacterized protein OS=Gallus gallus GN=STX16 PE=4 SV=1 - [A0A1D5PQX3_CHICK]	7.14	2	2	2	2	322	36.7721	6.0874	0.88087	2	0.982995	0.871427	2	14.6456	1.04013	2	0.466026
E1BXF4	Uncharacterized protein OS=Gallus gallus GN=RCN1 PE=4 SV=3 - [E1BXF4_CHICK]	20	1	5	5	5	325	37.8502	4.67822	0.889282	5	10.0432	0.914467	5	19.7209	0.781224	5	11.2504
Q92071	Integrin beta OS=Gallus gallus GN=ITGB3 PE=2 SV=1 - [Q92071_CHICK]	10.37	1	7	7	7	781	86.059	5.22412	0.966504	7	4.81116	1.02911	7	5.97151	1.01626	7	16.7943
A0A1D5PDG4	Uncharacterized protein OS=Gallus gallus GN=GNAS PE=4 SV=1 - [A0A1D5PDG4_CHICK]	15.63	1	4	4	6	320	37.6919	5.63037	0.912694	6	4.74148	0.873046	6	9.16635	1.03344	6	11.157
A0A1D5NUM7	Uncharacterized protein OS=Gallus gallus PE=4 SV=1 - [A0A1D5NUM7_CHICK]	5.11	3	3	3	5	646	73.3433	7.25439	0.921918	5	22.5272	1.10196	5	48.8636	1.00775	5	18.9263
A0A1D5P8M7	Lipase maturation factor 2 OS=Gallus gallus GN=LMF2 PE=4 SV=1 - [A0A1D5P8M7_CHICK]	6.58	2	3	3	4	714	81.5418	9.59814	0.948623	4	11.9624	0.954785	4	12.2793	1.07157	4	10.1545
A0A1D5PA63	Uncharacterized protein OS=Gallus gallus GN=VILL PE=4 SV=1 - [A0A1D5PA63_CHICK]	10.23	2	6	6	8	792	89.7607	6.15088	1.057	8	15.4249	1.09132	8	6.39196	1.1639	8	11.8229
F1NLS1	Uncharacterized protein OS=Gallus gallus GN=LOC420516 PE=4 SV=2 - [F1NLS1_CHICK]	8.3	4	12	12	13	1458	166.351	5.85889	0.839888	13	13.8059	0.863423	13	17.9378	0.877872	13	13.8489
Q5ZME8	WD40 repeat-containing protein SMU1 OS=Gallus gallus GN=SMU1 PE=2 SV=1 - [SMU1_CHICK]	4.48	1	2	2	4	513	57.4612	7.18115	1.4009	4	53.2083	0.977531	4	2.61347	0.814409	4	31.8947
A0A1D5NW89	Uncharacterized protein OS=Gallus gallus GN=MCM5 PE=4 SV=1 - [A0A1D5NW89_CHICK]	11.95	2	6	6	9	661	73.5949	8.30908	1.03249	9	7.13767	1.05425	9	18.0398	0.953123	9	9.13806
Q5ZLW1	Uncharacterized protein OS=Gallus gallus GN=RCJMB04_4k14 PE=2 SV=1 - [Q5ZLW1_CHICK]	17.16	2	9	11	12	711	81.7631	6.82959	0.960963	10	6.43073	0.802324	10	14.651	0.899426	10	10.8775
A0A1D5PAS9	Uncharacterized protein OS=Gallus gallus PE=4 SV=1 - [A0A1D5PAS9_CHICK]	3.08	1	2	2	3	813	88.5426	10.1401	1.32364	3	0.782596	1.39082	3	21.0561	1.29923	3	4.09391
O42403	Attachment region binding protein (Fragment) OS=Gallus gallus GN=ARBP PE=1 SV=1 - [O42403_CHICK]	18.9	1	4	4	5	344	33.6203	10.6528	1.02596	5	3.49909	1.20155	5	0.898348	0.980675	5	12.0316
Q27IP4	5'AMP-activated protein kinase beta-1 non-catalytic subunit OS=Gallus gallus GN=PRKAB1 PE=2 SV=1 - [Q27IP4_CHICK]	18.32	5	3	3	5	273	30.4392	6.17627	0.986116	5	15.0976	1.04654	5	24.2294	0.899138	5	11.8774
A0A1D5P2F9	Uncharacterized protein OS=Gallus gallus GN=SLC12A4 PE=4 SV=1 - [A0A1D5P2F9_CHICK]	4.98	4	5	5	5	1104	122.746	7.48877	0.947235	5	12.693	0.919885	5	28.2794	1.01163	5	5.2548
A0A1D5NW62	Uncharacterized protein OS=Gallus gallus GN=KRT75L1 PE=4 SV=1 - [A0A1D5NW62_CHICK]	6.17	9	1	5	11	632	65.8296	7.85498	0.799237	1		0.941963	1		0.772503	1
A0A1D5PVA4	Uncharacterized protein OS=Gallus gallus GN=ATAD3A PE=4 SV=1 - [A0A1D5PVA4_CHICK]	18.87	2	11	11	12	604	67.1779	9.36377	0.961033	12	8.72756	0.92102	12	12.0868	0.958723	12	8.818
Q5ZM36	Eukaryotic initiation factor 4A-III OS=Gallus gallus GN=EIF4A3 PE=2 SV=1 - [IF4A3_CHICK]	21.6	2	7	10	14	412	46.7861	6.72705	0.991061	9	15.6558	1.06144	9	18.4255	1.02093	9	7.38045
A0A1D5PE09	Uncharacterized protein OS=Gallus gallus GN=LUC7L2 PE=4 SV=1 - [A0A1D5PE09_CHICK]	9.55	2	2	4	5	398	47.2521	10.0669	0.770978	2	32.4364	0.916786	2	6.88077	1.0469	2	11.2101
F1NUX4	Uncharacterized protein OS=Gallus gallus GN=MTOR PE=3 SV=2 - [F1NUX4_CHICK]	4.32	2	7	7	8	2521	286.538	7.13721	0.948878	8	7.96809	0.987307	8	17.9858	0.909545	8	14.6525
A0A1D5NU87	Uncharacterized protein OS=Gallus gallus GN=EML4 PE=4 SV=1 - [A0A1D5NU87_CHICK]	10.73	3	9	9	10	988	109.483	6.32861	0.985071	10	20.6756	1.06189	10	9.77557	1.06565	10	8.97018
A0A1D5PN05	Uncharacterized protein OS=Gallus gallus GN=COX6C PE=4 SV=1 - [A0A1D5PN05_CHICK]	53.25	1	4	4	13	77	8.78557	10.0669	0.895315	13	19.47	0.938001	13	15.5541	1.01424	13	18.6562
Q5ZKD7	Putative helicase MOV-10 OS=Gallus gallus GN=MOV10 PE=2 SV=1 - [MOV10_CHICK]	5.27	2	3	3	4	967	108.982	8.77783	1.06769	4	6.778	1.06889	4	17.4331	0.929136	4	11.5976
A0A1D5PAC8	Uncharacterized protein OS=Gallus gallus GN=PPP1R8 PE=4 SV=1 - [A0A1D5PAC8_CHICK]	11.25	3	2	2	3	311	34.0524	6.66846	1.04351	3	2.89158	1.0836	3	5.57768	1.07751	3	4.6057
F1NKL5	Phosphatidylinositol 5-phosphate 4-kinase type-2 alpha OS=Gallus gallus GN=PIP4K2A PE=4 SV=2 - [F1NKL5_CHICK]	18.27	2	5	6	8	405	46.0343	7.00537	1.0557	6	11.3899	1.20871	6	4.66167	1.09564	6	25.9903
E1BW94	Uncharacterized protein OS=Gallus gallus GN=SF3B6 PE=4 SV=1 - [E1BW94_CHICK]	20.8	1	2	2	4	125	14.5756	9.37842	0.890452	4	18.0276	0.82515	4	29.8742	0.993039	4	7.6633
P51971	Eukaryotic translation initiation factor 1 (Fragment) OS=Gallus gallus GN=EIF1 PE=3 SV=1 - [EIF1_CHICK]	34.18	3	2	2	2	79	8.99879	9.1001	0.998323	2	6.29598	0.886346	2	10.1551	0.933749	2	1.79342
F1N9I4	Uncharacterized protein OS=Gallus gallus GN=LTBP1 PE=4 SV=3 - [F1N9I4_CHICK]	1.31	1	2	2	4	1601	174.884	5.26221	1.1666	4	12.772	1.08024	4	36.1581	1.06581	4	15.0152
F1P5V9	Uncharacterized protein OS=Gallus gallus GN=PARVA PE=4 SV=3 - [F1P5V9_CHICK]	20.22	1	3	5	7	277	31.8211	5.56689	1.13059	3	1.38255	0.93814	3	4.48195	1.02202	3	9.15628
P00368	Glutamate dehydrogenase 1, mitochondrial OS=Gallus gallus GN=GLUD1 PE=1 SV=1 - [DHE3_CHICK]	19.48	1	1	9	14	503	55.6762	8.27979	0.917655	1		0.969125	1		1.03443	1
A0A1D5PKW1	Uncharacterized protein OS=Gallus gallus GN=CASP8 PE=4 SV=1 - [A0A1D5PKW1_CHICK]	6.39	4	2	2	3	438	49.6448	5.36377	1.26521	3	9.65902	1.08101	3	34.7037	1.16864	3	5.81674
Q9YH14	Progesterone receptor binding protein OS=Gallus gallus GN=rbf PE=2 SV=1 - [Q9YH14_CHICK]	33.8	1	2	2	3	71	8.33353	8.36768	0.832769	3	0.39994	0.927679	3	30.1483	0.989966	3	14.7356
A0A1D5PN97	Uncharacterized protein OS=Gallus gallus PE=4 SV=1 - [A0A1D5PN97_CHICK]	18.73	1	5	5	8	315	33.6665	6.80029	1.21764	8	18.0988	1.07927	8	17.7825	0.984118	8	21.7516
Q5ZIQ8	Uncharacterized protein OS=Gallus gallus GN=NELFCD PE=2 SV=1 - [Q5ZIQ8_CHICK]	2.23	1	1	1	1	583	65.624	5.07178	0.951748	1		0.844124	1		0.893566	1
E1C856	Uncharacterized protein OS=Gallus gallus PE=4 SV=3 - [E1C856_CHICK]	22.03	1	5	5	10	236	25.7642	7.28369	1.01008	10	27.7896	0.96518	10	24.0269	1.07111	10	23.3345
F1NDP5	Sulfurtransferase OS=Gallus gallus GN=TST PE=4 SV=3 - [F1NDP5_CHICK]	12.24	2	3	3	6	294	32.9115	7.86963	0.897149	6	17.3543	0.902833	6	3.1679	0.922412	6	19.842
A0A1D5PHR3	Twinfilin-2 OS=Gallus gallus GN=TWF2 PE=4 SV=1 - [A0A1D5PHR3_CHICK]	4.05	3	1	1	2	346	39.4383	6.46826	1.04236	2	12.037	1.18486	2	20.4847	1.19038	2	5.91741
P02701	Avidin OS=Gallus gallus GN=AVD PE=1 SV=3 - [AVID_CHICK]	15.13	5	2	2	3	152	16.7577	9.65674	1.06464	3	3.20321	1.37481	3	15.9085	1.1674	3	16.2228
F1NBX4	Uncharacterized protein OS=Gallus gallus GN=RPL27A PE=3 SV=3 - [F1NBX4_CHICK]	36.04	2	4	4	9	111	12.7709	10.0815	1.00502	9	14.0246	0.937355	9	12.7204	1.02426	9	12.8063
F1NGR5	Uncharacterized protein OS=Gallus gallus GN=ADPGK PE=4 SV=3 - [F1NGR5_CHICK]	11.04	1	4	4	5	489	52.9321	5.8335	0.94295	5	3.39604	0.961764	5	4.46917	0.967771	5	13.9106
R4GM79	Uncharacterized protein OS=Gallus gallus GN=TOP1 PE=4 SV=2 - [R4GM79_CHICK]	15.61	3	7	10	11	756	89.6384	9.40771	1.03458	8	11.1511	0.971566	8	18.9887	0.942378	8	6.81378
Q5ZKE3	Uncharacterized protein (Fragment) OS=Gallus gallus GN=RCJMB04_11g9 PE=2 SV=1 - [Q5ZKE3_CHICK]	7.86	1	3	4	5	585	67.0357	6.55127	0.99473	4	10.2843	0.955753	4	18.0941	1.048	4	5.04663
F1NLH9	Inosine triphosphate pyrophosphatase OS=Gallus gallus GN=ITPA PE=3 SV=2 - [ITPA_CHICK]	24.38	2	3	3	3	201	22.2483	6.04932	0.875193	3	5.87497	1.09069	3	21.0961	0.844952	3	5.91987
F1NDZ9	Uncharacterized protein OS=Gallus gallus GN=CHERP PE=4 SV=3 - [F1NDZ9_CHICK]	5.46	3	4	4	4	898	101.861	9.08545	0.952447	4	14.3216	1.01256	4	25.874	0.957209	4	3.41538
F1NBA6	Uncharacterized protein OS=Gallus gallus PE=4 SV=3 - [F1NBA6_CHICK]	3.84	1	3	3	4	1119	119.691	9.34912	1.10931	4	5.36129	1.04598	4	3.88257	1.10652	4	11.7854
E1C8U1	Nucleoporin NUP53 OS=Gallus gallus GN=NUP35 PE=3 SV=2 - [E1C8U1_CHICK]	17.54	1	4	4	7	325	34.4692	9.0708	1.05714	7	16.0642	1.07809	7	13.3114	1.06025	7	16.7573
F1NWH5	Uncharacterized protein OS=Gallus gallus GN=AQP3 PE=3 SV=2 - [F1NWH5_CHICK]	4.45	1	2	2	6	292	31.3574	7.1958	1.15934	6	12.6107	1.30083	6	11.2781	1.00155	6	9.04814
A0A1D5PQU2	Uncharacterized protein OS=Gallus gallus GN=MCRS1 PE=4 SV=1 - [A0A1D5PQU2_CHICK]	3.51	2	1	1	1	513	56.7128	9.59814	1.09168	1		1.02807	1		1.07242	1
E1C5D2	Uncharacterized protein OS=Gallus gallus GN=NDUFS5 PE=4 SV=1 - [E1C5D2_CHICK]	24.53	1	2	2	3	106	12.6433	8.17725	0.866726	3	1.09136	0.870392	3	5.94275	1.04114	3	0.380485
A0A1D5NX37	CAP-Gly domain-containing linker protein 1 OS=Gallus gallus GN=CLIP1 PE=4 SV=1 - [A0A1D5NX37_CHICK]	8.09	3	7	8	10	1396	156.414	5.35107	1.09215	9	12.2496	0.953672	9	16.63	0.990536	9	6.22593
O73664	MSSP-1 OS=Gallus gallus GN=RBMS1 PE=2 SV=1 - [O73664_CHICK]	8.58	8	3	3	3	373	40.5989	8.35303	0.924381	3	13.6877	0.844322	3	47.6495	0.968092	3	18.0705
Q09121	Eukaryotic translation initiation factor 5A-1 OS=Gallus gallus GN=EIF5A1 PE=1 SV=3 - [IF5A1_CHICK]	22.22	3	2	3	8	144	15.8788	5.5542	0.762219	6	38.706	0.937443	6	28.2061	0.894505	6	15.0442
E1C2Q4	Uncharacterized protein OS=Gallus gallus GN=UBXN4 PE=4 SV=1 - [E1C2Q4_CHICK]	8.22	1	3	3	4	511	56.9927	5.96045	1.26338	4	35.1435	1.16761	4	33.3527	1.08245	4	14.5243
E1C588	Uncharacterized protein OS=Gallus gallus GN=ARHGEF17 PE=4 SV=3 - [E1C588_CHICK]	3.13	2	4	4	4	1823	196.229	6.96143	0.956682	4	2.58082	0.992385	4	19.4742	1.01801	4	7.7673
P38024	Multifunctional protein ADE2 OS=Gallus gallus GN=AIRC PE=2 SV=1 - [PUR6_CHICK]	24.41	3	8	8	10	426	47.2101	7.92822	0.998642	10	18.1301	1.00104	10	21.0681	0.987058	10	11.6716
E1C8W3	Uncharacterized protein OS=Gallus gallus GN=ENDOD1 PE=4 SV=2 - [E1C8W3_CHICK]	17.5	1	5	5	6	480	52.5082	5.92236	1.0444	6	20.8001	1.008	6	16.7615	1.08531	6	14.7554
Q5ZJT7	Uncharacterized protein OS=Gallus gallus GN=TCEB1 PE=2 SV=1 - [Q5ZJT7_CHICK]	17.86	1	1	1	1	112	12.465	4.77979	1.20644	1		1.26394	1		1.12817	1
A0A1D5PV01	Uncharacterized protein OS=Gallus gallus GN=CTSA PE=4 SV=1 - [A0A1D5PV01_CHICK]	5.52	4	2	2	5	471	53.1481	6.52197	0.725505	5	22.3255	0.805238	5	16.6017	0.846494	5	26.1145
A0A1D5PY01	Eukaryotic translation initiation factor 3 subunit H OS=Gallus gallus GN=EIF3H PE=4 SV=1 - [A0A1D5PY01_CHICK]	29.37	3	7	7	10	252	29.3699	7.97217	0.987092	10	8.41761	0.869204	10	13.3286	1.03389	10	11.4541
A0A1D5PDW3	Uncharacterized protein OS=Gallus gallus PE=4 SV=1 - [A0A1D5PDW3_CHICK]	17.11	2	1	1	2	76	9.06781	5.63037	1.0613	2	0.0920876	0.975365	2	3.42756	0.970153	2	6.24635
E1C0T1	Uncharacterized protein OS=Gallus gallus GN=TFG PE=4 SV=1 - [E1C0T1_CHICK]	10.89	1	2	2	2	395	42.561	5.09717	1.02484	2	3.01575	1.31112	2	38.1656	1.07562	2	18.7563
A0A1D5PQE8	Uncharacterized protein OS=Gallus gallus GN=GNA13 PE=4 SV=1 - [A0A1D5PQE8_CHICK]	13.44	2	4	5	6	387	44.7381	7.98682	0.945623	4	25.1423	0.806557	4	30.6615	1.03605	4	5.52103
R4GJK4	Uncharacterized protein OS=Gallus gallus GN=SSR3 PE=4 SV=1 - [R4GJK4_CHICK]	7.49	1	1	1	2	187	21.2033	9.64209	1.12023	2	7.87355	1.09108	2	14.9621	1.11063	2	0.231334
A0A1D5PSJ5	Uncharacterized protein OS=Gallus gallus GN=SLC25A12 PE=4 SV=1 - [A0A1D5PSJ5_CHICK]	9.03	3	1	3	4	321	34.4523	9.56885	1.10022	1		0.786773	1		0.863577	1
A0A1D5PT87	Uncharacterized protein OS=Gallus gallus GN=ERC1 PE=4 SV=1 - [A0A1D5PT87_CHICK]	4.72	7	4	5	8	974	111.706	6.771	0.927538	6	7.51436	0.944727	6	23.3205	0.942717	6	11.7945
F1NZC6	Phosphoribosyl pyrophosphate synthase-associated protein 2 OS=Gallus gallus GN=PRPSAP2 PE=4 SV=1 - [F1NZC6_CHICK]	14.09	2	3	4	4	369	40.7182	7.1665	1.13613	3	2.10607	1.07566	3	3.1202	0.923212	3	12.7312
B6ZLK1	FACT complex subunit SSRP1 OS=Gallus gallus GN=SSRP1 PE=2 SV=1 - [B6ZLK1_CHICK]	15.01	2	11	11	15	706	80.0449	6.87354	0.950362	15	10.8745	0.866283	15	14.1923	1.01019	15	12.7882
E1BUR3	Uncharacterized protein OS=Gallus gallus PE=4 SV=3 - [E1BUR3_CHICK]	10.47	1	2	2	3	296	34.4277	5.07178	1.02525	3	2.1392	1.44235	3	20.9353	0.982238	3	16.6902
Q5ZHW4	Ras-related protein Rab-5B OS=Gallus gallus GN=RAB5B PE=2 SV=1 - [RAB5B_CHICK]	26.98	4	3	4	4	215	23.5998	8.1333	1.0564	3	25.9135	1.0616	3	12.2432	1.06195	3	8.65561
E1BSR5	Uncharacterized protein OS=Gallus gallus GN=RBM25 PE=4 SV=2 - [E1BSR5_CHICK]	5.02	1	4	4	5	817	96.8205	6.02393	1.03725	5	9.25037	1.05502	5	1.97216	1.03758	5	38.8389
A0A1D5PRM3	Uncharacterized protein OS=Gallus gallus GN=MRPL9 PE=4 SV=1 - [A0A1D5PRM3_CHICK]	13.17	1	2	2	2	243	27.8938	10.1987	2.16198	2	45.0609	1.56671	2	19.2267	1.16917	2	23.8639
F1P0T4	Uncharacterized protein OS=Gallus gallus GN=HNRNPLL PE=4 SV=3 - [F1P0T4_CHICK]	4.42	1	2	2	4	543	60.109	7.57666	0.84281	4	3.83585	0.84195	4	12.0281	0.968652	4	3.65351
P21869	Casein kinase II subunit alpha' OS=Gallus gallus PE=2 SV=1 - [CSK22_CHICK]	11.14	1	2	3	5	350	41.2201	8.25049	1.07196	4	4.18239	0.96052	4	19.1425	1.2475	4	12.6173
Q5F3B9	Succinate-CoA ligase subunit beta OS=Gallus gallus GN=SUCLA2 PE=2 SV=1 - [Q5F3B9_CHICK]	11.23	3	3	4	6	463	49.9661	7.28369	0.813103	5	11.6881	0.924874	5	11.0242	1.03978	5	16.9069
Q5F428	Eukaryotic translation initiation factor 3 subunit L OS=Gallus gallus GN=EIF3L PE=2 SV=1 - [EIF3L_CHICK]	16.49	1	8	8	10	564	66.6404	6.34131	1.02142	10	13.5825	1.09122	10	24.1207	1.09661	10	20.2598
A0A1D5PDV1	Uncharacterized protein OS=Gallus gallus GN=TNPO3 PE=4 SV=1 - [A0A1D5PDV1_CHICK]	7.57	1	5	5	7	925	103.754	5.52881	0.973968	7	8.59619	1.00209	7	15.6985	1.01339	7	8.42122
A0A1D5PNZ9	Uncharacterized protein OS=Gallus gallus GN=PI4KA PE=4 SV=1 - [A0A1D5PNZ9_CHICK]	3.05	3	5	5	6	2067	232.393	7.21045	1.00727	6	13.8264	0.963818	6	26.2862	1.04316	6	9.76599
A0A1D5NYF8	Uncharacterized protein OS=Gallus gallus GN=SEC13 PE=4 SV=1 - [A0A1D5NYF8_CHICK]	19.44	2	3	3	5	252	27.5683	5.18604	0.996199	5	5.02073	1.05581	5	9.80586	0.956809	5	17.8467
A0A1D5PTW3	Uncharacterized protein OS=Gallus gallus GN=HSD17B7 PE=4 SV=1 - [A0A1D5PTW3_CHICK]	5.65	2	1	1	1	301	33.8104	7.37158	1.10864	1		1.35847	1		0.919431	1
E1C9F5	Uncharacterized protein OS=Gallus gallus GN=PITRM1 PE=4 SV=1 - [E1C9F5_CHICK]	10.07	1	7	8	9	1033	117.242	6.94678	0.845	8	9.02584	0.974086	8	30.9315	0.866282	8	8.88517
P07630	Carbonic anhydrase 2 OS=Gallus gallus GN=CA2 PE=2 SV=3 - [CAH2_CHICK]	27.31	2	5	5	8	260	28.9893	7.04932	0.912206	8	13.2926	0.953341	8	20.7866	0.955373	8	16.0483
F1NCM5	Uncharacterized protein OS=Gallus gallus GN=PTGR1 PE=4 SV=1 - [F1NCM5_CHICK]	18.84	3	4	4	7	329	35.9145	8.60205	0.920156	7	28.4887	0.997543	7	24.3041	0.842988	7	20.7638
F1P4X6	Uncharacterized protein OS=Gallus gallus GN=ITM2A PE=4 SV=1 - [F1P4X6_CHICK]	9.16	2	2	2	3	251	28.2533	5.17334	0.927426	3	0.751284	0.905952	3	1.78823	1.01092	3	1.70089
A0A1D5PH51	Uncharacterized protein OS=Gallus gallus GN=UBA3 PE=4 SV=1 - [A0A1D5PH51_CHICK]	7.51	2	2	2	2	413	45.9522	5.37646	0.903365	2	18.275	0.938385	2	29.1981	1.0053	2	24.311
E1BV45	Uncharacterized protein OS=Gallus gallus GN=RNPS1 PE=4 SV=3 - [E1BV45_CHICK]	9.09	2	2	2	5	297	33.5133	11.9565	0.834163	5	10.2186	1.00569	5	4.47248	0.877709	5	14.3578
A0A1D5NWQ3	Uncharacterized protein OS=Gallus gallus GN=SRPRA PE=4 SV=1 - [A0A1D5NWQ3_CHICK]	10.4	2	6	6	8	644	71.1529	8.98291	1.10534	8	13.9454	1.06235	8	31.4871	1.02967	8	9.45855
A0A1D5PUM1	Uncharacterized protein OS=Gallus gallus PE=4 SV=1 - [A0A1D5PUM1_CHICK]	0.85	2	1	1	2	1178	134.298	8.1626	0.891472	2	6.3115	0.995595	2	13.0829	0.899432	2	3.82773
A0A1D5P1P9	Uncharacterized protein OS=Gallus gallus GN=NHP2 PE=4 SV=1 - [A0A1D5P1P9_CHICK]	29.05	1	3	3	5	148	16.6407	8.06006	1.06569	5	12.2914	1.1578	5	17.3562	0.940868	5	5.64675
Q5ZJ29	Uncharacterized protein OS=Gallus gallus GN=OAT PE=2 SV=1 - [Q5ZJ29_CHICK]	18.22	2	7	7	7	439	48.312	7.44482	1.00447	7	8.79816	1.17459	7	16.3252	1.12631	7	6.93993
E1BW97	AP-3 complex subunit beta OS=Gallus gallus GN=AP3B1 PE=3 SV=3 - [E1BW97_CHICK]	8.36	4	9	9	10	1100	122.151	6.29053	0.974634	10	5.03903	0.95549	10	17.2347	1.046	10	4.17714
Q5ZKF5	S-phase kinase-associated protein 1 OS=Gallus gallus GN=SKP1 PE=2 SV=1 - [SKP1_CHICK]	30.67	2	4	4	4	163	18.6462	4.53857	0.89973	4	9.15921	0.89843	4	14.7195	0.962717	4	13.6129
A0A1D5PG23	Lysosome-associated membrane glycoprotein 1 OS=Gallus gallus GN=LAMP1 PE=4 SV=1 - [A0A1D5PG23_CHICK]	9.93	4	4	4	6	413	44.5243	7.2251	0.918333	6	7.19271	0.819747	6	8.15134	0.926849	6	9.7141
Q5F420	Uncharacterized protein OS=Gallus gallus GN=ACSL1 PE=2 SV=1 - [Q5F420_CHICK]	12.3	3	8	8	10	699	78.5116	8.03076	1.05428	9	13.9483	1.09737	9	25.6501	1.07711	9	5.7453
A0A1D5PAM4	Uncharacterized protein OS=Gallus gallus GN=HSBP1 PE=4 SV=1 - [A0A1D5PAM4_CHICK]	24.68	1	1	1	1	77	8.55313	4.36084	0.787319	1		0.932621	1		0.929732	1
E1C8V9	Uncharacterized protein OS=Gallus gallus GN=SNRPG PE=4 SV=1 - [E1C8V9_CHICK]	34.21	1	3	3	4	76	8.45642	8.88037	0.956015	4	1.31605	1.03788	4	10.9906	0.996195	4	4.11816
A0A1D5PP94	Uncharacterized protein OS=Gallus gallus PE=4 SV=1 - [A0A1D5PP94_CHICK]	16.48	4	9	13	14	783	88.8228	6.60986	0.904854	9	37.8321	0.903465	9	37.7897	0.938029	9	7.01272
E1BZ39	Neuropilin OS=Gallus gallus GN=NRP2 PE=3 SV=3 - [E1BZ39_CHICK]	6.79	7	5	5	6	898	100.384	5.45264	0.949358	6	4.35652	0.935858	6	23.8774	1.08837	6	20.1806
A0A1D5NU89	Uncharacterized protein OS=Gallus gallus PE=4 SV=1 - [A0A1D5NU89_CHICK]	7.41	3	1	1	1	216	24.3671	5.90967	0.812848	1		0.605617	1		0.776695	1
A0A1D5NY37	Uncharacterized protein OS=Gallus gallus GN=KRAS PE=4 SV=1 - [A0A1D5NY37_CHICK]	28.19	6	4	4	6	188	21.4389	8.11865	0.962823	6	10.8344	1.01906	6	23.1941	1.02192	6	11.0976
A0A1D5PJE7	Uncharacterized protein OS=Gallus gallus GN=SAE1 PE=4 SV=1 - [A0A1D5PJE7_CHICK]	20.58	1	6	6	7	345	37.4998	5.99854	0.949699	7	3.3359	0.957602	7	8.82088	1.04096	7	9.17987
E1BYS6	Uncharacterized protein OS=Gallus gallus GN=PKN2 PE=4 SV=3 - [E1BYS6_CHICK]	5.66	3	4	4	5	1042	117.236	6.72705	1.07994	5	25.2303	1.14022	5	35.7391	1.03221	5	37.7929
Q5F425	Protein lin-7 homolog C OS=Gallus gallus GN=LIN7C PE=1 SV=1 - [LIN7C_CHICK]	17.26	3	3	3	5	197	21.8335	8.42627	0.924924	5	17.1223	0.83256	5	18.2181	0.874249	5	6.90952
F1NS23	Adenylosuccinate synthetase isozyme 2 OS=Gallus gallus GN=ADSS PE=3 SV=2 - [F1NS23_CHICK]	8.93	3	2	2	2	403	44.691	6.55127	1.12194	2	17.8194	1.70233	2	17.0992	1.21759	2	35.3353
F1NLK4	Uncharacterized protein OS=Gallus gallus GN=PIP4K2B PE=4 SV=2 - [F1NLK4_CHICK]	5.87	2	1	2	3	409	46.5114	7.1665	1.04789	1		1.3519	1		0.957856	1
A0A1D5P2A5	Uncharacterized protein OS=Gallus gallus GN=CAND2 PE=4 SV=1 - [A0A1D5P2A5_CHICK]	1.4	2	2	2	3	1213	134.335	6.22705	1.08109	3	1.19029	1.03731	3	11.6052	1.13477	3	3.46801
A0A140T8G9	BH3-interacting domain death agonist OS=Gallus gallus GN=BID PE=4 SV=1 - [A0A140T8G9_CHICK]	16.06	3	2	2	2	193	21.6639	4.95752	0.978522	2	15.1241	0.926629	2	17.4329	0.924376	2	8.70822
A0A1D5NTR6	Uncharacterized protein OS=Gallus gallus GN=RPL34 PE=4 SV=1 - [A0A1D5NTR6_CHICK]	26.5	3	4	4	9	117	13.2975	11.4731	0.815352	9	26.7001	0.774337	9	36.2305	0.933853	9	14.5267
A0A1D5PPA0	Protein phosphatase 1 regulatory subunit 12A OS=Gallus gallus GN=PPP1R12A PE=4 SV=1 - [A0A1D5PPA0_CHICK]	12.55	3	1	9	11	916	102.351	5.66846	0.649531	1		0.668693	1		0.725999	1
F1N8M4	Dynamin-like 120 kDa protein, mitochondrial OS=Gallus gallus GN=OPA1 PE=3 SV=1 - [F1N8M4_CHICK]	11.57	4	9	9	11	977	113.346	8.07471	1.00874	11	20.5401	0.937358	11	9.90015	1.02212	11	23.1541
F1NSZ4	Uncharacterized protein OS=Gallus gallus GN=NPEPL1 PE=4 SV=2 - [F1NSZ4_CHICK]	17.02	1	6	6	9	523	56.0545	6.85889	1.00583	9	21.4202	1.17243	9	12.9301	1.12704	9	8.18884
A0A1D5PBE5	Uncharacterized protein OS=Gallus gallus GN=TBC1D13 PE=4 SV=1 - [A0A1D5PBE5_CHICK]	6.16	3	1	1	2	276	32.482	7.31299	1.13228	2	1.73572	1.26915	2	19.6406	1.15549	2	7.27909
A0A1D5NXH2	Uncharacterized protein OS=Gallus gallus GN=RPS6KA3 PE=4 SV=1 - [A0A1D5NXH2_CHICK]	12.8	10	7	7	8	633	71.9401	7.44482	0.991777	8	8.16872	0.942288	8	30.3268	0.973251	8	13.623
Q5F408	Cysteine--tRNA ligase, cytoplasmic OS=Gallus gallus GN=CARS PE=2 SV=1 - [SYCC_CHICK]	9.63	1	6	6	7	748	85.7472	6.62451	0.958798	7	18.738	1.03489	7	10.6816	1.07322	7	21.8716
A0A1D5PE19	Uncharacterized protein OS=Gallus gallus GN=SQRDL PE=4 SV=1 - [A0A1D5PE19_CHICK]	16.05	2	4	4	4	380	42.0096	9.30518	1.00101	4	7.08301	1.09875	4	17.2082	1.0667	4	6.52989
F1NHX3	Uncharacterized protein OS=Gallus gallus PE=4 SV=3 - [F1NHX3_CHICK]	10.63	1	5	5	5	762	81.1445	8.14795	0.958617	5	13.6162	0.965771	5	20.6878	1.02875	5	7.23714
F1NMD8	Uncharacterized protein OS=Gallus gallus GN=SGPL1 PE=3 SV=2 - [F1NMD8_CHICK]	10.63	2	5	5	6	555	61.7885	7.92822	1.12419	6	24.6903	1.02614	6	12.4104	1.05534	6	8.07729
A0A1D5PTB3	Uncharacterized protein OS=Gallus gallus GN=DHDH PE=4 SV=1 - [A0A1D5PTB3_CHICK]	25.82	1	8	8	9	395	42.58	6.20166	1.17874	9	18.2311	1.3149	9	13.7201	1.22708	9	28.0712
F1P5J5	Alanine--tRNA ligase, cytoplasmic OS=Gallus gallus GN=AARS PE=3 SV=3 - [F1P5J5_CHICK]	11.98	2	9	9	13	968	106.902	5.80811	0.913058	13	14.2203	0.969807	13	18.3526	0.984526	13	7.73239
Q5ZLA0	Glucosamine-6-phosphate isomerase OS=Gallus gallus GN=GNPDA1 PE=2 SV=1 - [Q5ZLA0_CHICK]	11.81	3	3	3	5	288	32.2432	6.53662	0.895537	5	2.71603	0.912583	5	8.2897	0.988933	5	8.82949
A0A1D5PG53	Uncharacterized protein OS=Gallus gallus GN=DAK PE=4 SV=1 - [A0A1D5PG53_CHICK]	6.77	1	2	2	2	576	58.9985	6.48096	1.03549	2	26.5399	1.2001	2	11.9957	0.957107	2	10.274
Q5ZM91	cAMP-dependent protein kinase type I-alpha regulatory subunit OS=Gallus gallus GN=PRKAR1A PE=2 SV=1 - [KAP0_CHICK]	18.06	3	7	7	10	382	43.3231	5.35107	1.06055	10	8.09052	1.01188	10	18.625	1.02185	10	10.8189
Q76FQ4	DNA mismatch repair protein (Fragment) OS=Gallus gallus GN=cMSH2 PE=2 SV=1 - [Q76FQ4_CHICK]	6.27	2	5	5	5	861	96.1533	5.66846	0.964239	5	10.1078	0.985088	5	6.80078	0.887611	5	14.989
Q5ZJY1	Uncharacterized protein OS=Gallus gallus GN=PGLS PE=2 SV=1 - [Q5ZJY1_CHICK]	35.2	1	6	6	7	250	26.197	5.8208	0.967095	7	24.1254	1.12509	7	10.6343	1.00726	7	8.68385
F1NRP8	Uncharacterized protein OS=Gallus gallus GN=DST PE=4 SV=3 - [F1NRP8_CHICK]	1.13	3	3	5	6	5509	630.408	5.42725	1.48048	4	35.9204	1.12955	4	23.2599	1.36386	4	4.99637
A0A1D5P0N6	Uncharacterized protein OS=Gallus gallus GN=ANO10 PE=4 SV=1 - [A0A1D5P0N6_CHICK]	6.52	1	3	3	4	644	74.878	7.51807	1.39847	4	13.2255	1.29128	4	55.8997	1.29891	4	51.9472
F1NDA2	Uncharacterized protein OS=Gallus gallus GN=ZMPSTE24 PE=4 SV=2 - [F1NDA2_CHICK]	13.33	1	5	5	5	465	53.4979	6.62451	1.13485	5	4.14526	1.05165	5	12.4998	0.947761	5	14.6818
D0VX28	Cytochrome b-c1 complex subunit 6 OS=Gallus gallus PE=1 SV=1 - [D0VX28_CHICK]	23.38	2	1	1	2	77	9.03437	5.2749	1.0996	2	11.1597	1.42091	2	6.82275	1.31886	2	13.6982
A0A1D5PMN2	Uncharacterized protein OS=Gallus gallus GN=LOC101750988 PE=4 SV=1 - [A0A1D5PMN2_CHICK]	3.92	5	1	1	2	255	27.6019	10.1255	1.0006	2	7.71208	0.893297	2	4.18929	1.01497	2	9.10834
A0A1D5PKC2	Uncharacterized protein OS=Gallus gallus GN=DTYMK PE=4 SV=1 - [A0A1D5PKC2_CHICK]	23.58	3	2	3	3	212	24.0674	7.1665	1.02478	2	23.5	1.30203	2	35.1633	0.947458	2	22.0258
A0A1D5PGL5	Uncharacterized protein OS=Gallus gallus PE=4 SV=1 - [A0A1D5PGL5_CHICK]	6.01	1	3	3	3	832	94.5862	7.63525	1.08343	3	4.46349	0.958598	3	10.7842	1.06522	3	3.98996
A0A140T8F5	Uncharacterized protein OS=Gallus gallus GN=PIGR PE=4 SV=1 - [A0A140T8F5_CHICK]	6.94	1	4	4	5	648	70.5262	5.18604	1.12705	5	15.09	1.39285	5	28.7328	1.42722	5	14.3672
A0A1D5P2B8	Uncharacterized protein OS=Gallus gallus GN=C18ORF32 PE=4 SV=1 - [A0A1D5P2B8_CHICK]	26.26	1	2	2	2	99	10.6956	9.0708	1.02432	2	0.331027	0.742331	2	20.4677	0.817274	2	0.971127
Q5QHR9	Tumor necrosis factor alpha converting enzyme OS=Gallus gallus GN=ADAM17 PE=2 SV=1 - [Q5QHR9_CHICK]	5.79	2	3	3	3	829	93.5365	5.73193	1.04658	3	14.3725	0.942663	3	14.4369	1.05014	3	1.6587
Q90W83	Aldo-keto reductase OS=Gallus gallus GN=akr PE=2 SV=1 - [Q90W83_CHICK]	25.24	1	5	8	9	317	36.4487	7.75244	0.918167	5	11.3813	1.04128	5	16.5497	0.931137	5	17.1626
A0A1D5PXQ1	Uncharacterized protein OS=Gallus gallus PE=4 SV=1 - [A0A1D5PXQ1_CHICK]	8.22	2	6	6	6	1241	128.215	8.01611	1.07802	6	3.87567	1.2154	6	6.65914	1.00447	6	6.66336
P87362	Bleomycin hydrolase OS=Gallus gallus GN=BLMH PE=1 SV=1 - [BLMH_CHICK]	11.65	1	5	5	7	455	52.6559	5.89697	0.982572	7	12.8639	0.931116	7	15.63	0.927319	7	12.138
F1NPI6	Uncharacterized protein OS=Gallus gallus GN=UBA6 PE=4 SV=2 - [F1NPI6_CHICK]	1.27	1	1	1	2	1021	114.977	6.17627	0.947616	2	8.76377	0.953311	2	0.155507	0.972642	2	8.93175
A0A1D5NYY8	Uncharacterized protein OS=Gallus gallus GN=DPP7 PE=4 SV=1 - [A0A1D5NYY8_CHICK]	10.1	1	4	4	4	495	54.5121	6.20166	0.940095	4	9.26466	0.988452	4	7.94826	1.01616	4	11.6549
F1NDH2	Angiotensinogen OS=Gallus gallus GN=AGT PE=3 SV=2 - [F1NDH2_CHICK]	13.58	1	5	5	5	464	51.3146	5.38916	0.792518	5	20.3069	0.857793	5	13.4027	0.813387	5	6.6969
E1C003	Choline dehydrogenase OS=Gallus gallus GN=CHDH PE=3 SV=3 - [E1C003_CHICK]	4.19	1	2	2	2	716	79.9155	9.21729	1.15819	2	20.7568	1.26455	2	15.6667	1.33384	2	21.7215
E1BRU0	Uncharacterized protein OS=Gallus gallus GN=MAD1L1 PE=4 SV=3 - [E1BRU0_CHICK]	2.8	1	1	1	1	750	87.8316	5.77002	1.30121	1		1.22063	1		1.37922	1
A0A1D5PSB4	Uncharacterized protein OS=Gallus gallus PE=4 SV=1 - [A0A1D5PSB4_CHICK]	2.8	1	11	11	12	5171	572.692	6.03662	0.999429	12	21.667	0.98838	12	35.3155	1.12269	12	24.2623
E1BWS4	Uncharacterized protein OS=Gallus gallus GN=PTRH2 PE=4 SV=3 - [E1BWS4_CHICK]	21.64	1	2	2	4	171	18.2786	9.17334	1.28122	4	16.6684	1.12326	4	16.7838	1.18678	4	2.93912
Q90994	Alternatively spliced tenascin 190, 200 and 230 kd variants OS=Gallus gallus PE=2 SV=1 - [Q90994_CHICK]	5.35	8	6	6	10	1532	168.525	5.23682	1.24922	10	20.0128	1.2652	10	18.2403	1.19636	10	14.8236
E1BUS2	Uncharacterized protein OS=Gallus gallus GN=NOP58 PE=4 SV=3 - [E1BUS2_CHICK]	21.5	1	7	7	10	479	53.5032	8.29443	1.00265	10	15.9158	1.05806	10	14.5564	0.969539	10	5.86616
F1P561	Uncharacterized protein OS=Gallus gallus GN=DYNLT1 PE=4 SV=2 - [F1P561_CHICK]	15.93	1	1	1	2	113	12.4	5.08447	0.791925	2	6.61285	0.82328	2	26.655	1.14504	2	22.5134
Q5QRU7	Cytoglobin OS=Gallus gallus GN=CYGB PE=2 SV=1 - [Q5QRU7_CHICK]	20.11	1	4	4	6	179	20.5044	6.29053	0.952967	6	16.4304	0.888514	6	12.3123	0.926917	6	4.71674
F1NYM3	Uncharacterized protein OS=Gallus gallus GN=NDUFS7 PE=3 SV=3 - [F1NYM3_CHICK]	9.68	2	2	2	2	217	24.2745	9.89111	1.07762	2	5.15615	1.13258	2	24.3605	0.960947	2	2.602
A0A1D5PT79	Uncharacterized protein OS=Gallus gallus PE=4 SV=1 - [A0A1D5PT79_CHICK]	6.54	2	2	2	2	489	53.9422	8.08936	1.11636	2	42.4344	0.85447	2	13.599	1.41873	2	94.9925
D0VX26	Mitochondrial cytochrome c1, heme protein OS=Gallus gallus PE=1 SV=1 - [D0VX26_CHICK]	5.39	1	1	1	3	241	26.9224	6.78564	0.930593	3	10.7587	1.01089	3	16.5561	1.15498	3	30.2794
A0A1D5P624	Uncharacterized protein OS=Gallus gallus GN=UBQLN4 PE=4 SV=1 - [A0A1D5P624_CHICK]	9.9	3	4	4	6	606	63.9864	5.13525	1.07226	6	11.0003	1.14592	6	16.6263	1.12743	6	23.6479
Q5ZKG0	Uncharacterized protein OS=Gallus gallus GN=RCJMB04_11a23 PE=2 SV=1 - [Q5ZKG0_CHICK]	25.77	5	5	5	8	194	22.0343	6.11279	1.10483	8	21.6444	1.16748	8	34.7856	1.08622	8	15.8534
A0A1D5NUQ6	Uncharacterized protein OS=Gallus gallus PE=4 SV=1 - [A0A1D5NUQ6_CHICK]	10.43	1	1	1	2	115	13.4307	5.04639	0.968617	2	2.05005	0.905803	2	2.68639	1.04162	2	2.80965
A0A1D5PN29	Uncharacterized protein OS=Gallus gallus PE=4 SV=1 - [A0A1D5PN29_CHICK]	18.4	2	3	3	4	163	19.1768	6.53662	1.05611	4	18.9661	1.03231	4	4.40658	1.11666	4	18.5387
A0A1D5PXR8	Uncharacterized protein OS=Gallus gallus GN=ERLIN1 PE=4 SV=1 - [A0A1D5PXR8_CHICK]	19.73	4	3	4	4	294	33.3823	6.18896	1.16408	3	15.0775	1.04236	3	24.4989	1.00629	3	1.33096
E1BRE2	NAD-dependent protein deacylase sirtuin-5, mitochondrial OS=Gallus gallus GN=SIRT5 PE=3 SV=1 - [SIR5_CHICK]	4.53	1	1	1	1	309	33.9341	7.44482	1.32359	1		1.45007	1		1.35962	1
A0A1D5P6Y8	Uncharacterized protein OS=Gallus gallus GN=SLIRP PE=4 SV=1 - [A0A1D5P6Y8_CHICK]	19.23	1	2	2	2	104	12.3283	9.77393	1.02719	2	13.101	0.906878	2	10.8163	1.03641	2	15.3339
F1NPL8	Uncharacterized protein OS=Gallus gallus PE=3 SV=3 - [F1NPL8_CHICK]	12.19	1	2	2	3	320	35.9674	8.32373	1.50017	3	25.4821	1.04051	3	15.6652	1.83272	3	0.168275
A0A1D5PBT7	Uncharacterized protein OS=Gallus gallus GN=BAIAP2 PE=4 SV=1 - [A0A1D5PBT7_CHICK]	7.21	4	3	3	4	527	58.3783	8.55811	1.21221	4	32.2352	1.4733	4	47.1181	1.11197	4	32.8443
A0A1D5PZA1	Uncharacterized protein OS=Gallus gallus GN=ATRX PE=4 SV=1 - [A0A1D5PZA1_CHICK]	1.18	3	2	2	3	2380	269.75	7.00537	1.31066	3	4.0014	1.2231	3	11.9758	1.10677	3	1.5306
Q5F3P7	Uncharacterized protein OS=Gallus gallus GN=RCJMB04_10n19 PE=2 SV=1 - [Q5F3P7_CHICK]	30.28	2	2	2	2	142	15.428	9.02686	1.01915	2	10.6638	1.13908	2	27.9299	1.02016	2	10.2654
A0A1D5P5P9	Uncharacterized protein OS=Gallus gallus GN=TGM4 PE=4 SV=1 - [A0A1D5P5P9_CHICK]	3.39	2	2	2	3	709	78.9489	7.59131	0.823119	3	0.0296983	0.87776	3	3.1053	0.969773	3	1.24056
Q5ZJ42	Uncharacterized protein OS=Gallus gallus GN=SRSF11 PE=2 SV=1 - [Q5ZJ42_CHICK]	9.41	1	3	3	3	457	51.4501	10.5503	0.895118	3	3.82391	1.16213	3	8.44597	1.04559	3	7.08478
A0A1D5PLN6	Uncharacterized protein OS=Gallus gallus GN=PAIP1 PE=4 SV=1 - [A0A1D5PLN6_CHICK]	12.58	3	4	4	5	469	51.7361	4.67822	0.90186	5	28.8501	1.02766	5	11.09	1.0064	5	15.0458
A2N881	VH1 protein (Fragment) OS=Gallus gallus GN=VH1 PE=2 SV=1 - [A2N881_CHICK]	9.17	9	1	1	2	120	12.2402	8.93896	0.54666	2	32.6481	0.643823	2	29.596	0.711708	2	31.2982
A0A1D5Q013	Acyl-CoA dehydrogenase family member 11 OS=Gallus gallus GN=ACAD11 PE=4 SV=1 - [A0A1D5Q013_CHICK]	3.34	4	2	2	2	749	83.8436	8.07471	1.35427	2	39.2544	1.12189	2	24.7319	1.26881	2	23.4476
A0A1D5PL38	Uncharacterized protein OS=Gallus gallus GN=ALDH18A1 PE=4 SV=1 - [A0A1D5PL38_CHICK]	12.05	5	10	10	13	797	87.3325	7.03467	0.938989	13	18.7807	1.07689	13	22.3526	0.974778	13	12.7048
P50594	Protein mago nashi homolog OS=Gallus gallus GN=MAGOH PE=2 SV=2 - [MGN_CHICK]	26.03	1	3	3	5	146	17.0948	6.39209	0.782713	5	10.908	0.883827	5	7.43043	1.00107	5	16.7217
Q5ZLZ1	DNA helicase OS=Gallus gallus GN=RCJMB04_4e20 PE=2 SV=1 - [Q5ZLZ1_CHICK]	9.35	2	7	7	7	888	100.288	5.2749	0.923054	7	21.9601	0.923584	7	8.99506	0.986255	7	5.0222
F1NV32	Uncharacterized protein OS=Gallus gallus GN=SCAMP2 PE=4 SV=3 - [F1NV32_CHICK]	14.11	1	4	4	4	333	36.9456	7.31299	1.01266	4	21.8153	0.89873	4	11.1784	1.01841	4	6.40309
F1NDA9	Uncharacterized protein OS=Gallus gallus GN=AP1G1 PE=4 SV=3 - [F1NDA9_CHICK]	8.19	2	6	6	7	818	90.9839	6.82959	0.981365	7	21.3811	0.955077	7	37.3387	0.960744	7	10.4675
A0A1D5NYP3	Cofilin-2 OS=Gallus gallus GN=CFL2 PE=4 SV=1 - [A0A1D5NYP3_CHICK]	59.06	2	6	7	21	149	16.831	8.60205	0.997188	11	13.7142	1.06413	11	15.4672	0.948907	11	12.1635
Q5ZJF1	COP9 signalosome complex subunit 3 OS=Gallus gallus GN=COPS3 PE=2 SV=1 - [CSN3_CHICK]	8.75	1	2	2	2	423	47.9311	6.78564	0.98086	2	14.1102	1.10596	2	0.737309	1.10705	2	11.6161
R4GH27	Uncharacterized protein OS=Gallus gallus PE=4 SV=2 - [R4GH27_CHICK]	9.87	1	4	4	5	527	58.4234	8.77783	1.10146	5	21.8679	1.22273	5	4.33221	0.906419	5	27.5695
A0A1D5NW73	Uncharacterized protein OS=Gallus gallus GN=NIPSNAP3A PE=4 SV=1 - [A0A1D5NW73_CHICK]	11.66	2	2	2	5	163	18.5458	9.74463	1.04958	5	26.25	0.735706	5	34.8457	0.759862	5	14.9118
Q91001	Prothrombin OS=Gallus gallus PE=2 SV=1 - [Q91001_CHICK]	23.89	2	13	14	19	607	69.0658	5.65576	0.84593	18	13.7439	0.710652	18	31.5248	0.859052	18	14.4707
Q5ZMN0	Acidic leucine-rich nuclear phosphoprotein 32 family member B OS=Gallus gallus GN=ANP32B PE=2 SV=1 - [AN32B_CHICK]	15.27	2	3	5	10	262	29.9257	3.97998	0.930514	7	3.98452	0.934037	7	6.24463	1.00488	7	12.9281
A0A1D5NUP6	Uncharacterized protein OS=Gallus gallus GN=NAALAD2 PE=4 SV=1 - [A0A1D5NUP6_CHICK]	5.01	2	2	2	3	559	62.4696	8.25049	1.10831	3	11.1829	1.07469	3	34.6857	1.15356	3	21.8786
A0A1D5PNV7	Uncharacterized protein OS=Gallus gallus GN=TMEM245 PE=4 SV=1 - [A0A1D5PNV7_CHICK]	3.91	2	2	2	2	869	95.0536	8.80713	1.45287	2	17.4218	1.40872	2	13.8739	1.38164	2	20.1379
Q5ZLT7	Basic leucine zipper and W2 domain-containing protein 1 OS=Gallus gallus GN=BZW1 PE=2 SV=1 - [BZW1_CHICK]	20.33	4	6	10	15	418	47.9888	5.92236	0.865764	8	6.94509	0.835611	8	16.2441	0.956077	8	5.63721
F1NVD4	Adenylosuccinate synthetase isozyme 1 OS=Gallus gallus GN=ADSSL1 PE=3 SV=3 - [F1NVD4_CHICK]	9.01	1	3	3	4	444	48.8592	7.26904	1.21882	4	2.59223	1.22814	4	17.0689	0.959134	4	6.9989
Q5ZLE1	Uncharacterized protein OS=Gallus gallus GN=RCJMB04_6j9 PE=2 SV=1 - [Q5ZLE1_CHICK]	5.31	2	1	1	2	226	25.5473	9.74463	1.00445	2	8.54043	0.898829	2	3.43665	0.912336	2	3.30788
E1C123	Uncharacterized protein OS=Gallus gallus GN=AHSA1 PE=4 SV=1 - [E1C123_CHICK]	6.47	1	2	2	3	340	38.0213	5.80811	0.899737	3	5.93142	0.832439	3	20.168	0.928407	3	0.57439
A0A1D5PS46	Uncharacterized protein OS=Gallus gallus GN=NUP133 PE=4 SV=1 - [A0A1D5PS46_CHICK]	16.31	1	2	3	3	282	29.5243	9.64209	1.07493	2	44.8283	1.33058	2	82.6088	1.07345	2	26.12
Q9DEA3	Proliferating cell nuclear antigen OS=Gallus gallus GN=PCNA PE=1 SV=1 - [PCNA_CHICK]	44.27	3	9	9	12	262	28.8694	4.71631	0.97165	12	11.6649	1.00923	12	18.6028	0.866463	12	9.08438
A0A1D5PH97	Ubiquitin-conjugating enzyme E2 variant 2 OS=Gallus gallus GN=UBE2V2 PE=4 SV=1 - [A0A1D5PH97_CHICK]	29.79	6	5	5	7	141	16.0901	8.646	0.979326	7	9.33468	0.933817	7	15.733	0.923273	7	5.25684
A0A1D5P521	Uncharacterized protein OS=Gallus gallus GN=SUB1L2 PE=4 SV=1 - [A0A1D5P521_CHICK]	23.02	2	3	4	5	126	14.2983	9.56885	0.798947	4	24.6301	0.724355	4	31.4591	0.879541	4	9.39719
E1C8S9	Uncharacterized protein OS=Gallus gallus GN=DNAJC9 PE=4 SV=1 - [E1C8S9_CHICK]	20.38	1	5	5	6	260	29.8262	6.25244	0.975051	6	10.0296	0.91463	6	9.35941	1.08629	6	17.6515
H9L0I5	Uncharacterized protein OS=Gallus gallus GN=MRPL10 PE=4 SV=3 - [H9L0I5_CHICK]	7.34	1	1	1	2	259	28.9722	9.5249	1.18351	2	50.6132	1.40826	2	60.8647	1.20956	2	42.8117
R4GFH1	Uncharacterized protein OS=Gallus gallus GN=SDPR PE=4 SV=1 - [R4GFH1_CHICK]	18.37	1	7	7	8	392	43.3497	5.08447	1.08317	8	8.47709	0.996023	8	2.93323	0.868467	8	11.843
F1NKR1	Alpha-mannosidase OS=Gallus gallus GN=MAN2A1 PE=3 SV=2 - [F1NKR1_CHICK]	5.72	1	4	4	4	1153	131.911	7.37158	1.07934	4	26.1417	1.05104	4	25.1282	1.09512	4	15.7355
A0A1D5PGK9	Uncharacterized protein OS=Gallus gallus PE=4 SV=1 - [A0A1D5PGK9_CHICK]	8	1	1	2	2	225	23.5815	9.37842	1.39456	1		1.44182	1		1.61718	1
F1NXX2	Uncharacterized protein OS=Gallus gallus PE=4 SV=3 - [F1NXX2_CHICK]	21.12	1	4	4	5	232	26.9897	5.64307	1.08252	5	17.9524	1.24243	5	18.9225	1.13293	5	13.3158
A0A1D5P5K7	Uncharacterized protein OS=Gallus gallus GN=NIT2 PE=4 SV=1 - [A0A1D5P5K7_CHICK]	10.12	2	2	2	3	257	28.3045	8.04541	0.92476	3	16.1983	1.01205	3	3.27324	1.07459	3	4.25924
F1N9I7	N-fatty-acyl-amino acid synthase/hydrolase PM20D1 OS=Gallus gallus GN=PM20D1 PE=4 SV=1 - [F1N9I7_CHICK]	9.48	2	4	4	5	517	57.1068	7.21045	1.0927	5	7.20918	1.02405	5	11.8326	1.04894	5	8.61843
F1NLF2	KH domain-containing, RNA-binding, signal transduction-associated protein 1 OS=Gallus gallus GN=KHDRBS1 PE=4 SV=3 - [F1NLF2_CHICK]	10.16	3	3	3	7	433	46.4964	8.66064	1.00265	7	7.36512	0.945405	7	8.76424	1.07157	7	9.37696
A0A1D5PK12	Uncharacterized protein OS=Gallus gallus GN=LOC107050926 PE=4 SV=1 - [A0A1D5PK12_CHICK]	9.14	2	2	2	3	350	37.5239	6.60986	1.06292	3	12.5541	1.10703	3	15.2777	1.07726	3	1.2885
F1P077	Mannosyltransferase OS=Gallus gallus GN=ALG12 PE=3 SV=3 - [F1P077_CHICK]	7.14	1	3	3	4	490	55.7432	9.74463	0.98634	4	1.58375	0.97594	4	15.8499	1.056	4	7.97279
F1NP12	Uncharacterized protein OS=Gallus gallus GN=DFNA5 PE=4 SV=1 - [F1NP12_CHICK]	5.74	2	2	2	4	505	56.1149	5.43994	1.20539	4	9.92262	1.22568	4	17.0011	0.963694	4	5.87745
F1NBS9	Uncharacterized protein OS=Gallus gallus PE=4 SV=3 - [F1NBS9_CHICK]	22.96	1	5	5	9	257	27.854	5.99854	0.955879	9	15.4941	0.946783	9	13.1275	0.955429	9	4.85818
Q5ZIE2	Uncharacterized protein OS=Gallus gallus GN=EIF1AY PE=2 SV=1 - [Q5ZIE2_CHICK]	18.75	3	3	3	7	144	16.4323	5.23682	1.05784	7	32.9219	1.02767	7	35.1864	0.994677	7	10.1866
F1NTK1	Phosphoserine aminotransferase OS=Gallus gallus GN=PSAT1 PE=3 SV=2 - [F1NTK1_CHICK]	2.43	1	1	1	2	370	40.5189	8.63135	0.924809	2	3.21188	0.859755	2	4.95137	0.952901	2	2.92319
F1NIY7	Uncharacterized protein OS=Gallus gallus GN=MAOA PE=4 SV=2 - [F1NIY7_CHICK]	6.02	4	2	2	2	532	60.1877	8.82178	0.978718	2	3.87092	1.00846	2	2.30899	0.971352	2	5.67327
A0A1D5PXB0	Uncharacterized protein OS=Gallus gallus GN=NUP85 PE=4 SV=1 - [A0A1D5PXB0_CHICK]	4.96	3	1	1	1	565	64.3421	5.92236	0.787369	1		1.27724	1		0.639139	1
A0A1D5NUK5	Uncharacterized protein OS=Gallus gallus GN=APRT PE=4 SV=1 - [A0A1D5NUK5_CHICK]	20.67	1	3	3	4	179	19.5087	6.04932	1.39396	4	11.0535	1.16067	4	11.8646	1.10249	4	8.71812
A0A1D5PPB9	Uncharacterized protein OS=Gallus gallus GN=TRIP12 PE=4 SV=1 - [A0A1D5PPB9_CHICK]	2.08	6	2	3	3	1972	218.332	8.22119	1.05694	2	4.75176	1.36585	2	20.8761	1.16485	2	14.3475
Q9DEQ7	NADH-cytochrome b5 reductase (Fragment) OS=Gallus gallus GN=b5r PE=2 SV=1 - [Q9DEQ7_CHICK]	15.73	3	2	2	2	178	19.8962	8.95361	1.06597	2	6.07781	0.956323	2	31.0155	0.974276	2	16.6207
E1BXA9	Uncharacterized protein OS=Gallus gallus GN=TAF4 PE=4 SV=3 - [E1BXA9_CHICK]	2.72	1	1	1	1	1101	114.228	9.81787	1.28542	1		1.02898	1		0.922304	1
E1C6N0	Uncharacterized protein OS=Gallus gallus GN=PSMD14 PE=4 SV=2 - [E1C6N0_CHICK]	16.13	3	4	4	4	310	34.5446	6.45557	0.98716	4	11.1014	1.16126	4	6.1245	0.977316	4	8.94248
A0A1D5P6W8	Uncharacterized protein OS=Gallus gallus GN=KDM1A PE=4 SV=1 - [A0A1D5P6W8_CHICK]	2.99	1	2	2	2	837	91.421	6.50732	1.29837	2	25.9264	1.37271	2	55.4008	1.00869	2	14.9701
E1BXR1	Prefoldin subunit 3 OS=Gallus gallus GN=VBP1 PE=3 SV=3 - [E1BXR1_CHICK]	33.13	2	5	5	5	160	18.7257	8.33838	0.955667	5	6.28901	0.910042	5	4.1205	0.929376	5	8.84026
Q9W6J2	Glutathione S-transferase class-alpha OS=Gallus gallus GN=GSTA4 PE=2 SV=1 - [Q9W6J2_CHICK]	21.97	2	4	5	6	223	25.4235	8.83643	0.787592	4	8.00094	0.941213	4	6.41829	0.777201	4	12.0155
Q5ZK33	LETM1 and EF-hand domain-containing protein 1, mitochondrial OS=Gallus gallus GN=LETM1 PE=2 SV=1 - [LETM1_CHICK]	10.11	1	6	6	6	752	85.7952	6.7124	0.992381	6	6.39402	1.00901	6	3.63469	1.12009	6	19.6789
Q5ZMB9	Tyrosine-protein kinase OS=Gallus gallus GN=LYN PE=2 SV=1 - [Q5ZMB9_CHICK]	11.99	30	3	5	7	492	56.1666	6.85889	1.04701	3	30.2582	0.908578	3	37.7595	1.27986	3	2.63747
A0A1D5PNU6	Uncharacterized protein OS=Gallus gallus PE=4 SV=1 - [A0A1D5PNU6_CHICK]	9.68	1	1	1	2	155	16.5692	6.16357	1.0927	2	15.516	1.2958	2	5.43186	1.07445	2	3.9466
Q5F3G3	Tetraspanin OS=Gallus gallus GN=RCJMB04_17m6 PE=2 SV=1 - [Q5F3G3_CHICK]	13.86	2	1	1	1	166	18.3221	5.2749	1.26856	1		1.74519	1		1.57268	1
A0A1D5PW21	Uncharacterized protein OS=Gallus gallus GN=EDC4 PE=4 SV=1 - [A0A1D5PW21_CHICK]	4.36	2	4	4	5	1352	148.862	5.69385	0.987734	5	8.02917	0.89044	5	3.05206	0.922698	5	15.9185
K7XM59	Interferon-gamma-inducible lysosomal thiol reductase OS=Gallus gallus GN=GILT PE=2 SV=1 - [K7XM59_CHICK]	6.32	1	1	1	1	253	27.5395	5.89697	1.13334	1		1.14873	1		0.945367	1
A0A1D5PA36	Uncharacterized protein OS=Gallus gallus GN=CDK5RAP3 PE=4 SV=1 - [A0A1D5PA36_CHICK]	11.74	3	5	5	6	511	57.0961	4.88135	1.06507	6	18.3717	1.15826	6	15.3921	1.08816	6	13.5645
Q5ZKF1	Ubiquitin carboxyl-terminal hydrolase OS=Gallus gallus GN=RCJMB04_11d7 PE=2 SV=1 - [Q5ZKF1_CHICK]	28.62	3	6	6	7	297	33.742	5.36377	0.98947	7	11.4961	1.01782	7	23.8603	0.984696	7	24.3229
A0A1D5PEV5	Uncharacterized protein OS=Gallus gallus GN=HK2 PE=4 SV=1 - [A0A1D5PEV5_CHICK]	8.96	3	3	7	7	915	102.22	6.12549	1.15752	3	16.4866	1.09447	3	9.52663	1.37595	3	5.96703
A0A1D5PMM8	Uncharacterized protein OS=Gallus gallus GN=ZNF207 PE=4 SV=1 - [A0A1D5PMM8_CHICK]	5.8	3	2	2	3	448	47.8647	9.1001	0.970442	3	15.5577	0.96853	3	13.7425	1.08794	3	6.4626
A0A1D5P2I9	Uncharacterized protein OS=Gallus gallus GN=MAP2K4 PE=4 SV=1 - [A0A1D5P2I9_CHICK]	7.11	2	2	2	3	394	43.9582	8.07471	1.04618	3	7.93349	0.941738	3	8.539	0.887817	3	4.65139
Q08392	Glutathione S-transferase OS=Gallus gallus PE=2 SV=1 - [GSTA1_CHICK]	51.13	3	5	10	15	221	25.2824	8.88037	0.821919	6	24.0967	0.810397	6	26.1864	0.815449	6	10.3909
E1BUA8	Protein BCCIP homolog OS=Gallus gallus GN=BCCIP PE=3 SV=3 - [E1BUA8_CHICK]	7.92	1	2	2	5	303	34.493	4.80518	1.00142	5	5.3359	0.970029	5	23.63	1.07562	5	8.87151
A0A1D5PJR8	Uncharacterized protein OS=Gallus gallus GN=MLLT4 PE=4 SV=1 - [A0A1D5PJR8_CHICK]	6.07	6	8	8	11	1844	210.214	6.20166	1.11988	11	14.0542	1.26617	11	13.5035	1.0133	11	13.7186
F1NT20	Uncharacterized protein OS=Gallus gallus GN=ACAT2 PE=3 SV=2 - [F1NT20_CHICK]	5.84	2	2	2	3	394	40.86	7.72314	1.09911	3	30.6632	1.02129	3	8.26938	0.917353	3	4.85261
A0A1D5PYY8	Uncharacterized protein OS=Gallus gallus GN=FKBP9 PE=4 SV=1 - [A0A1D5PYY8_CHICK]	18.56	3	9	10	11	571	63.4006	5.13525	1.09732	10	48.4094	0.900663	10	10.9429	0.906648	10	14.4758
A0A1D5PPQ7	Uncharacterized protein OS=Gallus gallus GN=EIF4E PE=4 SV=1 - [A0A1D5PPQ7_CHICK]	19.82	1	4	4	6	217	25.0285	5.94775	1.0369	6	11.6183	0.982544	6	21.8223	1.00452	6	17.6868
A0A1D5PJV9	Uncharacterized protein OS=Gallus gallus GN=PPP2R4 PE=4 SV=1 - [A0A1D5PJV9_CHICK]	15.92	2	4	4	7	314	35.9282	6.44287	1.00103	7	11.9337	1.09139	7	16.0861	1.05946	7	5.97776
Q5ZJM3	Peptide-N(4)-(N-acetyl-beta-glucosaminyl)asparagine amidase OS=Gallus gallus GN=NGLY1 PE=2 SV=1 - [NGLY1_CHICK]	3.53	2	2	2	4	651	73.8561	7.86963	0.912606	4	3.74329	1.00717	4	7.53832	1.02486	4	3.48976
A0A1D5P997	Uncharacterized protein OS=Gallus gallus GN=ARFIP1 PE=4 SV=1 - [A0A1D5P997_CHICK]	9.7	3	3	3	4	402	44.6548	5.84619	1.05656	4	15.1363	1.02547	4	10.2238	0.894582	4	12.5696
Q5ZK23	Uncharacterized protein OS=Gallus gallus GN=GLRX5 PE=2 SV=1 - [Q5ZK23_CHICK]	12.35	1	2	2	4	162	17.4139	8.04541	0.8779	4	2.24366	0.973382	4	10.8088	0.906343	4	21.3063
F1NF28	Uncharacterized protein OS=Gallus gallus GN=WAPL PE=4 SV=2 - [F1NF28_CHICK]	3.59	3	3	3	3	1198	133.361	5.26221	1.03558	3	2.15739	1.09413	3	31.7755	1.0274	3	15.2718
A0A1D5NUR5	Uncharacterized protein OS=Gallus gallus GN=SNTA1 PE=4 SV=1 - [A0A1D5NUR5_CHICK]	8.68	1	3	3	4	484	51.6462	8.01611	1.14083	4	14.9977	1.12964	4	18.1829	0.994082	4	8.91186
F1NNZ9	Protein kinase C and casein kinase substrate in neurons protein 2 OS=Gallus gallus GN=PACSIN2 PE=4 SV=2 - [F1NNZ9_CHICK]	10.94	3	5	5	6	448	51.9383	5.30029	1.0565	6	8.75773	0.990628	6	12.9492	0.953049	6	7.46982
Q6QLQ5	Cathelicidin-1 OS=Gallus gallus GN=CATHL1 PE=1 SV=1 - [CTHL1_CHICK]	30.41	3	2	3	4	148	16.0613	8.00146	1.0817	3	72.5726	1.78038	3	107.467	0.692648	3	40.6362
F1NRI4	Uncharacterized protein OS=Gallus gallus GN=DYNLL2 PE=4 SV=2 - [F1NRI4_CHICK]	24.72	1	1	1	1	89	10.3431	7.37158	1.06296	1		0.940924	1		1.01381	1
F1N886	Uncharacterized protein OS=Gallus gallus GN=SIRT1 PE=4 SV=3 - [F1N886_CHICK]	2.78	2	1	1	1	756	82.7933	4.81787	1.65427	1		1.24257	1		1.14335	1
O57348	Cellular nucleic acid binding protein OS=Gallus gallus PE=2 SV=1 - [O57348_CHICK]	13.37	3	1	2	2	172	19.0314	7.57666	0.938766	1		0.738198	1		0.978297	1
F1NRZ6	Uncharacterized protein OS=Gallus gallus PE=4 SV=3 - [F1NRZ6_CHICK]	3.56	1	3	3	3	1040	115.574	4.77979	1.14283	3	39.8327	1.32791	3	17.4743	0.969553	3	0.0383335
Q5ZHL5	Uncharacterized protein OS=Gallus gallus GN=NFU1 PE=2 SV=1 - [Q5ZHL5_CHICK]	9.91	2	2	2	3	232	26.001	4.66553	0.870584	3	6.44252	0.819002	3	8.74533	0.763037	3	0.238508
A0A1D5PUP2	Uncharacterized protein OS=Gallus gallus GN=GYPC PE=4 SV=1 - [A0A1D5PUP2_CHICK]	15.29	2	1	1	3	85	9.26472	5.73193	0.900685	3	82.6033	0.851091	3	24.9436	0.870654	3	30.6722
A0A1D5P2D6	Uncharacterized protein OS=Gallus gallus GN=PTPRF PE=4 SV=1 - [A0A1D5P2D6_CHICK]	2.16	7	2	2	2	1710	190.255	6.39209	1.15852	2	10.4221	1.24124	2	20.886	1.17884	2	25.1909
F1P1L8	Uncharacterized protein OS=Gallus gallus GN=SERPINB6 PE=3 SV=1 - [F1P1L8_CHICK]	11.35	3	4	4	5	379	43.0727	5.22412	1.02369	5	30.9879	0.927093	5	8.91397	0.909155	5	29.6186
A0A1D5PY15	Uncharacterized protein OS=Gallus gallus PE=4 SV=1 - [A0A1D5PY15_CHICK]	13.56	5	3	5	10	354	39.6667	7.04932	0.955843	5	26.8631	0.857351	5	39.5268	0.979397	5	3.76895
F1NHW3	Enhancer of rudimentary homolog OS=Gallus gallus GN=ERH PE=3 SV=1 - [F1NHW3_CHICK]	33.65	2	3	3	3	104	12.281	5.92236	0.827072	3	14.6111	0.758648	3	15.0125	0.801483	3	13.32
E1BXY4	Uncharacterized protein OS=Gallus gallus GN=DNM1 PE=3 SV=3 - [E1BXY4_CHICK]	8.44	1	3	7	9	865	97.174	7.75244	0.989373	4	7.2454	0.884254	4	10.5951	0.950283	4	7.23999
O13035	Prosaposin OS=Gallus gallus GN=PSAP PE=1 SV=1 - [SAP_CHICK]	10.62	1	1	5	5	518	57.5624	5.17334	0.767263	1		1.33849	1		0.748207	1
E1BSJ3	Uncharacterized protein OS=Gallus gallus GN=RBSN PE=4 SV=2 - [E1BSJ3_CHICK]	4.77	1	3	3	4	776	89.0234	5.79541	0.931996	4	9.48337	0.783873	4	8.4868	0.94735	4	4.11785
A0A173GYX1	ATP-binding cassette sub-family G member 2 OS=Gallus gallus PE=2 SV=1 - [A0A173GYX1_CHICK]	3.42	2	2	2	2	701	77.3252	8.5874	0.94684	2	7.65831	0.790236	2	5.99559	0.925387	2	6.59037
E1C7T1	Uncharacterized protein OS=Gallus gallus GN=SERPINA1 PE=3 SV=1 - [E1C7T1_CHICK]	14.35	1	6	6	6	425	48.6834	6.53662	0.732245	6	12.9928	0.661315	6	16.2872	0.767267	6	10.6178
Q5ZK61	Uncharacterized protein OS=Gallus gallus GN=NDUFB5 PE=2 SV=1 - [Q5ZK61_CHICK]	14.52	1	3	3	4	186	21.3429	9.12939	0.946731	4	10.0643	0.89161	4	8.95953	1.02227	4	13.817
A0A1D5P251	Uncharacterized protein OS=Gallus gallus PE=4 SV=1 - [A0A1D5P251_CHICK]	9.13	2	8	8	10	1183	127.395	6.25244	1.17873	10	25.0757	1.284	10	17.6401	1.12456	10	24.2426
A0A1D5PRZ1	Uncharacterized protein OS=Gallus gallus GN=TM9SF2 PE=4 SV=1 - [A0A1D5PRZ1_CHICK]	6.34	2	3	3	4	631	71.4934	7.10791	0.907543	4	7.89996	1.03229	4	17.641	0.891663	4	24.0018
E1BT94	Uncharacterized protein OS=Gallus gallus GN=NDUFB6 PE=4 SV=1 - [E1BT94_CHICK]	24.22	1	2	2	2	128	14.9079	9.74463	1.03233	2	3.59923	1.15005	2	12.2348	1.31287	2	17.6629
Q5ZJV0	Uncharacterized protein OS=Gallus gallus GN=COPS4 PE=2 SV=1 - [Q5ZJV0_CHICK]	18.73	1	6	6	6	411	46.7559	5.96045	1.00999	6	14.44	1.01626	6	13.7949	0.969144	6	10.442
E1BT18	Uncharacterized protein OS=Gallus gallus PE=4 SV=3 - [E1BT18_CHICK]	6.48	1	4	4	5	802	89.1051	9.0415	0.964472	5	16.4435	0.91843	5	18.201	1.05861	5	25.296
A0A1D5P1N6	Uncharacterized protein OS=Gallus gallus GN=SEC16A PE=4 SV=1 - [A0A1D5P1N6_CHICK]	2.93	2	4	4	5	2181	237.404	5.94775	1.10068	5	23.7879	1.14806	5	20.282	0.999346	5	14.5848
E1BUB6	Uncharacterized protein OS=Gallus gallus GN=GSTT1L PE=3 SV=3 - [E1BUB6_CHICK]	23.97	2	5	5	5	242	27.9367	7.03467	0.944803	5	18.9806	0.991796	5	4.84472	0.816844	5	15.5147
A0A1D5PK00	Uncharacterized protein OS=Gallus gallus GN=HM13 PE=4 SV=1 - [A0A1D5PK00_CHICK]	9.39	4	3	3	5	330	36.9063	6.53662	0.87159	5	1.3999	0.779295	5	8.43666	0.927557	5	13.5246
F1NYK1	Uncharacterized protein OS=Gallus gallus GN=PPT1 PE=4 SV=1 - [F1NYK1_CHICK]	12	2	4	4	5	300	33.8351	7.44482	0.971694	5	8.09329	0.889823	5	17.3386	1.03746	5	25.4846
A0A1D5P1L0	Uncharacterized protein OS=Gallus gallus GN=BCAR1 PE=4 SV=1 - [A0A1D5P1L0_CHICK]	1.75	1	1	1	1	914	99.7481	6.11279	0.964694	1		1.01737	1		1.06645	1
O93568	Fibrinogen gamma chain OS=Gallus gallus PE=1 SV=1 - [O93568_CHICK]	15.63	2	6	6	8	435	49.6111	5.74463	0.808837	8	22.442	0.85499	8	32.2402	0.859319	8	20.4796
E1C2F2	Uncharacterized protein OS=Gallus gallus GN=PNN PE=4 SV=3 - [E1C2F2_CHICK]	9.41	3	6	6	6	691	78.0808	7.31299	0.882202	6	18.5999	0.931553	6	12.1111	0.931724	6	19.5757
A0A1D5P7Q3	Uncharacterized protein OS=Gallus gallus GN=MRPS35 PE=4 SV=1 - [A0A1D5P7Q3_CHICK]	14.37	1	3	3	4	334	37.8774	8.39697	1.04627	4	9.64695	1.0464	4	13.5167	1.02319	4	4.39815
A0A1D5PPG3	Uncharacterized protein OS=Gallus gallus PE=4 SV=1 - [A0A1D5PPG3_CHICK]	16.85	1	1	1	1	89	9.76032	9.56885	1.06362	1		0.989766	1		1.06864	1
A0A1D5P904	Uncharacterized protein OS=Gallus gallus GN=TTC28 PE=4 SV=1 - [A0A1D5P904_CHICK]	0.87	2	1	1	1	2420	265.126	6.75635	1.34337	1		1.77241	1		1.30671	1
A0A1D5P6U6	Uncharacterized protein OS=Gallus gallus GN=ARFGEF1 PE=4 SV=1 - [A0A1D5P6U6_CHICK]	2.76	1	3	4	4	1846	208.162	5.79541	1.38124	3	6.29892	1.1711	3	12.6261	0.987375	3	8.86579
E1BWQ3	Uncharacterized protein OS=Gallus gallus GN=VMP1 PE=4 SV=1 - [E1BWQ3_CHICK]	8.87	1	2	2	2	406	46.3297	6.88818	0.805588	2	16.0233	0.831684	2	22.721	1.08374	2	0.00757804
F1P0G8	Uncharacterized protein OS=Gallus gallus PE=4 SV=3 - [F1P0G8_CHICK]	18.37	6	12	12	14	811	89.4007	7.04932	1.13768	14	12.5702	1.01718	14	15.892	1.00869	14	11.0869
A0A1D5PF35	Uncharacterized protein OS=Gallus gallus GN=NDUFS3 PE=4 SV=1 - [A0A1D5PF35_CHICK]	18.29	2	4	4	5	257	29.1349	5.69385	0.732477	5	9.8189	0.937911	5	21.2727	0.904266	5	24.2512
A0A1D5PTS3	Uncharacterized protein OS=Gallus gallus GN=IER3IP1 PE=4 SV=1 - [A0A1D5PTS3_CHICK]	24.39	1	1	1	1	82	8.89395	8.85107	1.31441	1		1.14421	1		1.37214	1
E1C2P3	Heat shock 70 kDa protein 14 OS=Gallus gallus GN=HSPA14 PE=3 SV=1 - [HSP7E_CHICK]	9.31	2	5	5	5	505	54.0787	5.30029	1.40451	5	44.2477	1.0965	5	26.241	1.01699	5	5.74768
A0A1D5PCD1	Uncharacterized protein OS=Gallus gallus GN=FLOT2 PE=4 SV=1 - [A0A1D5PCD1_CHICK]	21.96	2	8	8	10	428	47.1127	5.04639	0.957001	10	13.3948	0.97949	10	12.5137	0.99245	10	8.9639
F1NLL4	Uncharacterized protein OS=Gallus gallus GN=NUTF2 PE=4 SV=3 - [F1NLL4_CHICK]	29.92	2	3	3	6	127	14.3941	5.37646	0.989416	6	20.4775	0.919179	6	10.5398	0.952136	6	4.94925
E1C576	Uncharacterized protein OS=Gallus gallus GN=TTC37 PE=4 SV=3 - [E1C576_CHICK]	4.35	2	5	5	6	1562	174.518	7.09326	1.11259	6	20.8737	1.23719	6	6.94372	1.05885	6	9.74448
F1NUY5	Uncharacterized protein OS=Gallus gallus GN=FAF2 PE=4 SV=2 - [F1NUY5_CHICK]	9.89	3	3	3	3	445	52.5887	5.69385	1.0209	3	13.1595	1.13053	3	20.0768	1.08486	3	2.69179
F1P2G6	Uncharacterized protein OS=Gallus gallus GN=PIGT PE=4 SV=3 - [F1P2G6_CHICK]	5.6	1	3	3	4	571	63.7203	8.74854	0.88083	4	8.61174	1.03299	4	5.80707	1.00575	4	5.40506
Q5ZJJ2	Replication protein A 70 kDa DNA-binding subunit OS=Gallus gallus GN=RPA1 PE=2 SV=1 - [RFA1_CHICK]	13.84	1	7	7	8	614	67.9582	7.85498	0.916337	8	9.82946	0.966115	8	12.7874	0.989533	8	9.50846
F1P4B8	Uncharacterized protein OS=Gallus gallus GN=SNRPF PE=4 SV=3 - [F1P4B8_CHICK]	31.4	1	3	3	4	86	9.71878	4.66553	0.960561	4	10.8128	0.963708	4	10.303	0.972716	4	1.64055
A0A1D5PGG2	Uncharacterized protein OS=Gallus gallus PE=4 SV=1 - [A0A1D5PGG2_CHICK]	5.44	1	1	1	2	331	36.1932	8.11865	1.17588	2	12.0011	1.36772	2	4.50328	1.01653	2	3.64516
E1C4V1	ATP synthase-coupling factor 6, mitochondrial OS=Gallus gallus GN=ATP5J PE=3 SV=3 - [E1C4V1_CHICK]	50.47	1	5	5	8	107	12.3524	8.99756	1.16563	8	24.2714	1.19385	8	26.5776	1.16668	8	9.43266
R4GGE4	Uncharacterized protein OS=Gallus gallus GN=ARID3A PE=4 SV=2 - [R4GGE4_CHICK]	4.48	1	3	3	4	625	67.3738	4.64014	0.741997	4	23.1257	0.798818	4	4.39642	0.799874	4	26.3832
A0A1D5PS70	Uncharacterized protein OS=Gallus gallus GN=PDAP1 PE=4 SV=1 - [A0A1D5PS70_CHICK]	21.47	1	4	4	6	191	21.8702	6.82959	1.0405	6	8.48017	1.0263	6	6.43144	1.06032	6	9.35949
A0A1D5PUD1	Uncharacterized protein OS=Gallus gallus PE=4 SV=1 - [A0A1D5PUD1_CHICK]	1.99	2	2	2	3	1105	122.304	6.62451	1.03289	3	3.76094	1.03828	3	7.49727	1.062	3	9.77344
E1C122	Uncharacterized protein OS=Gallus gallus GN=ELMO2 PE=4 SV=3 - [E1C122_CHICK]	3.93	3	2	2	3	713	81.9709	5.88428	1.04454	3	13.0635	0.946858	3	2.30625	1.07954	3	1.89516
A0A1D5P4K6	Uncharacterized protein OS=Gallus gallus PE=4 SV=1 - [A0A1D5P4K6_CHICK]	32.43	1	4	6	7	185	20.2053	7.03467	0.992632	4	17.1976	1.0392	4	13.3799	0.885204	4	6.18948
A0A1D5PC18	Uncharacterized protein OS=Gallus gallus GN=H3F3C PE=4 SV=1 - [A0A1D5PC18_CHICK]	32.35	4	6	6	20	136	15.3025	11.2681	0.891652	20	34.6747	0.859161	20	45.657	0.960085	20	18.333
P50460	Cysteine and glycine-rich protein 2 OS=Gallus gallus GN=CSRP2 PE=2 SV=3 - [CSRP2_CHICK]	29.38	2	5	5	6	194	20.9108	8.70459	1.04414	6	8.54532	0.90188	6	14.5539	1.10952	6	14.455
Q5F426	Pyruvate dehydrogenase E1 component subunit alpha OS=Gallus gallus GN=PDHA1 PE=2 SV=1 - [Q5F426_CHICK]	19.55	2	8	8	12	399	44.4142	7.95752	0.999347	12	13.0863	1.03369	12	23.9773	0.958327	12	15.0838
F1N9Q2	Lactoylglutathione lyase OS=Gallus gallus GN=GLO1 PE=3 SV=3 - [F1N9Q2_CHICK]	45	1	7	7	8	180	20.5402	6.55127	0.947476	8	10.8554	0.944316	8	11.7228	0.91562	8	6.45191
F1NH26	Uncharacterized protein OS=Gallus gallus PE=3 SV=2 - [F1NH26_CHICK]	10.16	1	2	3	3	502	56.251	7.53271	1.62472	2	60.0748	1.25182	2	7.23805	1.05811	2	15.5889
E1BRA6	Uncharacterized protein OS=Gallus gallus GN=DNAJC10 PE=4 SV=2 - [E1BRA6_CHICK]	2.13	1	1	1	1	797	91.4364	6.99072	0.894403	1		0.926367	1		1.05932	1
A0A1D5P856	Uncharacterized protein OS=Gallus gallus GN=HDHD2 PE=4 SV=1 - [A0A1D5P856_CHICK]	5.02	1	1	1	1	259	28.3089	6.87354	0.998496	1		0.84936	1		0.718509	1
Q5ZKY7	Tetraspanin OS=Gallus gallus GN=CD82 PE=2 SV=1 - [Q5ZKY7_CHICK]	4.15	1	1	1	1	265	29.0387	5.021	0.909905	1		0.826103	1		0.988472	1
Q5ZLM0	Parafibromin OS=Gallus gallus GN=CDC73 PE=2 SV=1 - [CDC73_CHICK]	6.59	1	3	3	3	531	60.6601	9.61279	1.0286	3	1.2444	0.995188	3	3.15556	1.12121	3	10.9483
Q5ZIG8	Uncharacterized protein OS=Gallus gallus GN=YME1L1 PE=2 SV=1 - [Q5ZIG8_CHICK]	1.52	2	1	1	2	722	81.0859	8.68994	0.930955	2	0.474989	0.883909	2	2.13476	1.01877	2	2.24895
A0A1D5PJJ4	Uncharacterized protein OS=Gallus gallus GN=S100A1 PE=4 SV=1 - [A0A1D5PJJ4_CHICK]	15.96	1	1	1	1	94	10.5751	4.50049	0.830376	1		1.01801	1		0.816855	1
A0A1D5P189	Microfibrillar-associated protein 1 OS=Gallus gallus GN=MFAP1 PE=4 SV=1 - [A0A1D5P189_CHICK]	10.71	4	4	4	4	439	51.2594	4.88135	1.30511	4	51.5398	0.975895	4	25.1372	0.952584	4	28.5791
A0A1D5PIZ1	Uncharacterized protein OS=Gallus gallus GN=THOP1 PE=4 SV=1 - [A0A1D5PIZ1_CHICK]	14.01	3	10	10	13	685	78.2585	6.1001	0.894003	12	10.4896	0.902836	12	19.3525	0.892159	12	14.7286
Q5ZHT5	Uncharacterized protein OS=Gallus gallus GN=RCJMB04_33h2 PE=2 SV=1 - [Q5ZHT5_CHICK]	16.67	1	2	2	2	150	16.4787	9.87646	1.12966	2	2.40457	1.17733	2	2.28613	1.21068	2	9.84954
Q2MCJ7	Aquaporin-1 OS=Gallus gallus GN=AQP1 PE=2 SV=1 - [Q2MCJ7_CHICK]	7.41	1	1	1	1	270	28.4779	6.90283	1.01568	1		1.08706	1		1.1406	1
O12940	Target of Myb protein 1 OS=Gallus gallus GN=TOM1 PE=2 SV=2 - [TOM1_CHICK]	3.69	1	1	1	1	515	56.9887	5.18604	1.09484	1		1.80734	1		1.0129	1
Q25QX5	BASH/BLNK N-terminal associated protein 1 OS=Gallus gallus GN=BNAS1 PE=2 SV=1 - [Q25QX5_CHICK]	8.02	1	1	1	3	237	26.696	8.83643	1.02231	3	1.42178	1.38231	3	34.7981	1.51897	3	46.16
D2D3P4	Rab27a OS=Gallus gallus GN=Rab27a PE=2 SV=1 - [D2D3P4_CHICK]	14.93	2	3	3	3	221	25.0503	5.36377	1.00335	3	35.5177	1.04298	3	6.52991	1.03432	3	7.07753
F1NJK5	Uncharacterized protein OS=Gallus gallus GN=RRP7A PE=4 SV=3 - [F1NJK5_CHICK]	6.55	1	1	1	1	275	31.1945	9.89111	1.38566	1		1.26323	1		1.52611	1
A0A1D5NTI8	Uncharacterized protein OS=Gallus gallus GN=GIGYF2 PE=4 SV=1 - [A0A1D5NTI8_CHICK]	3.75	4	4	4	4	1119	130.36	5.73193	1.01672	4	5.94289	0.945897	4	6.099	1.08668	4	8.95207
A0A1D5PZX9	Uncharacterized protein OS=Gallus gallus PE=4 SV=1 - [A0A1D5PZX9_CHICK]	16.19	7	3	3	4	210	23.5841	6.93213	1.28908	4	46.8622	1.40255	4	65.9186	1.17595	4	18.3822
E1BS15	Uncharacterized protein OS=Gallus gallus GN=ACSF2 PE=4 SV=2 - [E1BS15_CHICK]	8.86	2	5	5	5	621	68.7258	8.70459	1.14207	5	10.3061	1.12348	5	18.428	0.943552	5	9.59719
E1BQU2	Uncharacterized protein OS=Gallus gallus GN=PGM3 PE=4 SV=3 - [E1BQU2_CHICK]	11.36	1	7	7	7	572	63.0314	7.73779	0.912884	7	16.1826	0.973103	7	6.23543	0.963714	7	21.6808
A0A1D5PMZ9	Uncharacterized protein OS=Gallus gallus PE=4 SV=1 - [A0A1D5PMZ9_CHICK]	8.07	2	4	7	8	1214	134.463	6.13818	1.06426	4	16.7652	1.08128	4	22.9565	1.17725	4	12.8283
F1P372	Uncharacterized protein OS=Gallus gallus GN=TARSL2 PE=3 SV=2 - [F1P372_CHICK]	3.57	1	1	3	3	784	90.2056	6.99072	0.901829	1		0.92684	1		0.966569	1
E1BS97	Uncharacterized protein OS=Gallus gallus GN=PAK2 PE=4 SV=1 - [E1BS97_CHICK]	14.59	4	5	7	14	521	57.5095	5.77002	1.06055	9	22.7147	1.11841	9	12.9704	0.927372	9	8.56431
R4GJF2	Uncharacterized protein OS=Gallus gallus GN=HSD11B1a PE=4 SV=1 - [R4GJF2_CHICK]	20.14	1	5	5	5	293	32.245	9.15869	0.916761	5	6.27729	1.2319	5	28.453	0.896624	5	9.1187
Q5ZK86	Uncharacterized protein OS=Gallus gallus GN=RCJMB04_12f15 PE=2 SV=1 - [Q5ZK86_CHICK]	14.2	3	6	6	6	500	56.4206	6.07471	0.999237	6	9.22488	0.996039	6	25.4957	1.04925	6	11.9115
A0A1D5PNI3	Uncharacterized protein OS=Gallus gallus PE=4 SV=1 - [A0A1D5PNI3_CHICK]	1.8	2	1	1	2	946	94.7907	9.15869	1.10789	2	7.36515	1.09592	2	20.0312	1.21011	2	7.70696
F1NU55	Uncharacterized protein OS=Gallus gallus GN=CTTN PE=4 SV=2 - [F1NU55_CHICK]	17.41	3	9	9	11	563	63.2394	5.45264	0.9189	11	11.4613	0.900836	11	16.7787	0.868438	11	6.10816
A0A1D5P9E1	Uncharacterized protein OS=Gallus gallus GN=COMMD9 PE=4 SV=1 - [A0A1D5P9E1_CHICK]	12.06	1	1	1	1	199	21.8024	6.32861	1.18855	1		1.2218	1		1.11288	1
A0A1D5P610	Uncharacterized protein OS=Gallus gallus PE=4 SV=1 - [A0A1D5P610_CHICK]	6.93	3	6	6	6	1342	147.581	5.18604	1.02449	6	16.008	0.983557	6	22.3569	0.987281	6	10.4255
E1C957	Uncharacterized protein OS=Gallus gallus GN=LRRC8C PE=4 SV=3 - [E1C957_CHICK]	2.74	4	2	2	2	802	92.5821	7.40088	0.882263	2	3.87281	0.971107	2	23.4179	0.928929	2	0.835306
A0A1D5PSI7	Uncharacterized protein OS=Gallus gallus GN=POLDIP2 PE=4 SV=1 - [A0A1D5PSI7_CHICK]	4.3	3	1	1	1	372	42.4986	8.32373	1.09967	1		1.56083	1		1.43174	1
E1BY97	Uncharacterized protein OS=Gallus gallus GN=FAM114A1 PE=4 SV=3 - [E1BY97_CHICK]	2.67	1	1	1	1	561	60.9352	4.58936	0.999445	1		0.891196	1		0.91874	1
A0A1D5NW43	Uncharacterized protein OS=Gallus gallus GN=VPS25 PE=4 SV=1 - [A0A1D5NW43_CHICK]	14.94	1	2	2	3	174	20.3915	8.1333	1.21695	3	23.8159	1.11455	3	0.689454	1.07724	3	9.08321
A0A1D5PVN8	Uncharacterized protein OS=Gallus gallus PE=4 SV=1 - [A0A1D5PVN8_CHICK]	7.53	1	2	2	3	279	29.8477	7.35693	0.814678	3	37.0597	0.913423	3	26.4923	1.04488	3	1.40228
A0A1D5PYJ4	Uncharacterized protein OS=Gallus gallus GN=GATAD2A PE=4 SV=1 - [A0A1D5PYJ4_CHICK]	9.14	3	3	4	5	558	60.6256	9.5542	1.172	4	10.7106	1.07866	4	12.6872	1.10482	4	16.5501
A0A1D5NXR2	Uncharacterized protein OS=Gallus gallus GN=BCAP31 PE=4 SV=1 - [A0A1D5NXR2_CHICK]	28.33	1	7	7	10	240	27.2116	9.5249	0.979268	10	16.0795	1.002	10	33.4881	0.939972	10	9.8998
R4GFE1	Uncharacterized protein OS=Gallus gallus GN=RFC5 PE=4 SV=2 - [R4GFE1_CHICK]	10.2	2	2	2	3	255	28.6731	7.81104	1.06562	3	23.7255	1.03433	3	22.6163	0.959175	3	2.4836
E1C388	Uncharacterized protein OS=Gallus gallus GN=DHX29 PE=4 SV=1 - [E1C388_CHICK]	3.94	1	3	3	3	1372	154.763	8.27979	1.19748	3	12.6986	1.12999	3	21.6	1.03788	3	12.8831
P30374	Ribonuclease homolog OS=Gallus gallus PE=2 SV=1 - [RSFR_CHICK]	18.71	1	2	2	3	139	15.9369	9.93506	0.943517	3	1.63343	1.31673	3	0.654074	1.13685	3	42.1463
E1C4C0	Acyl carrier protein OS=Gallus gallus PE=3 SV=3 - [E1C4C0_CHICK]	28.85	1	2	2	3	52	5.95276	3.96729	0.823566	3	16.2401	0.891987	3	24.5849	0.748146	3	1.73861
Q9DGN6	Endothelin converting enzyme-1 OS=Gallus gallus GN=ECE-1 PE=2 SV=1 - [Q9DGN6_CHICK]	1.99	1	1	1	1	752	84.9316	5.22412	0.728402	1		0.752598	1		0.972242	1
A0A1D5P5F9	Uncharacterized protein OS=Gallus gallus GN=KPNA2 PE=4 SV=1 - [A0A1D5P5F9_CHICK]	8.9	3	3	3	4	472	52.0428	5.84619	0.960989	4	25.3169	0.880585	4	13.8342	0.943945	4	6.31369
F1NGG2	Uncharacterized protein OS=Gallus gallus GN=SNX12 PE=4 SV=2 - [F1NGG2_CHICK]	30.25	2	4	5	7	162	18.8097	8.79248	0.941646	6	20.0198	1.0617	6	19.2331	1.00645	6	11.2313
F1NEF8	NHL repeat-containing protein 2 OS=Gallus gallus GN=NHLRC2 PE=4 SV=2 - [F1NEF8_CHICK]	2.06	2	1	1	2	727	79.4898	5.96045	0.971031	2	2.45878	0.940544	2	15.2062	0.856981	2	18.436
E1BRD0	Uncharacterized protein OS=Gallus gallus GN=ZNHIT6 PE=4 SV=1 - [E1BRD0_CHICK]	2.57	1	1	1	4	272	31.253	8.5874	0.6158	4	21.8468	0.547456	4	30.5783	0.61663	4	11.7125
Q5ZI64	Uncharacterized protein OS=Gallus gallus GN=RCJMB04_29p4 PE=2 SV=1 - [Q5ZI64_CHICK]	5.03	1	3	3	4	716	82.478	7.7085	0.925215	4	19.275	0.862754	4	36.4662	0.899259	4	6.00735
E1C603	Uncharacterized protein OS=Gallus gallus GN=Gga.10417 PE=4 SV=3 - [E1C603_CHICK]	8.13	2	1	1	3	160	17.9691	5.59229	1.21595	3	4.89095	1.17371	3	1.62288	1.21387	3	19.9396
Q5ZLI9	3-hydroxyisobutyrate dehydrogenase OS=Gallus gallus GN=HIBADH PE=2 SV=1 - [Q5ZLI9_CHICK]	21.32	3	4	4	6	333	35.2608	8.32373	1.47207	6	26.9936	1.34227	6	22.074	1.22827	6	20.8548
A0A1D5PU00	Uncharacterized protein OS=Gallus gallus GN=AMBP PE=4 SV=1 - [A0A1D5PU00_CHICK]	18.55	1	6	6	7	345	38.4326	5.66846	0.852627	7	12.9265	0.782804	7	4.36958	0.93182	7	10.5009
E1C6X2	Uncharacterized protein OS=Gallus gallus GN=SEL1L PE=4 SV=1 - [E1C6X2_CHICK]	3.92	1	2	2	2	791	88.3194	5.26221	1.10849	2	10.2006	1.22536	2	21.4069	1.08455	2	1.25409
Q5ZJS5	Uncharacterized protein OS=Gallus gallus GN=RCJMB04_16b6 PE=2 SV=1 - [Q5ZJS5_CHICK]	7.06	2	2	2	3	340	36.8477	4.77979	0.877623	3	12.2356	0.996887	3	12.7783	0.859339	3	15.7143
Q5ZJA1	Uncharacterized protein OS=Gallus gallus GN=COPS7A PE=2 SV=1 - [Q5ZJA1_CHICK]	6.55	1	2	2	2	275	30.3861	7.44482	0.918649	2	6.30076	0.808377	2	25.2194	0.92795	2	2.27126
A0A1D5NXH3	Uncharacterized protein OS=Gallus gallus PE=4 SV=1 - [A0A1D5NXH3_CHICK]	10.11	2	2	2	2	178	19.4106	9.75928	1.09905	2	6.20202	1.0683	2	5.63493	1.21391	2	28.5032
F1NGY5	Uncharacterized protein OS=Gallus gallus GN=PLAA PE=4 SV=2 - [F1NGY5_CHICK]	9.07	2	5	5	6	794	87.1958	6.29053	1.04911	6	18.5591	1.1881	6	39.101	1.01118	6	18.7502
A0A1D5PBD8	Uncharacterized protein OS=Gallus gallus GN=NUP98 PE=4 SV=1 - [A0A1D5PBD8_CHICK]	3.84	1	5	5	5	1797	195.246	6.13818	0.995345	5	11.7876	1.70904	5	90.1475	0.884184	5	20.422
A0A1D5PZ00	Uncharacterized protein OS=Gallus gallus GN=FAM49B PE=4 SV=1 - [A0A1D5PZ00_CHICK]	6.48	7	2	2	3	324	36.7536	6.06201	1.02635	3	21.1521	0.849141	3	2.65471	0.992214	3	20.2256
A0A1D5PA32	Uncharacterized protein OS=Gallus gallus PE=4 SV=1 - [A0A1D5PA32_CHICK]	8.46	2	3	3	4	461	49.3246	8.5874	1.08331	4	1.76742	1.12325	4	8.27091	1.03164	4	0.772623
A0A1D5NXL1	Uncharacterized protein OS=Gallus gallus GN=TBL1XR1 PE=4 SV=1 - [A0A1D5NXL1_CHICK]	10.33	5	4	4	4	513	55.5191	5.5542	0.961939	4	7.10847	0.947043	4	14.8191	1.07757	4	15.9881
F1P0Q8	H/ACA ribonucleoprotein complex subunit 4 OS=Gallus gallus GN=DKC1 PE=4 SV=2 - [F1P0Q8_CHICK]	9.69	2	3	3	4	516	58.1138	9.27588	1.14292	4	1.79685	1.07386	4	11.7294	1.01938	4	9.17657
A0A1D5PTI2	Uncharacterized protein OS=Gallus gallus GN=DDX50 PE=4 SV=1 - [A0A1D5PTI2_CHICK]	6.23	3	4	4	5	674	75.2086	9.20264	1.00357	5	31.6757	1.1388	5	19.7004	1.13102	5	20.6042
A0A1D5PY21	Uncharacterized protein OS=Gallus gallus GN=FUNDC2 PE=4 SV=1 - [A0A1D5PY21_CHICK]	17.11	1	4	4	4	152	16.3696	9.70068	0.980862	4	0.659885	0.992508	4	15.4476	1.00958	4	9.98084
F1NN49	Uncharacterized protein OS=Gallus gallus GN=ALAD PE=4 SV=2 - [F1NN49_CHICK]	15.18	1	4	4	6	336	36.4462	7.38623	0.98923	6	29.9079	0.934151	6	14.0266	0.999295	6	17.3245
E1BVR7	Uncharacterized protein OS=Gallus gallus GN=PPM1G PE=3 SV=3 - [E1BVR7_CHICK]	7.36	1	3	3	3	530	57.6651	4.41162	0.934295	3	69.348	0.80342	3	106.755	0.931125	3	49.6298
R4GH53	Uncharacterized protein OS=Gallus gallus PE=4 SV=2 - [R4GH53_CHICK]	2.3	3	2	2	2	1609	168.816	4.65283	1.2175	2	18.6017	1.28889	2	10.3756	1.42683	2	35.5632
E1BYS4	Uncharacterized protein OS=Gallus gallus GN=CPD PE=4 SV=2 - [E1BYS4_CHICK]	6.84	2	7	7	9	1243	138.59	5.87158	0.930228	9	14.6696	0.938727	9	6.48528	1.05188	9	7.93214
R4GK64	Uncharacterized protein OS=Gallus gallus GN=HDGFRP2 PE=4 SV=2 - [R4GK64_CHICK]	7.03	1	3	3	3	569	63.6928	6.354	0.90328	3	1.5498	0.834465	3	16.7531	0.945792	3	10.6843
F1NMN0	Uncharacterized protein OS=Gallus gallus GN=CPSF2 PE=4 SV=1 - [F1NMN0_CHICK]	4.48	2	2	2	2	782	88.6397	5.12256	1.1399	2	18.898	2.22846	2	233.202	1.02189	2	18.9914
A0A1D5PMF7	Spondin-1 OS=Gallus gallus GN=SPON1 PE=4 SV=1 - [A0A1D5PMF7_CHICK]	1	2	1	1	2	802	90.3855	6.59521	1.06731	2	15.336	0.950049	2	13.1936	0.93949	2	5.07461
F1NTM7	Aspartate aminotransferase OS=Gallus gallus GN=GOT1 PE=4 SV=2 - [F1NTM7_CHICK]	11.17	2	4	4	5	412	45.8792	8.11865	1.0045	5	6.76455	1.07168	5	13.6289	1.03493	5	11.5573
A0A1D5PZU7	Uncharacterized protein OS=Gallus gallus PE=4 SV=1 - [A0A1D5PZU7_CHICK]	21.6	1	2	2	2	162	18.0901	9.12939	0.741773	2	31.8655	0.769314	2	27.8586	0.884041	2	4.45307
F6RS71	Uncharacterized protein OS=Gallus gallus GN=LCP1 PE=4 SV=1 - [F6RS71_CHICK]	10.26	3	2	5	12	624	69.6905	5.2876	1.12054	3	30.7662	1.04435	3	23.1545	1.46546	3	18.3365
E1C8A2	Uncharacterized protein OS=Gallus gallus GN=SAMM50 PE=4 SV=1 - [E1C8A2_CHICK]	11.09	2	4	4	5	469	52.1874	6.40479	0.903229	5	21.6993	0.945292	5	13.4611	1.08575	5	9.84734
A0A1D5NV60	Uncharacterized protein OS=Gallus gallus GN=VPS33B PE=4 SV=1 - [A0A1D5NV60_CHICK]	6.4	3	3	3	3	609	69.181	5.87158	1.1965	3	20.4703	1.40921	3	24.0543	1.25458	3	37.4276
F1N9G6	Uncharacterized protein OS=Gallus gallus PE=4 SV=3 - [F1N9G6_CHICK]	15	1	3	3	3	200	22.93	8.39697	1.28072	3	8.477	1.20226	3	0.593333	1.11978	3	5.57354
A0A1D5P7P7	Uncharacterized protein OS=Gallus gallus PE=4 SV=1 - [A0A1D5P7P7_CHICK]	13.01	1	3	3	5	246	24.8575	7.38623	0.829446	5	22.5858	0.839622	5	20.4561	1.02473	5	15.05
R4GGZ2	Uncharacterized protein OS=Gallus gallus GN=NDUFA4 PE=4 SV=1 - [R4GGZ2_CHICK]	46.34	1	4	4	6	82	9.49091	9.53955	1.01424	6	28.0662	0.967076	6	28.7609	0.965922	6	15.1225
F1NQA6	Uncharacterized protein OS=Gallus gallus GN=DDX52 PE=4 SV=1 - [F1NQA6_CHICK]	5.97	4	3	3	3	603	67.7311	9.80322	0.995466	3	5.13881	1.10934	3	1.2483	0.957807	3	1.90402
A0A1D5PHC7	Agrin OS=Gallus gallus GN=AGRN PE=4 SV=1 - [A0A1D5PHC7_CHICK]	4.25	4	6	6	6	2071	223.542	6.52197	1.07113	6	21.005	1.01378	6	16.9511	1.01265	6	16.7229
P12902	Non-histone chromosomal protein HMG-14A OS=Gallus gallus PE=3 SV=2 - [HM14A_CHICK]	23.81	2	3	3	4	105	11.3499	9.48096	0.872167	4	17.4617	0.900176	4	11.4559	0.824363	4	10.8486
A0A1D5P407	Uncharacterized protein OS=Gallus gallus GN=SRSF5A PE=4 SV=1 - [A0A1D5P407_CHICK]	14.75	2	3	4	5	278	32.2045	11.4878	0.939962	4	6.49296	0.977869	4	16.615	0.929106	4	4.42365
F1NT10	Uncharacterized protein OS=Gallus gallus GN=TCERG1 PE=4 SV=2 - [F1NT10_CHICK]	10.56	2	7	7	8	966	109.872	8.54346	1.08875	8	16.121	0.979613	8	19.4133	0.990298	8	5.02038
F1NTT2	Uncharacterized protein OS=Gallus gallus GN=RPS28 PE=3 SV=2 - [F1NTT2_CHICK]	46.38	1	3	3	5	69	7.8362	10.6968	0.911169	5	13.2408	0.85463	5	24.2557	1.06532	5	10.9312
A0A1D5NV21	Signal transducer and activator of transcription 3 OS=Gallus gallus GN=STAT3 PE=4 SV=1 - [A0A1D5NV21_CHICK]	4.53	2	2	3	3	751	85.5071	6.39209	0.826274	2	3.45219	0.844286	2	5.93031	0.951001	2	0.492245
F1NBY1	TAR DNA-binding protein 43 OS=Gallus gallus GN=TARDBP PE=4 SV=1 - [F1NBY1_CHICK]	4.83	2	2	2	3	414	44.5313	6.43018	0.78258	3	18.6199	0.797812	3	12.9579	0.849109	3	34.965
A0A1D5PD35	Uncharacterized protein OS=Gallus gallus GN=TRA2B PE=4 SV=1 - [A0A1D5PD35_CHICK]	19.58	2	3	3	4	189	22.0688	10.1548	0.898024	4	12.3767	0.888777	4	20.6519	1.05691	4	5.68852
A0A1D5PKH0	Epidermal growth factor receptor OS=Gallus gallus GN=EGFR PE=4 SV=1 - [A0A1D5PKH0_CHICK]	5.95	11	6	6	7	1226	136.384	7.04932	1.10784	7	42.3035	0.921133	7	14.4215	1.1602	7	12.941
F1P0V0	Uncharacterized protein OS=Gallus gallus GN=CCNYL1 PE=3 SV=3 - [F1P0V0_CHICK]	6.58	1	2	2	2	365	40.5552	6.21436	0.868589	2	1.32251	0.925022	2	16.7151	0.947588	2	16.9229
F6UK13	Uncharacterized protein OS=Gallus gallus GN=MRPL28 PE=4 SV=1 - [F6UK13_CHICK]	8.37	2	2	2	2	251	29.5648	9.36377	0.993387	2	1.66749	0.915377	2	1.0095	1.0924	2	7.564
A0A1D5NU21	Uncharacterized protein OS=Gallus gallus GN=CNNM4 PE=4 SV=1 - [A0A1D5NU21_CHICK]	2.44	6	2	2	3	739	80.7144	6.99072	1.02706	3	9.2288	1.01012	3	2.56384	1.14425	3	2.55291
F1NEI2	Uncharacterized protein OS=Gallus gallus GN=SLC7A5 PE=4 SV=3 - [F1NEI2_CHICK]	4.85	3	1	2	3	515	55.9009	6.88818	1.11729	2	40.0744	1.14703	2	4.54555	1.17287	2	9.98599
Q5ZKJ3	Uncharacterized protein OS=Gallus gallus GN=DUT PE=2 SV=1 - [Q5ZKJ3_CHICK]	23.49	1	3	3	4	166	17.7849	6.17627	0.906707	4	20.4084	0.864985	4	34.2761	0.88712	4	10.0175
F1NYZ1	Uncharacterized protein OS=Gallus gallus GN=MRPS5 PE=3 SV=3 - [F1NYZ1_CHICK]	13.76	1	4	4	5	407	45.6602	10.0229	0.939336	5	7.9078	1.07158	5	32.7887	0.971413	5	17.1258
Q5ZJR3	Oligosaccharyltransferase complex subunit OSTC OS=Gallus gallus GN=OSTC PE=2 SV=1 - [OSTC_CHICK]	8.05	1	1	1	2	149	16.7318	9.43701	0.986622	2	0.840124	0.915419	2	23.9555	1.00303	2	0.951206
F1NX56	Uncharacterized protein OS=Gallus gallus GN=OGT PE=4 SV=3 - [F1NX56_CHICK]	9.86	4	8	8	8	1035	115.442	6.66846	0.915056	8	12.6782	0.990189	8	12.7063	1.00781	8	3.78684
F1NJX6	Ephrin type-A receptor 3 OS=Gallus gallus GN=EPHA3 PE=3 SV=1 - [F1NJX6_CHICK]	4.07	2	3	3	3	983	109.694	7.81104	1.22483	3	37.4294	1.39029	3	17.9272	1.47546	3	29.656
A0A1D5P2P4	Uncharacterized protein OS=Gallus gallus GN=SYNE2 PE=4 SV=1 - [A0A1D5P2P4_CHICK]	2.13	2	10	10	10	6959	797.876	5.18604	1.08314	10	14.4172	0.979644	10	14.7256	1.06094	10	14.5782
E1BVQ3	Uncharacterized protein OS=Gallus gallus GN=ARFGEF2 PE=4 SV=3 - [E1BVQ3_CHICK]	2.01	1	2	3	3	1792	201.823	6.66846	0.98502	2	11.387	1.79859	2	107.957	1.05328	2	31.0056
F1P010	Actin-related protein 2/3 complex subunit 4 OS=Gallus gallus GN=ARPC4 PE=3 SV=3 - [F1P010_CHICK]	39.29	1	6	6	8	168	19.6934	8.42627	0.993859	8	11.7284	0.986805	8	9.17324	0.982408	8	6.63423
F1NAG9	Uncharacterized protein OS=Gallus gallus GN=NEK9 PE=4 SV=3 - [F1NAG9_CHICK]	6.44	1	5	5	6	978	107.931	5.40186	1.28239	6	29.0747	1.0968	6	10.4224	1.0394	6	18.1599
F1P0J8	Uncharacterized protein OS=Gallus gallus GN=THBS1 PE=4 SV=3 - [F1P0J8_CHICK]	1.44	1	1	1	2	1178	129.788	4.91943	0.997869	2	27.8901	1.32538	2	12.0921	1.0613	2	10.529
F1P0Z7	Uncharacterized protein OS=Gallus gallus GN=ARL8B PE=3 SV=2 - [F1P0Z7_CHICK]	26.34	2	1	3	4	186	21.4951	8.42627	0.978754	2	9.18379	1.01924	2	4.26869	1.08339	2	5.79458
A0A1D5NY78	Uncharacterized protein OS=Gallus gallus GN=STAG1 PE=4 SV=1 - [A0A1D5NY78_CHICK]	3.59	2	2	4	5	1224	140.348	5.74463	1.11425	2	1.96468	1.27178	2	64.2618	0.974015	2	1.12208
A0A1D5P492	Uncharacterized protein OS=Gallus gallus GN=STAG2 PE=4 SV=1 - [A0A1D5P492_CHICK]	2.36	3	1	3	4	1229	141.144	5.40186	0.79585	1		1.91069	1		1.17305	1
E1BXY8	Uncharacterized protein OS=Gallus gallus GN=TIMM10 PE=3 SV=1 - [E1BXY8_CHICK]	14.44	1	1	1	1	90	10.264	5.8335	0.888507	1		0.933594	1		0.897364	1
A0A1D5PU28	Uncharacterized protein OS=Gallus gallus PE=4 SV=1 - [A0A1D5PU28_CHICK]	8.95	1	8	8	11	1061	116.397	5.85889	1.0426	11	23.6424	1.01146	11	21.5982	1.08783	11	13.729
F1NMS0	Uncharacterized protein OS=Gallus gallus GN=AKT1 PE=3 SV=1 - [F1NMS0_CHICK]	11.04	8	4	5	7	480	55.7599	6.1001	1.16746	5	35.1502	1.34811	5	45.4163	1.07464	5	22.3937
Q06AW4	Glucocorticoid-induced leucine zipper protein OS=Gallus gallus GN=TSC22D3 PE=2 SV=1 - [Q06AW4_CHICK]	6.47	5	1	1	2	139	15.1787	5.24951	0.940376	2	1.63593	0.909364	2	8.72896	0.837433	2	11.3215
F1NQU9	Tyrosine-protein kinase OS=Gallus gallus GN=FYN PE=3 SV=3 - [F1NQU9_CHICK]	8.61	35	1	4	6	534	60.1449	5.99854	1.13994	1		1.51034	1		1.03295	1
A0A1D5PB78	Tyrosine-protein kinase Yes OS=Gallus gallus GN=YES1 PE=4 SV=1 - [A0A1D5PB78_CHICK]	7.34	35	1	4	6	463	53.0389	6.7417	0.991363	1		0.907224	1		0.959543	1
F1P2Y9	Uncharacterized protein OS=Gallus gallus GN=SPINT1 PE=4 SV=3 - [F1P2Y9_CHICK]	3.61	1	1	1	1	526	59.3254	5.38916	0.950971	1		0.797334	1		0.858658	1
A0A1D5P344	Uncharacterized protein OS=Gallus gallus PE=4 SV=1 - [A0A1D5P344_CHICK]	15.5	3	4	6	6	471	53.3203	7.79639	0.946674	4	10.3042	0.960838	4	19.5248	1.01846	4	12.2442
Q5F353	Uncharacterized protein OS=Gallus gallus GN=GORASP2 PE=2 SV=1 - [Q5F353_CHICK]	14.97	1	5	5	5	441	46.3806	4.90674	1.06024	5	33.3009	0.883395	5	16.7453	1.08024	5	7.89931
F1NUZ2	Uncharacterized protein OS=Gallus gallus GN=TBC1D2B PE=4 SV=3 - [F1NUZ2_CHICK]	2.9	1	2	2	2	828	96.0262	5.97314	0.769033	2	69.3335	0.641387	2	84.0757	1.04533	2	7.1634
E1BWG6	Uncharacterized protein OS=Gallus gallus GN=RCOR1 PE=4 SV=3 - [E1BWG6_CHICK]	7.13	3	2	2	2	449	50.8394	7.09326	0.85454	2	13.047	0.868945	2	6.74266	0.930695	2	14.1231
Q9PUJ3	Protein serine/threonine kinase (Fragment) OS=Gallus gallus GN=AKT2 PE=2 SV=1 - [Q9PUJ3_CHICK]	12.6	8	2	3	4	246	28.5511	5.04639	1.37677	2	45.6796	1.17907	2	48.6988	1.21669	2	45.8861
A0A1D5PX50	Uncharacterized protein OS=Gallus gallus GN=CRKL PE=4 SV=1 - [A0A1D5PX50_CHICK]	8.48	2	2	2	2	283	31.3438	6.65381	1.06154	2	12.0512	1.24515	2	12.2426	1.05482	2	25.797
Q7LZF3	Plasmin (Fragment) OS=Gallus gallus PE=4 SV=1 - [Q7LZF3_CHICK]	39.33	1	1	3	4	89	10.3186	8.01611	0.761519	1		0.634928	1		0.788172	1
A0A1D5PRA9	Uncharacterized protein OS=Gallus gallus PE=4 SV=1 - [A0A1D5PRA9_CHICK]	11.01	2	3	3	3	527	56.3591	7.89893	1.0546	3	5.10857	0.947517	3	0.548609	1.01995	3	4.13608
E1C857	Tetraspanin OS=Gallus gallus GN=TSPAN6 PE=3 SV=3 - [E1C857_CHICK]	8.73	1	2	2	6	252	27.8092	7.73779	0.945389	6	18.6106	0.830556	6	2.40907	0.986868	6	12.6521
F1NPD3	60S ribosomal protein L18a OS=Gallus gallus GN=C1H12ORF66 PE=3 SV=3 - [F1NPD3_CHICK]	34.09	3	7	7	11	176	20.797	10.8286	0.995755	11	7.05619	0.967209	11	16.6862	0.987313	11	7.53889
F1NBP4	Uncharacterized protein OS=Gallus gallus PE=4 SV=3 - [F1NBP4_CHICK]	3.74	1	1	1	1	455	51.3375	6.48096	1.10238	1		1.17581	1		1.02787	1
A0A1D5PL53	Uncharacterized protein OS=Gallus gallus GN=TXNRD3 PE=4 SV=1 - [A0A1D5PL53_CHICK]	1.66	2	1	1	1	604	66.3586	6.30322	0.901578	1		0.836194	1		0.923943	1
A0A1D5NVM2	Uncharacterized protein OS=Gallus gallus GN=NDUFA2 PE=4 SV=1 - [A0A1D5NVM2_CHICK]	11	1	1	1	3	100	11.0639	9.78857	0.960461	3	9.94925	0.911263	3	1.00829	1.01282	3	1.62443
A0A1D5PHF3	Uncharacterized protein OS=Gallus gallus GN=MPRIP PE=4 SV=1 - [A0A1D5PHF3_CHICK]	9.56	5	7	7	8	1025	116.825	6.37939	1.12341	8	11.4646	1.12538	8	21.8958	1.18935	8	24.3971
A0A1D5PUQ9	Uncharacterized protein OS=Gallus gallus GN=NUP58 PE=4 SV=1 - [A0A1D5PUQ9_CHICK]	4.27	2	2	2	2	586	59.7393	9.61279	1.10651	2	6.21094	1.06315	2	1.42637	1.22667	2	30.4942
E1C351	Uncharacterized protein OS=Gallus gallus GN=ACTR10L PE=4 SV=3 - [E1C351_CHICK]	3.36	3	1	1	1	417	46.3192	7.06396	1.00317	1		0.95758	1		1.06971	1
F1P5S5	Uncharacterized protein OS=Gallus gallus GN=ACSS3 PE=4 SV=2 - [F1P5S5_CHICK]	9.28	2	4	4	5	668	73.3892	8.55811	1.21937	5	24.8022	1.30256	5	17.2711	1.14209	5	26.3686
A0A1D5PVR5	Uncharacterized protein OS=Gallus gallus PE=4 SV=1 - [A0A1D5PVR5_CHICK]	8.74	1	1	1	2	183	19.5295	11.1655	1.24213	2	11.7195	1.4079	2	26.4664	1.19189	2	6.29019
A0A1D5P8D0	NEDD8-activating enzyme E1 regulatory subunit OS=Gallus gallus GN=NAE1 PE=4 SV=1 - [A0A1D5P8D0_CHICK]	5.23	3	2	2	2	535	60.4146	5.57959	1.12122	2	38.9291	1.18694	2	21.2937	1.29149	2	14.1636
A0A1D5PVB9	Hydroxymethylglutaryl-CoA lyase, mitochondrial OS=Gallus gallus GN=HMGCL PE=4 SV=1 - [A0A1D5PVB9_CHICK]	7.72	3	1	1	1	285	29.9053	7.31299	1.45201	1		1.3205	1		1.04922	1
E1C0W7	Uncharacterized protein OS=Gallus gallus GN=ERO1L PE=4 SV=2 - [E1C0W7_CHICK]	7.13	2	3	3	4	463	52.8925	7.03467	1.12729	4	4.68032	1.01585	4	2.90244	1.05482	4	7.28585
E1C1Y0	Uncharacterized protein OS=Gallus gallus PE=3 SV=3 - [E1C1Y0_CHICK]	8.15	1	1	1	2	135	14.3524	5.85889	1.15732	2	19.2405	0.993938	2	3.39812	1.00275	2	12.3184
Q5ZK40	SWI/SNF-related matrix-associated actin-dependent regulator of chromatin subfamily B member 1 OS=Gallus gallus GN=SMARCB1 PE=2 SV=1 - [SNF5_CHICK]	11.92	3	3	3	4	386	44.4673	6.17627	0.974118	4	30.1057	0.999759	4	24.2901	0.985376	4	31.7371
F1NRZ4	Uncharacterized protein OS=Gallus gallus GN=RBM15 PE=4 SV=3 - [F1NRZ4_CHICK]	4.29	2	3	3	5	955	102.067	9.92041	0.834035	5	24.1887	0.823711	5	48.9949	0.974715	5	3.04325
F1NZC2	AP-3 complex subunit mu-1 OS=Gallus gallus GN=AP3M1 PE=3 SV=2 - [F1NZC2_CHICK]	8.58	3	2	2	2	303	33.6177	9.37842	0.879505	2	6.95592	0.823778	2	12.6662	1.06489	2	5.29039
A0A1D5PYM6	Proteasomal ubiquitin receptor ADRM1 OS=Gallus gallus GN=ADRM1 PE=4 SV=1 - [A0A1D5PYM6_CHICK]	4.75	4	1	1	2	337	35.0855	6.21436	1.31772	2	50.0362	1.33252	2	91.7025	1.07379	2	23.4878
A0A1D5Q006	Protein CDV3 homolog OS=Gallus gallus GN=CDV3 PE=4 SV=1 - [A0A1D5Q006_CHICK]	58.33	2	6	6	8	204	21.6274	5.021	0.963171	8	8.59044	0.943616	8	8.10518	0.838488	8	13.7835
A0A1D5PDA1	Uncharacterized protein OS=Gallus gallus GN=ECH1 PE=4 SV=1 - [A0A1D5PDA1_CHICK]	16.56	1	4	4	4	308	33.5651	8.104	1.06818	4	30.2748	1.12669	4	28.4522	1.10964	4	27.1903
F1NY54	Uncharacterized protein OS=Gallus gallus GN=THRAP3 PE=4 SV=2 - [F1NY54_CHICK]	12.22	2	10	10	11	966	109.816	10.1694	0.979803	11	16.1694	1.0671	11	25.8931	0.924635	11	13.1065
F1N8L2	Uncharacterized protein OS=Gallus gallus PE=4 SV=3 - [F1N8L2_CHICK]	3.41	2	1	1	2	264	31.229	8.99756	1.47606	2	2.15303	1.14418	2	2.08396	1.11338	2	10.5516
Q98UJ8	Branched-chain alpha-keto acid dehydrogenase E1-alpha subunit (Fragment) OS=Gallus gallus PE=2 SV=1 - [Q98UJ8_CHICK]	6.02	3	2	2	4	432	48.8372	8.44092	1.08262	4	9.32814	1.3589	4	21.0213	1.11581	4	2.45552
A0A0S3P539	Nectin-4 OS=Gallus gallus PE=2 SV=1 - [A0A0S3P539_CHICK]	3.17	1	1	1	2	536	58.0488	6.16357	1.07505	2	48.4468	1.27693	2	46.3612	1.07267	2	8.04566
E1C934	Uncharacterized protein OS=Gallus gallus GN=CCBL2 PE=4 SV=2 - [E1C934_CHICK]	5.52	2	2	2	4	453	51.0513	7.92822	0.875732	4	9.47985	1.18799	4	13.8323	0.908543	4	15.9197
F1NRK4	Uncharacterized protein OS=Gallus gallus GN=LRRC1 PE=4 SV=2 - [F1NRK4_CHICK]	4.58	1	2	2	2	524	59.0556	4.91943	1.14612	2	26.3997	1.01047	2	16.4898	0.958759	2	11.2809
E1C3M7	Uncharacterized protein OS=Gallus gallus GN=CLN6 PE=4 SV=2 - [E1C3M7_CHICK]	6.62	1	1	1	2	317	36.746	8.45557	1.24686	2	20.8802	1.16112	2	17.444	1.38846	2	44.4378
Q5ZM92	Uncharacterized protein OS=Gallus gallus GN=DAZAP1 PE=2 SV=1 - [Q5ZM92_CHICK]	12.96	2	4	4	5	409	43.7393	8.57275	1.05874	5	17.7452	0.916725	5	3.40257	0.95538	5	19.388
A0A1D5PE48	Uncharacterized protein OS=Gallus gallus PE=4 SV=1 - [A0A1D5PE48_CHICK]	21.85	3	3	3	3	119	12.2861	4.75439	0.936765	3	2.25843	0.971794	3	10.6859	1.03836	3	8.13661
A0A1D5PNU7	Uncharacterized protein OS=Gallus gallus GN=NPTN PE=4 SV=1 - [A0A1D5PNU7_CHICK]	7.47	2	2	2	3	281	31.3029	6.55127	1.14001	3	18.0408	1.07462	3	17.1786	0.928255	3	0.0266598
A0A1D5PJL7	Uncharacterized protein OS=Gallus gallus GN=PM5 PE=4 SV=1 - [A0A1D5PJL7_CHICK]	5.71	1	6	6	7	1208	132.793	5.63037	1.03368	7	11.4586	0.984674	7	3.60933	1.01711	7	2.57251
E1BSP8	Uncharacterized protein OS=Gallus gallus GN=SEC24D PE=4 SV=3 - [E1BSP8_CHICK]	7.32	1	6	7	10	1038	113.779	7.13721	0.958142	9	14.0169	1.04335	9	10.8732	1.02547	9	5.31762
Q5ZM18	Nucleolar GTP-binding protein 1 OS=Gallus gallus GN=GTPBP4 PE=2 SV=1 - [Q5ZM18_CHICK]	6.5	8	3	4	4	631	73.8878	9.5249	0.9503	3	8.77483	1.00297	3	6.81791	1.08505	3	5.57031
A0A1D5NWG7	Uncharacterized protein OS=Gallus gallus GN=DOCK1 PE=4 SV=1 - [A0A1D5NWG7_CHICK]	1.38	1	3	3	4	1884	217.771	7.84033	0.948656	4	4.69185	0.83717	4	6.92241	0.871237	4	6.80366
F1NMC3	Uncharacterized protein OS=Gallus gallus GN=MTHFD1 PE=3 SV=1 - [F1NMC3_CHICK]	12.41	2	10	10	12	935	100.158	8.49951	0.934401	12	16.0927	1.10262	12	34.0845	1.03274	12	16.1732
A0A1D5P7R0	Uncharacterized protein OS=Gallus gallus PE=4 SV=1 - [A0A1D5P7R0_CHICK]	6.47	3	2	2	2	510	55.913	5.77002	1.28969	2	22.6363	0.976809	2	10.1836	0.989801	2	33.51
E1BUP6	Uncharacterized protein OS=Gallus gallus PE=4 SV=3 - [E1BUP6_CHICK]	11.3	3	5	5	5	531	60.6377	8.04541	0.90991	5	6.87467	0.864564	5	6.21746	0.773254	5	13.4138
E1C958	Uncharacterized protein OS=Gallus gallus GN=LGMN PE=4 SV=1 - [E1C958_CHICK]	4.41	1	2	2	2	431	49.2292	6.39209	0.920448	2	26.4944	0.898824	2	8.95832	0.903723	2	15.4208
A0A1D5PB98	Uncharacterized protein OS=Gallus gallus PE=4 SV=1 - [A0A1D5PB98_CHICK]	18.98	1	2	2	3	137	15.8091	6.23975	0.868184	3	6.69991	0.949224	3	1.04833	1.09416	3	43.2522
A0A1D5P079	Uncharacterized protein OS=Gallus gallus PE=4 SV=1 - [A0A1D5P079_CHICK]	10.34	2	6	6	7	735	84.4908	6.69775	1.27268	7	20.1146	1.111	7	14.1942	1.11098	7	12.3803
A0A1D5PWL5	Uncharacterized protein OS=Gallus gallus GN=VPS45 PE=4 SV=1 - [A0A1D5PWL5_CHICK]	8.84	6	4	4	4	498	56.8735	7.95752	0.965252	4	7.28667	0.922789	4	4.73234	0.929893	4	9.21014
A0A1D5NX04	Uncharacterized protein OS=Gallus gallus GN=REPS1 PE=4 SV=1 - [A0A1D5NX04_CHICK]	2.07	3	1	1	1	773	84.8133	6.26514	2.41535	1		2.30405	1		1.21501	1
Q92074	Beta-1,4-galactosyltransferase OS=Gallus gallus GN=CKI PE=2 SV=1 - [Q92074_CHICK]	6.35	1	1	1	1	362	40.9027	8.32373	1.44328	1		1.45694	1		1.5067	1
A0A1D5P4Y1	Uncharacterized protein OS=Gallus gallus PE=4 SV=1 - [A0A1D5P4Y1_CHICK]	6.65	1	3	3	3	962	104.348	8.68994	1.18631	3	16.6347	1.24698	3	13.5899	1.08586	3	11.6955
F1NHA9	PDZ and LIM domain protein 3 OS=Gallus gallus GN=PDLIM3 PE=4 SV=1 - [F1NHA9_CHICK]	34.29	2	6	6	8	315	34.4034	8.42627	1.2392	8	11.2321	1.40636	8	9.69021	1.17259	8	14.1231
A0A1D6UPT3	Cellular nucleic acid-binding protein OS=Gallus gallus GN=CNBP PE=4 SV=1 - [A0A1D6UPT3_CHICK]	16.67	2	1	2	2	132	14.5743	6.59521	1.00283	1		0.795127	1		0.840487	1
Q9DEH3	Diaphanous homologue OS=Gallus gallus PE=2 SV=1 - [Q9DEH3_CHICK]	2.31	4	3	3	4	1253	139.176	6.53662	0.85514	4	18.835	0.791425	4	12.4432	0.915833	4	7.17781
A0A1D5P4B1	Uncharacterized protein OS=Gallus gallus GN=NDUFA6 PE=4 SV=1 - [A0A1D5P4B1_CHICK]	15.57	1	2	2	3	122	14.3875	9.81787	0.818427	3	9.92244	0.734374	3	3.52057	0.855419	3	2.8229
F1NTL6	Uncharacterized protein OS=Gallus gallus GN=KIAA1671 PE=4 SV=1 - [F1NTL6_CHICK]	7.35	2	1	1	1	313	35.7385	6.45557	0.973207	1		0.719069	1		0.772019	1
F1P573	Uncharacterized protein OS=Gallus gallus GN=VKORC1L1 PE=4 SV=2 - [F1P573_CHICK]	6.25	1	1	1	2	176	19.7526	9.20264	0.846302	2	0.686066	0.958216	2	2.41592	0.88029	2	7.17304
E1BRU9	Uncharacterized protein OS=Gallus gallus GN=CROT PE=4 SV=3 - [E1BRU9_CHICK]	6.21	1	2	2	3	612	70.0157	6.31592	1.15599	3	7.11207	1.33211	3	10.409	2.19242	3	120.967
A0A1D5P075	Uncharacterized protein OS=Gallus gallus GN=PRPF6 PE=4 SV=1 - [A0A1D5P075_CHICK]	6.29	2	6	6	6	938	106.755	7.63525	1.00263	6	7.23618	0.988448	6	33.65	1.008	6	21.5373
F1P4F3	Lymphocyte antigen 86 OS=Gallus gallus GN=LY86 PE=4 SV=1 - [F1P4F3_CHICK]	5.63	2	1	1	2	160	18.0031	5.89697	1.23667	2	25.8765	1.00349	2	8.82577	1.06359	2	18.9791
F1P5A3	Uncharacterized protein OS=Gallus gallus GN=HAT1 PE=4 SV=2 - [F1P5A3_CHICK]	5.39	2	2	2	2	408	47.9519	5.49072	0.80072	2	4.87301	1.0233	2	28.8171	0.891592	2	14.0709
A0A1D5P6F4	Uncharacterized protein OS=Gallus gallus GN=LOC429249 PE=4 SV=1 - [A0A1D5P6F4_CHICK]	1.62	2	2	2	2	2099	229.027	5.47803	1.13775	2	4.6436	1.25426	2	23.9261	1.187	2	0.454533
A0A1D5P892	Uncharacterized protein OS=Gallus gallus GN=SRSF6 PE=4 SV=1 - [A0A1D5P892_CHICK]	15.8	4	6	7	11	348	40.1487	11.5024	0.934046	7	19.5559	0.863583	7	12.728	0.939087	7	3.90482
Q58I02	Uncharacterized protein OS=Gallus gallus GN=PBEF1 PE=2 SV=1 - [Q58I02_CHICK]	10.95	5	4	4	5	493	55.5526	7.12256	0.980182	5	8.00276	0.915326	5	3.6474	1.01896	5	19.8147
A0A0A0MQ61	Uncharacterized protein OS=Gallus gallus GN=LOC100859645 PE=3 SV=1 - [A0A0A0MQ61_CHICK]	28.05	4	1	6	10	221	25.2064	8.22119	0.687386	1		0.868213	1		0.82358	1
E1C4C7	Uncharacterized protein OS=Gallus gallus GN=RPA3 PE=4 SV=2 - [E1C4C7_CHICK]	25.62	1	2	2	3	121	13.4598	5.08447	0.965718	3	4.38362	1.11748	3	10.0274	0.990686	3	15.9122
Q5ZLL2	Coronin OS=Gallus gallus GN=RCJMB04_5k5 PE=2 SV=1 - [Q5ZLL2_CHICK]	6.83	4	4	4	5	923	100.105	5.75732	1.03123	5	14.465	1.11992	5	9.85868	1.04169	5	14.9171
E1BVZ7	Uncharacterized protein OS=Gallus gallus GN=DYNLT3 PE=4 SV=1 - [E1BVZ7_CHICK]	15.52	1	1	1	1	116	13.0683	6.23975	1.01018	1		0.920665	1		1.02958	1
E1BVG8	Uncharacterized protein OS=Gallus gallus GN=RAB3GAP2 PE=4 SV=3 - [E1BVG8_CHICK]	6.01	3	6	7	10	1382	154.408	5.2876	0.991732	6	19.103	0.938338	6	16.5807	0.960521	6	1.94015
A0A1D5PY50	Uncharacterized protein OS=Gallus gallus PE=4 SV=1 - [A0A1D5PY50_CHICK]	17.65	1	1	1	2	85	9.32164	8.55811	0.985927	2	6.13826	1.06563	2	8.0202	1.06477	2	14.0624
A0A1D5PXT0	Uncharacterized protein OS=Gallus gallus PE=4 SV=1 - [A0A1D5PXT0_CHICK]	21.99	1	5	5	6	241	27.1729	8.14795	1.00945	6	16.0569	1.05902	6	14.9327	1.03955	6	24.4555
F1NT45	Uncharacterized protein OS=Gallus gallus GN=NIFK PE=4 SV=2 - [F1NT45_CHICK]	10.11	1	2	2	2	277	31.397	10.3306	1.00488	2	5.87738	1.36649	2	49.5869	1.45637	2	38.0052
F1NSI8	ADP-ribosylation factor-like protein 8A OS=Gallus gallus GN=ARL8A PE=3 SV=3 - [F1NSI8_CHICK]	37.63	3	2	4	4	186	21.446	7.76709	0.929009	2	17.6408	1.02238	2	16.269	0.944461	2	0.706865
Q5ZLR3	Uncharacterized protein OS=Gallus gallus GN=RCJMB04_5c4 PE=2 SV=1 - [Q5ZLR3_CHICK]	5.96	5	2	2	2	470	54.5807	6.27783	0.931394	2	6.96934	1.25414	2	74.0983	0.998836	2	12.0629
A0A1D5P5X7	Uncharacterized protein OS=Gallus gallus GN=LOC772071 PE=4 SV=1 - [A0A1D5P5X7_CHICK]	11.4	3	5	7	7	605	65.6423	8.47021	0.851239	5	6.22875	1.09036	5	28.8814	1.02248	5	21.3756
A0A1D5PUI1	Uncharacterized protein OS=Gallus gallus PE=4 SV=1 - [A0A1D5PUI1_CHICK]	3.52	1	2	3	3	881	96.3816	8.48486	1.33938	2	42.6651	1.25597	2	19.4759	1.11789	2	3.52074
P42324	Hippocalcin-like protein 1 OS=Gallus gallus GN=HPCAL1 PE=1 SV=2 - [HPCL1_CHICK]	10.36	3	2	2	3	193	22.255	5.35107	0.93907	3	12.2125	0.85541	3	29.5172	0.945878	3	1.88345
A0A1D5NZ09	Uncharacterized protein OS=Gallus gallus GN=PNPT1 PE=4 SV=1 - [A0A1D5NZ09_CHICK]	5.32	3	3	3	4	733	80.4109	7.23975	1.09997	4	31.5815	0.986688	4	17.9115	1.09344	4	22.5558
F1NBL6	Uncharacterized protein OS=Gallus gallus GN=XPO5 PE=3 SV=3 - [F1NBL6_CHICK]	5.14	2	6	6	7	1206	136.61	5.75732	0.992372	7	21.6742	1.00482	7	14.8733	1.06304	7	17.5198
F1NRB3	Oxysterol-binding protein OS=Gallus gallus GN=OSBP2 PE=3 SV=2 - [F1NRB3_CHICK]	3	1	1	3	4	800	89.4925	7.12256	1.02332	1		0.808177	1		1.01424	1
A0A1D5PAP2	Uncharacterized protein OS=Gallus gallus GN=RRP1B PE=4 SV=1 - [A0A1D5PAP2_CHICK]	4.92	3	4	4	6	752	84.0541	9.40771	0.895308	6	11.4838	0.939342	6	15.9446	1.03472	6	5.67062
A0A1D5PKL9	Uncharacterized protein OS=Gallus gallus GN=ITGA4 PE=4 SV=1 - [A0A1D5PKL9_CHICK]	3.92	1	4	4	5	1021	113.894	6.65381	0.930971	5	41.9937	0.852146	5	10.6299	0.870639	5	4.16075
F1NL71	Uncharacterized protein OS=Gallus gallus GN=CCDC47 PE=4 SV=2 - [F1NL71_CHICK]	6.44	1	2	2	2	481	55.6243	4.90674	1.00798	2	17.3303	1.06208	2	21.0852	1.11234	2	7.71208
A0A1D5P8P1	Uncharacterized protein OS=Gallus gallus GN=RAB3A PE=4 SV=1 - [A0A1D5P8P1_CHICK]	12.88	15	2	3	6	264	29.4966	5.38916	0.905012	2	6.26449	0.88991	2	4.27991	0.81975	2	6.11163
Q5ZIM6	Protein AATF OS=Gallus gallus GN=AATF PE=2 SV=1 - [AATF_CHICK]	5.4	1	2	2	3	574	65.0069	4.94482	0.935036	3	7.40624	1.02726	3	13.4852	1.03593	3	8.21188
F1NKQ7	Uncharacterized protein OS=Gallus gallus GN=FADD PE=4 SV=3 - [F1NKQ7_CHICK]	21.03	1	2	2	3	195	22.8048	6.29053	1.00265	3	1.97819	1.04012	3	11.288	1.01715	3	3.06781
A0A1D5PIU8	Uncharacterized protein OS=Gallus gallus GN=LRBA PE=4 SV=1 - [A0A1D5PIU8_CHICK]	3.09	8	8	8	10	2846	316.469	5.68115	0.970224	10	16.0215	1.06741	10	21.2255	0.976664	10	12.0249
C7G537	ADF actin binding protein OS=Gallus gallus GN=COTL1 PE=2 SV=1 - [C7G537_CHICK]	30.99	1	4	4	4	142	16.0961	5.43994	1.0601	4	0.48316	0.948849	4	4.16395	0.974382	4	12.8028
E1BVT0	Uncharacterized protein OS=Gallus gallus GN=RALB PE=4 SV=3 - [E1BVT0_CHICK]	22.33	1	2	4	5	206	23.3339	6.62451	0.980913	3	2.96114	0.920293	3	9.26138	0.890282	3	1.6749
E1BQE4	Uncharacterized protein OS=Gallus gallus GN=RBM26 PE=4 SV=2 - [E1BQE4_CHICK]	2.87	2	3	3	3	976	109.994	9.0415	0.965146	3	1.07469	0.933122	3	6.61501	0.90331	3	2.93702
F1NWF6	Asparagine synthetase [glutamine-hydrolyzing] OS=Gallus gallus GN=ASNS PE=4 SV=1 - [F1NWF6_CHICK]	8.91	3	4	4	4	561	64.0278	6.771	0.96671	4	14.9192	1.03762	4	37.5132	1.0364	4	7.8578
A0A1D5P2T8	Uncharacterized protein OS=Gallus gallus PE=4 SV=1 - [A0A1D5P2T8_CHICK]	17.14	1	1	1	1	105	12.2962	9.67139	0.882209	1		0.955579	1		0.767768	1
A0A1D5PFF1	Uncharacterized protein OS=Gallus gallus PE=4 SV=1 - [A0A1D5PFF1_CHICK]	30.29	2	5	5	10	175	19.6112	10.0376	1.04289	10	8.92444	1.01219	10	10.307	0.959021	10	11.0242
A0A1D5NZG5	Uncharacterized protein OS=Gallus gallus GN=TRMT1L PE=4 SV=1 - [A0A1D5NZG5_CHICK]	3.41	2	2	2	2	646	72.5469	6.44287	1.02541	2	2.49012	1.01799	2	0.474001	0.903525	2	7.64311
F1P1V5	Uncharacterized protein OS=Gallus gallus PE=4 SV=3 - [F1P1V5_CHICK]	5.15	1	1	1	2	233	25.5183	6.7124	0.910074	2	9.95287	0.897001	2	1.96229	1.08902	2	0.295666
A0A1D5PD31	Uncharacterized protein OS=Gallus gallus GN=GAK PE=4 SV=1 - [A0A1D5PD31_CHICK]	2.85	6	3	3	4	1226	135.533	5.41455	1.03458	4	10.2355	0.890531	4	6.12131	0.95575	4	6.93821
A0A1D5PI08	Uncharacterized protein OS=Gallus gallus GN=LARP7 PE=4 SV=1 - [A0A1D5PI08_CHICK]	4.71	4	3	3	4	595	67.7013	9.5542	0.992041	4	3.34581	1.01528	4	8.41603	1.0846	4	9.35712
F1NQF9	Uncharacterized protein OS=Gallus gallus PE=4 SV=3 - [F1NQF9_CHICK]	3.15	2	4	4	5	1363	149.31	6.23975	0.982027	5	13.7548	0.996726	5	23.9567	0.897171	5	15.7337
Q76EY7	Syndecan OS=Gallus gallus GN=SDC2 PE=2 SV=1 - [Q76EY7_CHICK]	6.97	3	1	1	1	201	22.0729	4.75439	0.854068	1		0.726786	1		0.989755	1
F1P470	D-dopachrome decarboxylase OS=Gallus gallus GN=DDT PE=4 SV=1 - [F1P470_CHICK]	28.81	2	3	3	4	118	12.7987	7.13721	0.939001	4	7.33739	0.830137	4	24.3951	0.867539	4	6.65921
E1BZN6	Receptor expression-enhancing protein OS=Gallus gallus GN=REEP5 PE=3 SV=1 - [E1BZN6_CHICK]	25.4	3	5	5	6	189	21.47	7.29834	1.04586	6	25.7122	1.01542	6	18.0591	0.950569	6	11.4052
Q8QG67	Glutathione peroxidase OS=Gallus gallus GN=GPX4 PE=2 SV=3 - [Q8QG67_CHICK]	24.71	2	4	4	4	170	19.3836	7.85498	1.16141	4	4.20197	1.09495	4	3.74914	0.937818	4	6.30345
A0A1D5PLD7	Uncharacterized protein OS=Gallus gallus GN=APLP2 PE=4 SV=1 - [A0A1D5PLD7_CHICK]	4.73	3	2	2	2	697	79.603	4.84326	1.26351	2	20.3034	1.26467	2	1.08037	1.10814	2	13.7088
F1NHH2	Uncharacterized protein OS=Gallus gallus GN=LLGL1 PE=4 SV=3 - [F1NHH2_CHICK]	7.52	1	5	5	5	1050	114.917	6.65381	1.05365	5	11.6275	1.10447	5	21.7577	1.07067	5	8.42031
E1C3T8	Uncharacterized protein OS=Gallus gallus PE=4 SV=2 - [E1C3T8_CHICK]	4.14	1	1	1	1	290	33.1855	6.22705	0.909143	1		0.870176	1		0.969124	1
Q5ZKR8	DNA helicase OS=Gallus gallus GN=MCM6 PE=2 SV=1 - [Q5ZKR8_CHICK]	13.58	4	10	10	10	825	93.2453	5.46533	1.11819	10	11.5688	1.06025	10	13.3037	1.03947	10	6.25049
Q90828	Cytoplasmic dynein 1 light intermediate chain 1 OS=Gallus gallus GN=DYNC1LI1 PE=1 SV=1 - [DC1L1_CHICK]	13.4	2	5	5	5	515	55.8583	6.11279	1.06371	5	8.5774	1.07014	5	4.24481	1.06097	5	11.0342
A0A1D5P145	Uncharacterized protein OS=Gallus gallus GN=DIP2C PE=4 SV=1 - [A0A1D5P145_CHICK]	2.19	4	3	3	4	1555	170.709	7.32764	1.04332	4	12.5428	0.94766	4	12.5397	1.0661	4	15.4416
F1NDN4	Structural maintenance of chromosomes protein OS=Gallus gallus GN=SMC4 PE=3 SV=2 - [F1NDN4_CHICK]	2.62	4	3	3	4	1300	148.347	6.48096	0.9966	4	10.3109	0.989088	4	19.1833	1.05004	4	13.9411
F1NRH6	Rho-associated protein kinase OS=Gallus gallus GN=ROCK1 PE=3 SV=2 - [F1NRH6_CHICK]	4.12	3	2	3	3	1358	158.573	5.88428	1.00353	2	7.44091	0.963193	2	3.74499	1.00594	2	6.06273
A0A1D5P5C8	Transcription elongation factor SPT5 OS=Gallus gallus GN=SUPT5H PE=4 SV=1 - [A0A1D5P5C8_CHICK]	4.47	2	3	3	3	1074	119.655	5.2876	1.02495	3	3.25297	1.23639	3	10.3398	1.08431	3	3.22492
A0A1D5PWH6	THO complex subunit 5 homolog OS=Gallus gallus GN=THOC5 PE=4 SV=1 - [A0A1D5PWH6_CHICK]	2.55	2	2	2	3	666	76.47	6.50732	0.935789	3	5.07972	0.906981	3	7.02402	1.06212	3	1.56912
Q5ZIM5	Methionine aminopeptidase 1 OS=Gallus gallus GN=METAP1 PE=2 SV=1 - [MAP1_CHICK]	4.42	1	1	1	1	385	43.0933	7.45947	1.26138	1		1.04474	1		1.25241	1
A0A1D5PB07	Uncharacterized protein OS=Gallus gallus GN=CWH43 PE=4 SV=1 - [A0A1D5PB07_CHICK]	3.6	4	2	2	2	694	77.4578	8.52881	1.21667	2	32.0069	1.39957	2	1.62495	1.35825	2	0.91926
F1NR71	Uncharacterized protein OS=Gallus gallus GN=PSMD7 PE=4 SV=3 - [F1NR71_CHICK]	19.74	2	5	5	8	304	34.6682	6.41748	0.990753	8	24.1454	1.02622	8	16.1942	0.969815	8	14.5552
A0A1D5PHF2	Uncharacterized protein OS=Gallus gallus GN=ATP5J2 PE=4 SV=1 - [A0A1D5PHF2_CHICK]	29.11	2	2	2	4	79	9.22487	10.2427	0.897753	4	12.7521	0.896925	4	20.1965	0.969086	4	11.9612
E1BZ79	Mevalonate kinase OS=Gallus gallus GN=MVK PE=3 SV=3 - [E1BZ79_CHICK]	7.56	2	2	2	2	397	41.8557	6.41748	1.01385	2	28.2919	0.971475	2	27.6484	1.0942	2	21.7245
F1NZB4	Uncharacterized protein OS=Gallus gallus GN=NUP210 PE=4 SV=3 - [F1NZB4_CHICK]	3.87	1	6	6	6	1937	211.897	7.15186	1.00604	6	10.0784	1.03209	6	5.99938	1.16559	6	8.40818
Q5ZJA5	Uncharacterized protein OS=Gallus gallus GN=SRPRB PE=2 SV=1 - [Q5ZJA5_CHICK]	20.16	1	5	5	6	258	28.129	8.54346	0.95768	6	9.68433	0.8903	6	17.827	0.998293	6	5.78246
P62303	Small nuclear ribonucleoprotein E OS=Gallus gallus GN=SNRPE PE=3 SV=1 - [RUXE_CHICK]	11.96	1	1	1	7	92	10.7966	9.43701	0.902802	7	17.8306	0.897488	7	37.404	0.92987	7	19.4214
F1NUE0	Uncharacterized protein OS=Gallus gallus GN=SRI PE=4 SV=2 - [F1NUE0_CHICK]	33.06	3	4	4	4	121	13.9548	7.21045	0.793809	4	16.5097	0.790825	4	16.4125	0.940777	4	8.95456
F1NPA3	Uncharacterized protein OS=Gallus gallus GN=ARID4A PE=4 SV=3 - [F1NPA3_CHICK]	1.28	5	1	1	1	1252	141.661	5.08447	0.933464	1		0.994394	1		0.911626	1
P83145	Ribonuclease UK114 (Fragments) OS=Gallus gallus PE=1 SV=2 - [UK114_CHICK]	23.08	1	1	1	2	39	4.0812	6.39209	0.856069	2	6.11298	0.892414	2	1.91616	0.806443	2	16.5689
F1NIE8	Uncharacterized protein OS=Gallus gallus GN=RANGAP1 PE=4 SV=1 - [F1NIE8_CHICK]	16.06	2	9	9	11	579	62.9071	4.76709	0.992056	11	10.4521	0.98048	11	14.7069	1.01539	11	16.3205
Q1G1I6	PACSIN 3 OS=Gallus gallus GN=PACSIN3 PE=2 SV=1 - [Q1G1I6_CHICK]	3.66	2	1	1	1	437	50.711	5.99854	0.899716	1		1.23581	1		0.871423	1
A0A1D5P9P4	Uncharacterized protein OS=Gallus gallus PE=4 SV=1 - [A0A1D5P9P4_CHICK]	11.11	2	3	3	5	288	32.2155	9.979	1.08671	5	23.5177	1.3871	5	29.7012	0.918093	5	19.9331
Q9PWP5	Myosin light chain phosphatase small subunit major isoform OS=Gallus gallus PE=2 SV=1 - [Q9PWP5_CHICK]	14.29	4	2	2	2	161	18.5034	9.46631	0.917398	2	15.5228	0.89384	2	20.9471	0.920878	2	2.24288
F1NLI6	Uncharacterized protein OS=Gallus gallus PE=4 SV=3 - [F1NLI6_CHICK]	5.09	8	2	2	4	747	83.4498	9.0708	1.13267	2	24.7052	0.985152	2	36.3918	0.879145	2	23.6699
E1C6A6	Uncharacterized protein OS=Gallus gallus GN=AHCTF1 PE=4 SV=3 - [E1C6A6_CHICK]	1.98	1	3	3	5	2268	252.491	5.64307	1.04809	5	4.68202	1.10618	5	8.84421	1.03367	5	4.77487
Q90887	Mannose 6-Phosphate Receptor (Fragment) OS=Gallus gallus PE=2 SV=1 - [Q90887_CHICK]	16.15	1	1	1	3	130	14.464	4.48779	1.17381	3	1.31373	1.21963	3	3.28427	1.2874	3	5.79332
A0A1D5P607	Uncharacterized protein OS=Gallus gallus GN=MRPS9 PE=4 SV=1 - [A0A1D5P607_CHICK]	12.35	2	2	2	3	340	38.3601	9.5542	0.965069	2	7.89613	0.961252	2	1.62769	1.05696	2	4.2245
Q5ZJI7	Uncharacterized protein OS=Gallus gallus GN=ARPC1A PE=2 SV=1 - [Q5ZJI7_CHICK]	21.35	1	6	6	7	370	41.6628	8.30908	1.02534	7	11.7528	1.13258	7	13.8565	1.18928	7	9.40461
E1C837	Uncharacterized protein OS=Gallus gallus GN=STRN PE=4 SV=2 - [E1C837_CHICK]	8.13	1	3	4	4	800	87.8345	5.14795	1.16531	3	19.4261	1.3603	3	1.31403	1.04458	3	2.28892
F1NYJ1	Uncharacterized protein OS=Gallus gallus GN=CTSL2 PE=3 SV=2 - [F1NYJ1_CHICK]	7.65	2	2	2	2	353	40.1493	6.40479	0.863153	2	8.9006	1.12583	2	1.08808	1.11135	2	7.7989
A0A1D5PC04	Uncharacterized protein OS=Gallus gallus PE=4 SV=1 - [A0A1D5PC04_CHICK]	17.05	1	1	3	3	264	30.7618	6.27783	0.848823	1		1.00785	1		1.21059	1
A0A1D5P9H2	Uncharacterized protein OS=Gallus gallus GN=MYEF2 PE=4 SV=1 - [A0A1D5P9H2_CHICK]	6.51	2	4	4	5	614	65.5775	9.20264	0.968107	5	3.9062	1.04166	5	12.0611	0.938262	5	6.04715
E1BZJ9	Uncharacterized protein OS=Gallus gallus GN=SCLY PE=4 SV=1 - [E1BZJ9_CHICK]	19.15	1	5	6	6	423	45.5253	7.15186	1.2111	5	15.3148	1.08176	5	33.9288	1.09442	5	37.8902
A0A1D5NZW2	Uncharacterized protein OS=Gallus gallus GN=NMNAT1 PE=4 SV=1 - [A0A1D5NZW2_CHICK]	9.93	1	2	2	3	282	32.1678	8.646	1.03865	3	2.49982	1.24177	3	13.6697	1.24544	3	9.07989
F1NC47	Uncharacterized protein OS=Gallus gallus GN=BNIP1 PE=4 SV=2 - [F1NC47_CHICK]	8.26	1	1	1	2	230	26.0868	9.14404	1.1689	2	14.4629	1.25565	2	8.01886	1.09177	2	15.0272
E1BQ86	Uncharacterized protein OS=Gallus gallus GN=SUN1 PE=4 SV=3 - [E1BQ86_CHICK]	10.26	1	6	6	6	906	102.755	6.97607	0.957421	6	6.04351	1.11568	6	27.2327	1.03804	6	15.0888
A0A1D5PM20	Integrin alpha-8 OS=Gallus gallus GN=ITGA8 PE=4 SV=1 - [A0A1D5PM20_CHICK]	2.2	3	1	1	1	998	110.635	5.89697	1.30953	1		1.13829	1		1.14585	1
A0A1D5P8J3	Uncharacterized protein OS=Gallus gallus PE=4 SV=1 - [A0A1D5P8J3_CHICK]	10.88	1	2	4	5	294	34.7951	10.2427	0.8459	2	5.80238	1.06437	2	16.004	1.12378	2	4.7195
A0A1D5PCQ6	Uncharacterized protein OS=Gallus gallus PE=4 SV=1 - [A0A1D5PCQ6_CHICK]	4.32	1	1	1	2	370	41.2156	8.14795	0.884819	2	0.136954	0.873311	2	2.9624	0.929989	2	0.824066
F1NM13	Ankyrin repeat and MYND domain-containing protein 2 OS=Gallus gallus GN=ANKMY2 PE=4 SV=1 - [F1NM13_CHICK]	10	2	3	3	3	460	51.6149	6.23975	1.04625	3	12.4551	0.97892	3	7.62377	1.01804	3	0.693799
A0A1D5NTG2	Uncharacterized protein OS=Gallus gallus GN=RBM14 PE=4 SV=1 - [A0A1D5NTG2_CHICK]	10.8	2	5	5	5	750	77.2595	9.51025	0.991651	5	9.90612	0.945224	5	20.3297	0.997774	5	18.516
E1C976	Uncharacterized protein OS=Gallus gallus PE=4 SV=3 - [E1C976_CHICK]	12.9	1	1	1	1	217	25.3415	5.37646	1.12003	1		1.39016	1		0.964714	1
A0A1D5PNU2	Uncharacterized protein OS=Gallus gallus GN=APOH PE=4 SV=1 - [A0A1D5PNU2_CHICK]	4.55	1	1	1	1	374	41.0662	8.22119	0.487974	1		0.458486	1		0.515091	1
E1BSM9	Uncharacterized protein OS=Gallus gallus GN=KDELC1 PE=4 SV=3 - [E1BSM9_CHICK]	10.4	1	4	4	4	500	57.8571	7.26904	1.08526	4	21.7782	1.07237	4	31.6344	1.03179	4	29.0959
Q9PSS9	Gallus Gallus mRNA encoding a tropomyosin (probably non-muscle), homologous to a human heat stable cytoskeletal protein having an apparent molecular weight of 36000 Dalton (hscp 36) (Fragment) OS=Gallus gallus PE=2 SV=1 - [Q9PSS9_CHICK]	61.54	1	2	4	6	78	8.90355	4.41162	1.82395	3	10.6176	1.32601	3	1.79836	1.28663	3	20.7759
A0A1D5NYP9	Uncharacterized protein OS=Gallus gallus GN=TRIM7.2 PE=4 SV=1 - [A0A1D5NYP9_CHICK]	8.93	2	3	3	3	504	56.4093	5.47803	1.01481	3	11.7337	0.965087	3	4.81916	1.05085	3	37.5431
F1P4X9	Uncharacterized protein OS=Gallus gallus GN=INTS1 PE=4 SV=3 - [F1P4X9_CHICK]	2.28	1	4	4	5	2196	246.424	5.98584	1.09011	5	10.7431	1.01169	5	7.19349	1.02248	5	11.8963
A0A1D5P7M3	Uncharacterized protein OS=Gallus gallus GN=CUL4B PE=4 SV=1 - [A0A1D5P7M3_CHICK]	6.12	3	5	5	6	883	101.24	7.91357	0.935696	6	17.9179	0.918664	6	5.17951	0.948029	6	6.87933
A0A1D5NV75	Uncharacterized protein OS=Gallus gallus GN=LOC100858304 PE=4 SV=1 - [A0A1D5NV75_CHICK]	20.75	3	5	5	6	294	33.1454	5.57959	1.00775	6	14.6269	0.969691	6	9.33103	1.03888	6	5.83277
B1B565	Angiopoietin-like protein 3 OS=Gallus gallus PE=2 SV=1 - [B1B565_CHICK]	7.33	2	3	3	3	464	53.4451	5.24951	0.987082	3	25.9704	0.979061	3	39.3	1.12399	3	33.8787
Q5ZI00	Uncharacterized protein OS=Gallus gallus GN=NDUFA9 PE=2 SV=1 - [Q5ZI00_CHICK]	14.02	3	5	5	6	378	43.0526	9.37842	0.905608	6	13.0727	0.885595	6	14.6449	0.956909	6	7.39121
A0A1D5P7L9	Pleckstrin homology domain-containing family F member 2 OS=Gallus gallus GN=PLEKHF2 PE=4 SV=1 - [A0A1D5P7L9_CHICK]	8.43	2	1	1	1	249	27.7578	8.07471	1.04663	1		1.3707	1		1.20278	1
A0A1D5PM61	Uncharacterized protein OS=Gallus gallus PE=4 SV=1 - [A0A1D5PM61_CHICK]	14.83	4	3	5	7	344	39.4077	5.80811	1.07032	5	30.7653	1.22359	5	77.6042	1.03483	5	36.8697
Q5ZJL1	Polypeptide N-acetylgalactosaminyltransferase OS=Gallus gallus GN=GALNT1 PE=2 SV=1 - [Q5ZJL1_CHICK]	6.08	1	2	3	3	559	64.0314	7.82568	1.28163	2	32.964	1.20922	2	27.2267	1.19041	2	1.64788
A0A1D5PIT6	Uncharacterized protein OS=Gallus gallus GN=TMEM2 PE=4 SV=1 - [A0A1D5PIT6_CHICK]	4.1	2	4	6	8	1268	141.421	8.55811	0.982378	4	16.2664	0.914756	4	7.73675	0.954724	4	22.2838
A0A0F6YFH3	Selenoprotein U OS=Gallus gallus PE=2 SV=1 - [A0A0F6YFH3_CHICK]	21.88	4	4	4	5	224	24.9189	8.82178	0.940941	5	6.28681	0.917155	5	10.1993	0.966826	5	10.0225
F1NYP8	Uncharacterized protein OS=Gallus gallus GN=CPXM2 PE=4 SV=3 - [F1NYP8_CHICK]	4.44	3	1	3	3	721	82.4791	6.82959	1.21299	1		1.32919	1		1.62037	1
E1C525	Uncharacterized protein OS=Gallus gallus GN=EXOSC10 PE=4 SV=1 - [E1C525_CHICK]	5.49	2	4	4	4	910	103.838	7.91357	1.16303	3	12.5909	1.16931	3	1.27601	1.11356	3	25.2297
Q5ZIR1	Endophilin-B1 OS=Gallus gallus GN=SH3GLB1 PE=2 SV=1 - [SHLB1_CHICK]	14.21	3	5	5	8	366	40.7697	6.29053	0.95163	8	8.37749	0.984744	8	27.8201	0.909665	8	9.95402
Q5ZHW5	Proteasome subunit alpha type OS=Gallus gallus GN=RCJMB04_32j6 PE=2 SV=1 - [Q5ZHW5_CHICK]	16.47	2	1	1	2	85	9.12879	9.27588	0.883813	2	4.77684	0.902657	2	6.71432	0.888541	2	2.6567
A0A1D5P3K4	Uncharacterized protein OS=Gallus gallus GN=NDUFA8 PE=4 SV=1 - [A0A1D5P3K4_CHICK]	6.98	1	1	1	1	172	20.1121	8.11865	0.96241	1		2.12756	1		1.14028	1
Q5ZKG8	Golgi to ER traffic protein 4 homolog OS=Gallus gallus GN=GET4 PE=2 SV=1 - [GET4_CHICK]	7.05	1	2	2	2	312	34.6263	5.5542	0.991881	2	11.2317	0.897241	2	4.64195	1.05475	2	34.2313
A0A1D5PEP2	Uncharacterized protein OS=Gallus gallus PE=4 SV=1 - [A0A1D5PEP2_CHICK]	3.92	1	2	2	4	740	79.4842	6.03662	1.15187	4	13.5746	1.21299	4	10.8185	1.02469	4	19.6734
E1BWG1	Uncharacterized protein OS=Gallus gallus GN=F13A1 PE=4 SV=2 - [E1BWG1_CHICK]	8.02	3	5	5	6	736	83.6983	6.65381	0.984517	6	9.35644	0.938869	6	24.4751	0.90682	6	8.66435
D0VWW3	Succinate dehydrogenase cytochrome b, large subunit OS=Gallus gallus PE=1 SV=1 - [D0VWW3_CHICK]	9.29	1	1	1	1	140	15.3652	9.70068	0.910225	1		0.978575	1		1.10682	1
Q5ZK62	Arf-GAP with coiled-coil, ANK repeat and PH domain-containing protein 2 OS=Gallus gallus GN=ACAP2 PE=2 SV=1 - [ACAP2_CHICK]	4.61	2	3	3	3	781	88.3986	6.771	0.929171	3	23.1657	1.23184	3	26.9919	0.973725	3	12.0099
F1NRP6	Uncharacterized protein OS=Gallus gallus GN=FAM171A1 PE=4 SV=2 - [F1NRP6_CHICK]	2.58	1	1	1	1	893	98.8064	6.26514	1.01212	1		1.39578	1		1.04137	1
A0A1D5PFT8	Uncharacterized protein OS=Gallus gallus PE=4 SV=1 - [A0A1D5PFT8_CHICK]	16.61	1	2	5	6	301	34.5328	9.36377	0.923244	2	12.9428	0.881242	2	8.44785	0.94236	2	6.22513
F1P212	Uncharacterized protein OS=Gallus gallus GN=TMX3 PE=4 SV=3 - [F1P212_CHICK]	10.94	1	4	4	5	448	50.5992	4.80518	1.07509	5	4.09578	1.057	5	4.99712	1.1076	5	4.83501
A0A1D5P6I0	Uncharacterized protein OS=Gallus gallus GN=PRIM1 PE=4 SV=1 - [A0A1D5P6I0_CHICK]	5.58	4	2	2	2	394	44.9627	7.2251	1.136	2	10.3835	1.26358	2	7.04293	1.3085	2	11.1624
F1NW50	Uncharacterized protein OS=Gallus gallus GN=ATP6V1H PE=4 SV=3 - [F1NW50_CHICK]	8.96	1	3	3	3	480	55.443	6.40479	1.03141	3	16.9886	1.07125	3	58.2508	1.01789	3	5.57615
A0A1D5PJN1	Uncharacterized protein OS=Gallus gallus GN=BIRC6 PE=4 SV=1 - [A0A1D5PJN1_CHICK]	0.33	2	1	1	1	4812	525.028	6.04932	1.04837	1		3.66559	1		1.0585	1
R4GIC2	Uncharacterized protein OS=Gallus gallus GN=GUCA2B PE=4 SV=1 - [R4GIC2_CHICK]	33.64	1	4	4	5	110	12.1021	5.47803	0.699805	5	13.4847	0.633431	5	31.2769	0.747076	5	19.0967
E1C699	Uncharacterized protein OS=Gallus gallus GN=NDUFV3 PE=4 SV=2 - [E1C699_CHICK]	4.6	1	1	1	1	391	42.7888	6.82959	2.17128	1		1.90831	1		2.16096	1
P20763	Ig lambda chain C region OS=Gallus gallus PE=4 SV=1 - [LAC_CHICK]	28.16	2	4	4	18	103	11.3535	6.50732	0.475114	18	34.0091	0.474363	18	24.3723	0.527944	18	32.2974
A0A1D5NYM9	Uncharacterized protein OS=Gallus gallus GN=RPL35A PE=4 SV=1 - [A0A1D5NYM9_CHICK]	24.3	2	3	3	6	107	12.2006	11.0483	0.946246	6	31.0467	0.916593	6	1.56876	1.08873	6	4.60844
E1BWA9	Uncharacterized protein OS=Gallus gallus GN=FAM3C PE=4 SV=1 - [E1BWA9_CHICK]	7.49	1	2	2	2	227	24.7947	8.29443	0.758937	2	62.1597	0.651452	2	104.155	0.734099	2	58.5737
A0A1D5NWA4	Uncharacterized protein OS=Gallus gallus GN=HEXA PE=4 SV=1 - [A0A1D5NWA4_CHICK]	4.7	4	2	2	3	489	55.1088	6.39209	1.02289	3	2.8929	0.960692	3	1.02621	0.900204	3	1.01866
F1NJU5	Uncharacterized protein OS=Gallus gallus GN=C8A PE=4 SV=2 - [F1NJU5_CHICK]	3.15	1	1	1	1	603	67.6812	6.52197	0.975093	1		0.814367	1		1.07525	1
Q04929	Adapter molecule crk OS=Gallus gallus GN=CRK PE=1 SV=1 - [CRK_CHICK]	15.74	2	4	4	4	305	33.7848	5.56689	0.917524	4	17.2414	0.957082	4	1.16439	0.902545	4	12.2459
A0A1D5PN56	Uncharacterized protein OS=Gallus gallus PE=4 SV=1 - [A0A1D5PN56_CHICK]	5.66	1	1	1	3	212	23.9435	6.43018	0.827908	3	3.89106	1.15788	3	11.8884	1.00972	3	1.78142
A0A1D5NYQ8	Uncharacterized protein OS=Gallus gallus GN=ASCC1 PE=4 SV=1 - [A0A1D5NYQ8_CHICK]	5.79	5	1	1	1	190	21.1125	9.1001	0.820891	1		1.57456	1		0.971334	1
A0A1D5NUY6	Uncharacterized protein OS=Gallus gallus GN=NDUFC2 PE=4 SV=1 - [A0A1D5NUY6_CHICK]	20	2	2	2	2	110	12.7659	9.08545	0.847581	2	9.69929	0.89238	2	3.17438	0.913553	2	1.38509
Q5ZIK9	Coatomer subunit epsilon OS=Gallus gallus GN=COPE PE=2 SV=1 - [COPE_CHICK]	24.35	1	6	6	8	308	34.3471	5.13525	0.98579	8	18.2418	0.898251	8	15.6818	0.917566	8	8.14563
A0A1D5PS04	Uncharacterized protein OS=Gallus gallus GN=RPTOR PE=4 SV=1 - [A0A1D5PS04_CHICK]	2.57	5	2	2	2	1208	135.416	7.25439	1.26047	2	11.7171	1.18857	2	50.8872	1.07472	2	17.8334
F1P0U3	Uncharacterized protein OS=Gallus gallus GN=RABGAP1 PE=4 SV=2 - [F1P0U3_CHICK]	3.27	4	2	2	2	1069	121.642	5.18604	1.14651	2	37.9483	1.80853	2	65.1427	1.07742	2	2.26428
F1NHD8	Uncharacterized protein OS=Gallus gallus GN=PDCD6 PE=4 SV=2 - [F1NHD8_CHICK]	22.47	1	4	4	5	178	20.7081	5.22412	0.783759	5	33.8306	0.911785	5	19.177	0.980429	5	19.0608
E1C740	Malic enzyme OS=Gallus gallus GN=ME3 PE=3 SV=3 - [E1C740_CHICK]	7.57	4	4	4	6	608	66.9046	8.45557	0.908319	6	10.8469	1.05759	6	5.32015	0.991417	6	8.03707
A0A1D5PQD8	Uncharacterized protein OS=Gallus gallus GN=PPP1R9B PE=4 SV=1 - [A0A1D5PQD8_CHICK]	6.67	2	5	6	8	1350	151.384	5.09717	1.00393	7	19.774	0.992689	7	33.0146	1.07989	7	11.8567
A0A1D5PUS1	Uncharacterized protein OS=Gallus gallus PE=4 SV=1 - [A0A1D5PUS1_CHICK]	3.19	1	1	1	1	595	63.3869	5.63037	1.12031	1		0.914288	1		1.21654	1
F1NK09	Uncharacterized protein OS=Gallus gallus PE=4 SV=3 - [F1NK09_CHICK]	3.74	4	3	3	3	776	87.2588	6.40479	0.979712	3	5.74663	1.12182	3	28.0854	1.04881	3	8.02495
A0A1D5PX67	Uncharacterized protein OS=Gallus gallus PE=4 SV=1 - [A0A1D5PX67_CHICK]	21.81	3	5	5	8	188	21.3608	8.646	0.788532	8	19.6012	0.923826	8	16.1072	0.925655	8	7.46717
A0A1D5PFK3	Uncharacterized protein OS=Gallus gallus GN=DAG1 PE=4 SV=1 - [A0A1D5PFK3_CHICK]	2.34	2	2	2	3	896	97.6487	8.48486	1.25962	3	57.8902	1.02701	3	18.7326	0.929564	3	0.833138
F1NGP9	Uncharacterized protein OS=Gallus gallus GN=HSPE1 PE=3 SV=3 - [F1NGP9_CHICK]	57.84	3	7	7	15	102	11.194	8.08936	1.05006	15	12.677	0.932862	15	22.0797	1.04482	15	27.3336
F1NLA7	Zinc finger CCCH domain-containing protein 11A OS=Gallus gallus GN=ZC3H11A PE=4 SV=1 - [F1NLA7_CHICK]	5.81	3	2	3	3	723	78.983	8.1626	1.3606	2	22.9756	1.01456	2	6.68881	1.17179	2	18.7499
A0A1D5P9D0	Uncharacterized protein OS=Gallus gallus GN=MOB1A PE=4 SV=1 - [A0A1D5P9D0_CHICK]	5.09	2	1	1	2	216	25.0616	7.21045	1.01394	2	7.45774	1.01803	2	15.4393	0.953327	2	7.121
E1C607	Uncharacterized protein OS=Gallus gallus GN=TANC1 PE=4 SV=2 - [E1C607_CHICK]	0.71	1	1	1	1	1830	200.394	8.47021	1.14314	1		0.955847	1		0.89306	1
F1NLL2	Beta-galactosidase OS=Gallus gallus GN=GLB1L2 PE=3 SV=3 - [F1NLL2_CHICK]	2.99	2	1	1	1	636	72.8923	7.38623	1.13532	1		1.34493	1		1.43231	1
E1BTB7	Uncharacterized protein OS=Gallus gallus PE=4 SV=3 - [E1BTB7_CHICK]	9.02	1	7	7	7	665	76.3328	6.56592	0.861759	7	8.62492	0.778232	7	13.6324	0.938626	7	17.8054
E1C1Q2	Uncharacterized protein OS=Gallus gallus GN=MAP1B PE=4 SV=2 - [E1C1Q2_CHICK]	1.68	3	3	3	3	2562	281.955	4.94482	0.996401	3	13.0528	1.0493	3	0.871064	1.06279	3	11.0104
A0A1D5P6U0	Uncharacterized protein OS=Gallus gallus PE=4 SV=1 - [A0A1D5P6U0_CHICK]	1.04	3	1	1	1	1352	152.407	6.22705	0.818489	1		0.973357	1		1.1981	1
F1NCP6	Uncharacterized protein OS=Gallus gallus GN=BORCS7 PE=4 SV=3 - [F1NCP6_CHICK]	16.04	1	1	1	1	106	11.509	8.20654	0.930814	1		0.952465	1		1.13828	1
A0A1D5PIZ2	Uncharacterized protein OS=Gallus gallus GN=NOP14 PE=4 SV=1 - [A0A1D5PIZ2_CHICK]	2.4	2	1	1	1	833	95.7529	7.13721	1.04625	1		1.0712	1		1.02867	1
Q5ZLC9	Golgin subfamily A member 7 OS=Gallus gallus GN=GOLGA7 PE=2 SV=1 - [GOGA7_CHICK]	10.95	1	1	1	1	137	15.752	7.04932	1.08597	1		1.15767	1		1.58248	1
A0A1D5PAI5	Uncharacterized protein OS=Gallus gallus GN=ACOT4 PE=4 SV=1 - [A0A1D5PAI5_CHICK]	6.83	4	1	1	1	278	30.4794	7.1665	0.93121	1		1.28293	1		0.960996	1
F1NWT4	Uncharacterized protein OS=Gallus gallus GN=LRRC16A PE=4 SV=3 - [F1NWT4_CHICK]	2.34	5	2	2	3	1323	145.668	7.86963	1.00619	3	0.0119947	1.02924	3	4.40958	0.952425	3	20.1139
F1NBN1	Uncharacterized protein OS=Gallus gallus GN=SEC61A1 PE=3 SV=2 - [F1NBN1_CHICK]	5.67	2	3	3	4	476	52.2445	8.06006	0.803491	4	1.92449	0.804455	4	4.04715	0.850204	4	9.62457
A0A1D5PU25	Uncharacterized protein OS=Gallus gallus PE=4 SV=1 - [A0A1D5PU25_CHICK]	18.69	2	2	2	2	107	11.2206	4.4751	0.733295	2	32.6532	0.885701	2	18.0803	0.703205	2	26.0692
A0A1D5PJG5	Protein polybromo-1 OS=Gallus gallus GN=PBRM1 PE=4 SV=1 - [A0A1D5PJG5_CHICK]	4.41	5	5	5	6	1565	180.152	6.80029	0.970175	6	18.3136	1.04782	6	14.6316	0.887831	6	6.22739
Q5ZKY2	Ubiquitin-like modifier-activating enzyme ATG7 OS=Gallus gallus GN=ATG7 PE=2 SV=1 - [ATG7_CHICK]	2.96	1	2	2	3	709	78.7495	6.53662	1.06684	3	12.2861	0.855222	3	5.13673	0.929534	3	10.4228
A0A1D5PMR5	Uncharacterized protein OS=Gallus gallus GN=ROR1 PE=4 SV=1 - [A0A1D5PMR5_CHICK]	3.48	4	3	3	4	890	99.4699	7.15186	0.987692	4	22.413	1.3462	4	47.7294	1.00502	4	8.14759
A0A1D5PUF6	Uncharacterized protein OS=Gallus gallus GN=ELOVL7 PE=4 SV=1 - [A0A1D5PUF6_CHICK]	3.75	2	1	1	2	267	31.7973	9.0708	0.815003	2	0.116092	0.851777	2	46.3858	0.922162	2	9.9601
A0A1D5PD02	Uncharacterized protein OS=Gallus gallus GN=UBA7 PE=4 SV=1 - [A0A1D5PD02_CHICK]	1.52	1	1	1	2	990	108.734	5.56689	0.750935	2	5.42131	0.743776	2	23.1081	0.757263	2	14.3872
E1C1T9	Uncharacterized protein OS=Gallus gallus GN=EHHADH PE=3 SV=2 - [E1C1T9_CHICK]	2.07	1	1	1	2	726	79.6132	9.11475	1.33784	2	12.882	2.06419	2	47.7619	1.19954	2	17.4118
E1C5L3	Uncharacterized protein OS=Gallus gallus GN=CNOT6L PE=4 SV=3 - [E1C5L3_CHICK]	1.82	2	1	1	2	549	62.2427	6.56592	0.827225	2	15.9255	0.87257	2	7.73068	0.837258	2	16.7998
F1NCC9	Uncharacterized protein OS=Gallus gallus GN=SMARCE1 PE=4 SV=1 - [F1NCC9_CHICK]	11.17	3	4	5	5	412	46.7125	4.88135	1.30578	4	14.7752	1.02511	4	27.1168	1.13016	4	18.3066
F1P5H6	Uncharacterized protein OS=Gallus gallus GN=LYG2 PE=4 SV=1 - [F1P5H6_CHICK]	22.27	2	4	4	6	211	23.2549	9.49561	0.857259	6	11.9124	0.890177	6	3.74908	0.794438	6	7.03882
A0A1D5PSL6	Uncharacterized protein OS=Gallus gallus PE=4 SV=1 - [A0A1D5PSL6_CHICK]	8.91	2	3	3	3	449	48.4498	9.84717	0.956755	3	3.2843	1.05891	3	21.8519	1.15821	3	4.54514
F1P337	Sorting nexin OS=Gallus gallus GN=SNX5 PE=3 SV=1 - [F1P337_CHICK]	10.33	2	4	4	6	397	45.6527	7.23975	0.925842	6	12.0994	0.922403	6	5.56892	0.859636	6	11.2123
Q5ZLD9	Uncharacterized protein OS=Gallus gallus GN=FBXO22 PE=2 SV=1 - [Q5ZLD9_CHICK]	5.85	1	1	1	1	393	43.2294	8.30908	1.03785	1		2.96224	1		1.10514	1
F1NPB8	Uncharacterized protein OS=Gallus gallus GN=AQR PE=4 SV=2 - [F1NPB8_CHICK]	4.43	2	6	6	6	1513	174.148	6.62451	1.11192	6	9.09036	1.06353	6	18.546	1.05571	6	10.0586
F1NP43	Prefoldin subunit 4 OS=Gallus gallus GN=PFDN4 PE=3 SV=3 - [F1NP43_CHICK]	19.4	1	2	2	2	134	15.3907	4.52588	0.934581	2	9.93457	0.93744	2	3.31308	0.823513	2	12.1733
E1BW27	Uncharacterized protein OS=Gallus gallus GN=TMEM33 PE=4 SV=1 - [E1BW27_CHICK]	8.76	1	2	2	2	251	28.2569	9.70068	0.950889	2	8.27081	0.918302	2	7.8749	0.981164	2	0.886949
Q5ZKH7	Uncharacterized protein OS=Gallus gallus GN=RCJMB04_10l24 PE=2 SV=1 - [Q5ZKH7_CHICK]	8	3	2	2	2	450	50.0186	6.22705	1.0096	2	11.6511	1.20228	2	11.0191	1.41189	2	53.0624
Q5ZL58	Uncharacterized protein OS=Gallus gallus GN=SNRPD3 PE=2 SV=1 - [Q5ZL58_CHICK]	7.14	1	1	1	2	126	13.9073	10.3159	0.791434	2	13.8008	0.797205	2	9.74802	0.899374	2	1.45351
A0A1D5P8U8	Uncharacterized protein OS=Gallus gallus GN=CYP51A1 PE=4 SV=1 - [A0A1D5P8U8_CHICK]	2.82	1	1	1	1	496	55.917	8.17725	1.33916	1		1.00487	1		1.1985	1
A0A1D5PV08	Uncharacterized protein OS=Gallus gallus PE=4 SV=1 - [A0A1D5PV08_CHICK]	12.71	2	2	2	3	236	25.5435	8.52881	0.950497	3	8.95517	1.03039	3	2.06506	0.94032	3	15.4253
A0A1D5NWU4	Uncharacterized protein OS=Gallus gallus GN=COMMD4 PE=4 SV=1 - [A0A1D5NWU4_CHICK]	23.84	6	3	3	3	172	19.0632	5.88428	0.991661	3	18.5488	0.817959	3	24.399	0.975337	3	11.8312
E1BRX4	Sideroflexin OS=Gallus gallus PE=3 SV=3 - [E1BRX4_CHICK]	7.38	1	2	2	2	325	35.9742	9.31982	1.12915	2	16.9628	1.26689	2	33.6515	1.15748	2	12.2665
A0A1D5NYN6	Uncharacterized protein OS=Gallus gallus GN=FAM136A PE=4 SV=1 - [A0A1D5NYN6_CHICK]	10.14	1	1	1	1	138	15.1293	6.65381	1.00221	1		0.92472	1		0.950666	1
A0A1D5PMN6	Uncharacterized protein OS=Gallus gallus GN=KIF1B PE=4 SV=1 - [A0A1D5PMN6_CHICK]	1.02	7	1	1	1	1173	132.669	8.23584	0.989766	1		0.877203	1		1.03611	1
A0A1D5NY23	Uncharacterized protein OS=Gallus gallus PE=4 SV=1 - [A0A1D5NY23_CHICK]	1.99	1	1	1	1	1055	117.16	6.93213	1.46732	1		1.38004	1		1.33548	1
A0A1D5NZW8	Uncharacterized protein OS=Gallus gallus GN=TRIO PE=4 SV=1 - [A0A1D5NZW8_CHICK]	1.63	1	4	4	5	3076	347.106	6.3667	1.08422	5	3.96215	1.06692	5	19.2911	1.01758	5	5.28424
E1BU66	Uncharacterized protein OS=Gallus gallus GN=RPL38 PE=3 SV=3 - [E1BU66_CHICK]	50	3	5	6	15	70	8.21273	10.0962	0.970214	14	7.73007	1.00182	14	10.8826	0.997328	14	10.3627
Q9I890	Beta-2-microglobulin (Fragment) OS=Gallus gallus PE=2 SV=1 - [Q9I890_CHICK]	37.86	5	3	3	5	103	11.1846	6.26514	1.17086	5	2.41135	1.06128	5	3.26661	1.03393	5	12.1373
E1C0E0	Uncharacterized protein OS=Gallus gallus GN=TRAPPC13 PE=4 SV=2 - [E1C0E0_CHICK]	9.25	3	2	2	2	411	45.9963	5.75732	1.13571	2	10.4389	1.28415	2	14.1998	1.18244	2	3.21264
A0A1D5PJQ4	Programmed cell death protein 4 OS=Gallus gallus GN=PDCD4 PE=4 SV=1 - [A0A1D5PJQ4_CHICK]	5.3	3	2	2	2	453	50.0155	5.2876	1.22385	2	80.2053	0.975717	2	28.6003	0.993048	2	5.97748
E1BXG0	Peptidyl-prolyl cis-trans isomerase OS=Gallus gallus GN=PPIH PE=3 SV=1 - [E1BXG0_CHICK]	14.12	2	2	3	4	177	19.1926	8.07471	1.03113	2	25.557	1.07315	2	35.7173	0.98443	2	8.31007
F1NAZ4	Uncharacterized protein OS=Gallus gallus GN=MLST8 PE=4 SV=3 - [F1NAZ4_CHICK]	5.52	1	1	1	1	326	36.0693	5.71924	1.40922	1		1.32208	1		1.53472	1
O57476	Hsp90 co-chaperone Cdc37 OS=Gallus gallus GN=CDC37 PE=2 SV=1 - [CDC37_CHICK]	24.94	3	2	7	9	393	45.5793	5.32568	0.985221	2	3.54592	1.04347	2	28.0695	1.08358	2	21.461
E1BYP7	Uncharacterized protein OS=Gallus gallus GN=SEH1L PE=4 SV=3 - [E1BYP7_CHICK]	9.44	2	2	2	2	360	39.7595	8.08936	0.930253	2	6.67935	0.884802	2	9.77868	1.27903	2	38.3475
A0A1D5NZJ6	Uncharacterized protein OS=Gallus gallus GN=SLC7A6 PE=4 SV=1 - [A0A1D5NZJ6_CHICK]	4.25	1	1	2	2	518	57.0245	5.92236	1.17383	1		1.11888	1		1.33906	1
A0A1D5NY58	28S ribosomal protein S7, mitochondrial OS=Gallus gallus GN=MRPS7 PE=4 SV=1 - [A0A1D5NY58_CHICK]	7.53	2	1	1	1	146	17.3571	9.87646	0.953704	1		1.0183	1		1.00763	1
F1NXZ7	Uncharacterized protein OS=Gallus gallus GN=FAHD1 PE=4 SV=2 - [F1NXZ7_CHICK]	18.83	1	3	3	3	223	24.6956	7.07861	1.07834	3	13.1007	1.1445	3	15.0682	1.04012	3	5.28544
A0A1D5P1H7	Uncharacterized protein OS=Gallus gallus GN=TMCO1 PE=4 SV=1 - [A0A1D5P1H7_CHICK]	13.46	2	1	1	1	104	11.4859	9.5835	1.05495	1		0.941204	1		1.02701	1
F1NQI0	Uncharacterized protein OS=Gallus gallus GN=AGA PE=4 SV=1 - [F1NQI0_CHICK]	8.99	2	1	1	1	345	36.5809	6.52197	1.49931	1		1.6998	1		1.20431	1
F1P1X9	Dihydrolipoamide acetyltransferase component of pyruvate dehydrogenase complex OS=Gallus gallus GN=DBT PE=3 SV=1 - [F1P1X9_CHICK]	14.2	3	5	5	6	493	54.0634	8.55811	0.925492	6	9.78374	0.973232	6	14.8438	0.969666	6	7.74876
Q91955	Myotrophin OS=Gallus gallus GN=MTPN PE=3 SV=1 - [MTPN_CHICK]	20.34	1	2	2	3	118	12.8776	5.2876	0.913813	3	11.8213	0.857731	3	3.49096	0.848865	3	28.1132
E1C8L9	Vacuolar protein sorting-associated protein 29 OS=Gallus gallus GN=VPS29L PE=3 SV=2 - [E1C8L9_CHICK]	7.73	1	1	2	3	181	20.2486	6.78564	2.58265	1		1.36677	1		1.45602	1
A0A1D5PSM8	Uncharacterized protein OS=Gallus gallus PE=4 SV=1 - [A0A1D5PSM8_CHICK]	1.14	4	1	1	1	1576	171.705	6.40479	1.01947	1		1.17365	1		0.93414	1
Q5ZMC1	Uncharacterized protein OS=Gallus gallus GN=RP11-529K1.3 PE=2 SV=1 - [Q5ZMC1_CHICK]	6.26	1	3	3	4	479	53.8677	6.15088	0.923008	4	5.07187	0.928566	4	10.4657	1.00933	4	6.97402
O13016	Tyrosine-protein phosphatase non-receptor type 1 OS=Gallus gallus GN=PTPN1 PE=1 SV=1 - [PTN1_CHICK]	13.36	1	5	5	6	434	50.3017	6.07471	0.925025	6	5.66613	1.07655	6	4.37833	0.970874	6	9.52896
F1N8T3	Uncharacterized protein OS=Gallus gallus GN=GOPC PE=4 SV=3 - [F1N8T3_CHICK]	5.16	1	3	3	5	504	54.1547	6.21436	0.919539	5	3.72773	0.864098	5	3.4594	0.911904	5	12.4864
E1C3N9	Uncharacterized protein OS=Gallus gallus PE=4 SV=3 - [E1C3N9_CHICK]	8.85	1	2	2	3	192	22.6787	8.23584	0.93709	3	7.50489	0.694017	3	0.701239	0.885022	3	5.0567
F1NDR7	Syndetin OS=Gallus gallus GN=VPS50 PE=4 SV=3 - [F1NDR7_CHICK]	0.86	2	1	1	2	929	107.019	5.61768	1.0745	2	16.1608	0.879387	2	15.442	1.16271	2	3.21979
A0A1D5PYP2	Uncharacterized protein OS=Gallus gallus GN=RAB39B PE=4 SV=1 - [A0A1D5PYP2_CHICK]	8.45	13	1	2	4	213	24.5927	7.82568	0.888197	1		1.0419	1		0.885466	1
A0A1D5P0F4	Collagen alpha-1(XIV) chain OS=Gallus gallus GN=COL14A1 PE=4 SV=1 - [A0A1D5P0F4_CHICK]	3.01	6	5	5	5	1792	191.592	5.40186	0.938015	5	20.619	0.915268	5	21.6687	0.947839	5	8.76321
Q6JLB2	Proteasome subunit beta type OS=Gallus gallus GN=PSMB1 PE=3 SV=1 - [Q6JLB2_CHICK]	31.22	2	6	6	10	237	25.9681	6.88818	1.02987	10	14.5583	1.0997	10	16.0406	1.1116	10	16.6169
E1BU01	Uncharacterized protein OS=Gallus gallus GN=CDC42BPB PE=3 SV=2 - [E1BU01_CHICK]	5.72	2	7	8	8	1714	194.761	6.32861	1.05545	7	5.06269	1.22328	7	25.9864	1.05841	7	12.4343
D5M8S5	NADH dehydrogenase [ubiquinone] 1 alpha subcomplex subunit 12 OS=Gallus gallus GN=NDUFA12 PE=2 SV=1 - [D5M8S5_CHICK]	17.12	3	2	2	2	146	16.8815	9.56885	0.943882	2	1.60308	1.1702	2	27.8283	0.982359	2	8.36138
Q5F3Z2	Uncharacterized protein OS=Gallus gallus GN=POGLUT1 PE=2 SV=1 - [Q5F3Z2_CHICK]	11.73	1	4	4	4	392	45.7533	8.5874	0.994132	4	16.0217	1.01127	4	8.88551	0.948342	4	7.13783
E1C7G4	Uncharacterized protein OS=Gallus gallus PE=4 SV=3 - [E1C7G4_CHICK]	3.19	2	2	2	2	1065	116.997	6.96143	1.08457	2	28.0309	1.15531	2	22.4302	0.983238	2	9.02727
A0A1D5NY89	Uncharacterized protein OS=Gallus gallus GN=FAF1 PE=4 SV=1 - [A0A1D5NY89_CHICK]	7.38	2	3	3	3	637	72.2677	4.95752	1.06256	3	4.19865	1.19504	3	14.5547	1.07637	3	16.9556
F1N9V4	Uncharacterized protein OS=Gallus gallus GN=LANCL1 PE=4 SV=3 - [F1N9V4_CHICK]	10.03	4	2	2	3	339	38.4682	7.6792	0.990699	3	42.8693	0.955321	3	20.636	0.981301	3	22.3795
F1P4F4	Uncharacterized protein OS=Gallus gallus GN=SSR1 PE=4 SV=1 - [F1P4F4_CHICK]	7.99	2	2	2	6	288	32.1522	4.51318	1.13803	6	27.2943	1.24815	6	28.0432	1.1112	6	14.7757
P33879	Sodium/potassium-transporting ATPase subunit beta-3 OS=Gallus gallus GN=ATP1B3 PE=2 SV=1 - [AT1B3_CHICK]	12.86	1	3	3	3	280	31.838	7.94287	0.958772	3	1.10406	0.91095	3	17.0438	1.07931	3	3.89499
F1NUK8	Uncharacterized protein OS=Gallus gallus GN=SNRNP40 PE=4 SV=2 - [F1NUK8_CHICK]	10.65	2	3	3	3	385	41.2636	8.104	1.04158	3	2.33613	1.0583	3	22.7725	1.02032	3	11.3803
A0A1D5PTK0	Uncharacterized protein OS=Gallus gallus GN=TIA1 PE=4 SV=1 - [A0A1D5PTK0_CHICK]	11.71	5	2	4	4	350	39.152	7.98682	0.912522	2	1.06322	0.876287	2	2.46417	0.984114	2	17.7204
A0A1D5PK79	Uncharacterized protein OS=Gallus gallus GN=NBAS PE=4 SV=1 - [A0A1D5PK79_CHICK]	1.48	2	3	3	3	2224	252.787	5.50342	1.18295	3	12.1845	1.07182	3	7.86729	1.02634	3	0.943636
Q5ZKC1	Eukaryotic translation initiation factor 2A OS=Gallus gallus GN=EIF2A PE=2 SV=1 - [EIF2A_CHICK]	2.9	3	1	1	1	586	64.4627	8.79248	0.844224	1		0.881653	1		1.08684	1
F1N804	Uncharacterized protein OS=Gallus gallus GN=PLXNA1 PE=4 SV=2 - [F1N804_CHICK]	3.16	1	5	5	6	1898	212.996	7.09326	1.21216	6	17.1244	1.12642	6	35.5394	1.06244	6	16.764
A0A1D5PQ33	Serine/threonine-protein kinase TAO3 OS=Gallus gallus GN=TAOK3 PE=4 SV=1 - [A0A1D5PQ33_CHICK]	1.12	3	1	1	3	890	104.406	8.07471	0.920745	1		1.36872	1		0.960933	1
B1PMA7	Peptidase D OS=Gallus gallus GN=PEPD PE=2 SV=1 - [B1PMA7_CHICK]	7.65	2	1	3	3	497	55.1017	6.52197	1.13677	1		0.99598	1		1.02939	1
A0A1D5NTX5	Uncharacterized protein OS=Gallus gallus GN=IWS1 PE=4 SV=1 - [A0A1D5NTX5_CHICK]	5.37	3	3	3	3	689	77.8247	4.80518	1.01049	3	0.926471	1.06407	3	1.04058	1.0785	3	12.5261
F1NLM6	Uncharacterized protein OS=Gallus gallus GN=PPP2R5E PE=4 SV=3 - [F1NLM6_CHICK]	8.99	1	3	3	3	467	54.6645	6.94678	1.07657	3	11.2753	1.07889	3	3.55206	0.951307	3	2.02631
A0A1D5PVW3	Uncharacterized protein OS=Gallus gallus GN=CNIH4 PE=4 SV=1 - [A0A1D5PVW3_CHICK]	14.39	1	1	1	1	139	16.0382	6.65381	1.15342	1		1.47374	1		2.1753	1
A0A1D5PYV9	Uncharacterized protein OS=Gallus gallus GN=LAMTOR5 PE=4 SV=1 - [A0A1D5PYV9_CHICK]	23.53	2	1	1	1	85	9.12467	8.25049	0.875048	1		1.13447	1		0.943607	1
Q05423	Fatty acid-binding protein, brain OS=Gallus gallus GN=FABP7 PE=2 SV=2 - [FABP7_CHICK]	37.12	4	3	5	7	132	14.9174	5.90967	0.88399	3	5.98873	0.979937	3	8.74963	0.99945	3	22.5366
A0A1D5Q019	Uncharacterized protein OS=Gallus gallus PE=4 SV=1 - [A0A1D5Q019_CHICK]	11.73	1	2	2	3	179	20.0131	8.5874	1.00637	3	30.2121	1.08528	3	6.25744	0.86333	3	31.0492
A0A1D5PIB2	Uncharacterized protein OS=Gallus gallus GN=CTH PE=4 SV=1 - [A0A1D5PIB2_CHICK]	4.39	2	1	1	1	296	32.928	7.15186	1.05531	1		1.24257	1		1.38361	1
A0A1D5PZN5	Uncharacterized protein OS=Gallus gallus GN=PPFIA1 PE=4 SV=1 - [A0A1D5PZN5_CHICK]	0.83	6	1	1	2	1211	137.132	6.45557	1.06656	2	5.65465	1.03353	2	12.1932	0.938272	2	3.94744
F1N9S3	Uncharacterized protein OS=Gallus gallus GN=FAM98A PE=4 SV=1 - [F1N9S3_CHICK]	7.26	2	3	3	3	551	58.6007	9.01221	1.48275	3	7.79157	1.351	3	10.0657	1.13854	3	0.316115
F1P0P4	Signal recognition particle subunit SRP68 OS=Gallus gallus GN=SRP68 PE=3 SV=1 - [F1P0P4_CHICK]	13.29	2	8	8	10	602	68.7886	8.42627	1.05051	10	2.69947	0.969592	10	16.3128	1.05668	10	15.8464
E1BVP6	Uncharacterized protein OS=Gallus gallus GN=HSPA12A PE=4 SV=3 - [E1BVP6_CHICK]	6.87	1	4	4	5	670	74.6292	6.771	1.09674	5	9.12924	1.05463	5	19.3022	0.900995	5	6.85
F1NH28	Testis-expressed sequence 10 protein homolog OS=Gallus gallus GN=TEX10 PE=4 SV=1 - [F1NH28_CHICK]	3.24	2	2	2	2	927	105.38	8.89502	0.980525	2	20.0043	1.33716	2	0.544469	0.976824	2	11.0774
F1NBL0	Mucin-6 (Fragment) OS=Gallus gallus GN=MUC6 PE=1 SV=1 - [MUC6_CHICK]	4.98	3	5	5	5	1185	132.127	6.1001	1.02577	5	14.2212	1.00206	5	4.28037	1.21039	5	8.55195
A0A1D5PAL4	Uncharacterized protein OS=Gallus gallus PE=4 SV=1 - [A0A1D5PAL4_CHICK]	2.69	1	3	3	3	1265	141.504	7.29834	0.96408	3	12.1298	0.883802	3	6.97862	1.04145	3	15.5892
A0A1D5PX07	Uncharacterized protein OS=Gallus gallus GN=LOC429984 PE=4 SV=1 - [A0A1D5PX07_CHICK]	2.95	4	1	2	2	813	90.2522	6.59521	1.10482	1		0.940576	1		0.805403	1
A0A1D5PDG3	Uncharacterized protein OS=Gallus gallus GN=TNPO2 PE=4 SV=1 - [A0A1D5PDG3_CHICK]	4.21	1	1	3	3	903	101.977	4.98291	1.08806	1		1.33256	1		1.17045	1
E1BSL6	Uncharacterized protein OS=Gallus gallus PE=4 SV=3 - [E1BSL6_CHICK]	2.47	1	1	1	1	730	79.4139	8.57275	1.57368	1		1.33337	1		1.04262	1
F1N872	Uncharacterized protein OS=Gallus gallus GN=MLEC PE=4 SV=3 - [F1N872_CHICK]	18.77	1	4	4	5	277	30.5457	5.52881	0.890348	5	18.382	0.982827	5	20.4378	0.958127	5	17.3334
Q5ZIX5	Uncharacterized protein OS=Gallus gallus GN=RCJMB04_22p13 PE=2 SV=1 - [Q5ZIX5_CHICK]	16.73	3	7	7	9	496	55.3474	5.49072	0.968434	9	12.817	1.17555	9	36.3913	0.979041	9	8.58465
F1NSL8	Uncharacterized protein OS=Gallus gallus GN=PIGS PE=4 SV=3 - [F1NSL8_CHICK]	2.54	1	1	1	1	552	60.2005	5.73193	0.829866	1		0.884838	1		0.941155	1
F1NUM3	Uncharacterized protein OS=Gallus gallus GN=GOSR2 PE=4 SV=2 - [F1NUM3_CHICK]	8.02	1	1	1	1	212	24.7228	8.14795	1.12949	1		0.862812	1		1.12775	1
A0A1D5PD29	Uncharacterized protein OS=Gallus gallus GN=MRPL39 PE=4 SV=1 - [A0A1D5PD29_CHICK]	11.34	2	3	3	3	344	40.0333	8.104	1.33806	3	47.1149	1.04558	3	19.2849	1.54288	3	33.1481
A0A1D5PIN7	Putative ATP-dependent RNA helicase DHX30 OS=Gallus gallus GN=DHX30 PE=4 SV=1 - [A0A1D5PIN7_CHICK]	3.57	2	4	4	4	1231	137.746	7.95752	0.904933	4	10.0895	1.02748	4	11.1229	1.0049	4	11.959
A0A1D5PVI1	Uncharacterized protein OS=Gallus gallus GN=WDR18 PE=4 SV=1 - [A0A1D5PVI1_CHICK]	16.06	4	4	4	6	386	42.1971	6.63916	1.01183	6	2.8865	0.9947	6	6.24709	1.00055	6	4.65368
A0A1D5P5J0	Uncharacterized protein OS=Gallus gallus GN=CHTOP PE=4 SV=1 - [A0A1D5P5J0_CHICK]	7.69	1	2	2	2	247	26.1378	12.2349	1.21002	2	19.2117	0.867061	2	7.49119	0.924747	2	6.9062
Q5ZIN0	Monoacylglycerol lipase ABHD12 OS=Gallus gallus GN=ABHD12 PE=2 SV=1 - [ABD12_CHICK]	7.87	2	2	2	2	381	43.8277	8.90967	1.06049	2	5.49888	1.36712	2	0.342695	1.09618	2	7.39449
A0A1D5PQI1	Uncharacterized protein OS=Gallus gallus GN=LGALS3 PE=4 SV=1 - [A0A1D5PQI1_CHICK]	13.33	5	3	3	6	240	25.6209	8.77783	0.718844	6	11.1145	0.861891	6	17.35	0.964839	6	12.9709
E1BUG3	Uncharacterized protein OS=Gallus gallus GN=STEAP4 PE=4 SV=2 - [E1BUG3_CHICK]	9.75	1	4	4	6	472	53.3994	9.26123	1.0467	6	7.52519	1.10176	6	10.9775	1.22102	6	13.5534
A0A1D5P5T1	Uncharacterized protein OS=Gallus gallus PE=4 SV=1 - [A0A1D5P5T1_CHICK]	20.34	1	4	4	6	236	27.0868	5.43994	0.923061	6	16.0631	0.927178	6	13.4168	0.902846	6	9.16681
E1C6E8	Uncharacterized protein OS=Gallus gallus GN=PALMD PE=4 SV=3 - [E1C6E8_CHICK]	1.82	1	1	1	2	549	62.7296	5.46533	1.02359	2	17.0549	1.28036	2	4.49166	1.00441	2	19.2732
A0A1D5PFX6	Uncharacterized protein OS=Gallus gallus GN=RBM12 PE=4 SV=1 - [A0A1D5PFX6_CHICK]	9.2	2	7	7	11	880	92.9845	8.6167	1.00436	11	20.7038	0.932339	11	4.1809	0.945318	11	13.9353
A0A0B5A069	NADH-ubiquinone oxidoreductase chain 4 OS=Gallus gallus GN=ND4 PE=3 SV=1 - [A0A0B5A069_CHICK]	7.41	23	2	2	2	459	51.1416	9.5249	1.79765	2	3.12908	1.17123	2	25.9151	1.05997	2	57.4848
A0A1D5PZT0	Uncharacterized protein OS=Gallus gallus PE=4 SV=1 - [A0A1D5PZT0_CHICK]	4.05	1	1	1	2	420	47.749	9.5249	1.03536	2	6.90962	1.27259	2	2.65566	0.966424	2	7.84672
A0A1D5P560	Uncharacterized protein OS=Gallus gallus GN=ITGB5 PE=4 SV=1 - [A0A1D5P560_CHICK]	2.1	4	2	2	2	811	88.32	6.7124	0.716124	1		0.715795	1		0.887914	1
F1NGW8	Uncharacterized protein OS=Gallus gallus GN=NOL7 PE=4 SV=3 - [F1NGW8_CHICK]	8.04	2	1	1	1	224	25.0984	10.1987	1.12752	1		1.05348	1		0.945114	1
F1NS64	Uncharacterized protein OS=Gallus gallus GN=MFSD4B PE=4 SV=2 - [F1NS64_CHICK]	2.6	1	1	1	2	576	60.7536	6.3667	1.28328	2	0.642624	1.46947	2	12.4759	2.66767	2	19.1725
Q90940	Calcium-binding protein OS=Gallus gallus GN=P22 PE=2 SV=1 - [Q90940_CHICK]	20.19	1	4	4	7	208	22.0716	9.0415	1.04233	7	32.5666	1.10022	7	32.0576	0.965944	7	32.1508
A0A1D5PM63	Transcriptional coactivator YAP1 OS=Gallus gallus GN=YAP1 PE=4 SV=1 - [A0A1D5PM63_CHICK]	8.62	3	3	3	5	429	46.9088	5.65576	0.928968	5	26.3758	1.04842	5	15.2514	0.968386	5	7.20154
F1NAB5	Uncharacterized protein OS=Gallus gallus GN=RBP5 PE=3 SV=2 - [F1NAB5_CHICK]	24.44	1	2	2	3	135	15.878	5.85889	0.900386	3	11.4154	0.964319	3	16.3257	1.01886	3	10.8529
F1P0Y0	Uncharacterized protein OS=Gallus gallus GN=CKAP5 PE=4 SV=1 - [F1P0Y0_CHICK]	4.42	7	8	8	8	2036	225.209	7.62061	1.00148	8	18.5439	1.08594	8	5.77234	0.965813	8	18.905
A0A1D5PNA3	Uncharacterized protein OS=Gallus gallus GN=KIAA1715 PE=4 SV=1 - [A0A1D5PNA3_CHICK]	8.1	1	3	3	5	420	47.4182	5.36377	1.25826	5	22.2134	1.27039	5	50.8284	1.22693	5	26.4178
A0A1D5PW65	Uncharacterized protein OS=Gallus gallus GN=STX2 PE=4 SV=1 - [A0A1D5PW65_CHICK]	7.82	4	1	1	1	179	20.9627	6.56592	0.827691	1		1.00213	1		1.10276	1
O73604	Transcription factor Ure-B1 (Fragment) OS=Gallus gallus GN=cUre-B1 PE=2 SV=1 - [O73604_CHICK]	25.64	3	1	1	1	39	4.33023	9.70068	1.1898	1		0.973042	1		1.03186	1
R4GLP0	Uncharacterized protein OS=Gallus gallus GN=COX7C PE=4 SV=1 - [R4GLP0_CHICK]	14.29	1	1	1	1	63	7.20076	10.9604	0.853748	1		0.842785	1		0.852729	1
A0A1D5P017	Uncharacterized protein OS=Gallus gallus GN=CCDC102A PE=4 SV=1 - [A0A1D5P017_CHICK]	1.93	1	1	1	3	519	59.5435	5.51611	1.07703	3	1.64311	0.94571	3	6.12394	0.88664	3	21.2852
E1BVF8	Uncharacterized protein OS=Gallus gallus GN=ATP6V0D1 PE=4 SV=3 - [E1BVF8_CHICK]	8.83	1	3	3	4	351	40.2952	5.10986	0.982952	4	15.2335	1.03371	4	19.6237	1.10806	4	16.4178
A0A1D5PT42	Uncharacterized protein OS=Gallus gallus GN=RPF2 PE=4 SV=1 - [A0A1D5PT42_CHICK]	7.54	2	1	1	1	199	22.7313	9.74463	1.50555	1		1.19794	1		1.06381	1
A0A1D5NT80	Uncharacterized protein OS=Gallus gallus GN=NOVA1 PE=4 SV=1 - [A0A1D5NT80_CHICK]	4.42	3	1	1	1	385	38.7012	8.77783	1.21699	1		1.09679	1		1.32326	1
A0A1D5PFT2	Uncharacterized protein OS=Gallus gallus GN=BABAM1 PE=4 SV=1 - [A0A1D5PFT2_CHICK]	9.54	4	2	2	2	346	37.9854	4.85596	0.966128	2	8.8141	1.01888	2	24.3285	1.32515	2	31.9083
A0A1D5PDR2	Uncharacterized protein OS=Gallus gallus PE=4 SV=1 - [A0A1D5PDR2_CHICK]	4.36	3	2	2	2	780	85.8427	6.87354	1.25614	2	18.9519	1.11668	2	3.63877	1.05523	2	17.3124
A0A1D5PDV3	Uncharacterized protein OS=Gallus gallus GN=PFDN1 PE=4 SV=1 - [A0A1D5PDV3_CHICK]	25.24	3	3	3	3	103	11.8814	7.50342	1.15776	3	10.2629	1.18935	3	13.9327	0.983926	3	1.97924
Q5ZJ19	V-type proton ATPase proteolipid subunit OS=Gallus gallus GN=ATP6V0C PE=2 SV=1 - [Q5ZJ19_CHICK]	11.69	1	1	1	3	154	15.4775	9.5249	1.06588	3	0.0736754	1.24718	3	2.30052	1.12647	3	0.617951
A0A1D5PG16	Uncharacterized protein OS=Gallus gallus GN=SERPINF1 PE=4 SV=1 - [A0A1D5PG16_CHICK]	8.63	2	2	2	3	255	28.9733	8.52881	0.946653	3	1.94053	0.977418	3	9.46378	0.968392	3	0.439887
A0A1D5P7Z0	Uncharacterized protein OS=Gallus gallus GN=PUM2 PE=4 SV=1 - [A0A1D5P7Z0_CHICK]	1.08	4	1	1	1	927	98.3817	6.82959	0.983242	1		1.03371	1		1.06775	1
A0A1D5NU81	Uncharacterized protein OS=Gallus gallus GN=TGFBR3 PE=4 SV=1 - [A0A1D5NU81_CHICK]	8.29	2	6	6	7	820	91.6321	5.8335	0.874081	7	8.64215	0.987068	7	11.0308	0.989658	7	4.14455
A0A1D6UPS7	Uncharacterized protein OS=Gallus gallus GN=EPHX2 PE=4 SV=1 - [A0A1D6UPS7_CHICK]	7.71	3	2	2	2	467	51.7061	6.04932	0.961039	2	8.50113	0.998264	2	1.06932	0.984763	2	10.7266
A0A1D5NU66	Uncharacterized protein OS=Gallus gallus GN=PDGFRB PE=4 SV=1 - [A0A1D5NU66_CHICK]	4.13	1	4	4	4	1090	122.327	5.23682	0.868955	4	1.34181	0.934494	4	11.5201	1.03544	4	8.2702
E1C6M9	Cadherin-1 OS=Gallus gallus GN=CDH1 PE=4 SV=2 - [E1C6M9_CHICK]	4.96	2	3	4	5	887	97.6945	5.17334	0.914958	3	18.1589	0.953434	3	13.0738	0.927334	3	0.791871
E1BRA3	Non-specific serine/threonine protein kinase OS=Gallus gallus GN=MARK3 PE=4 SV=3 - [E1BRA3_CHICK]	2.77	1	2	2	2	793	88.8653	9.56885	0.934975	2	14.691	0.958823	2	3.68104	0.940562	2	10.7999
R4GIE5	Uncharacterized protein OS=Gallus gallus GN=SELM PE=4 SV=2 - [R4GIE5_CHICK]	9.93	1	1	1	1	151	16.891	6.80029	0.993864	1		1.00804	1		0.8716	1
F1NZF2	Uncharacterized protein OS=Gallus gallus GN=MYCBP2 PE=4 SV=3 - [F1NZF2_CHICK]	1.71	6	7	7	8	4456	489.078	6.85889	1.07148	8	11.6916	0.985089	8	11.6199	1.06098	8	14.8495
A0A1D5P782	Uncharacterized protein OS=Gallus gallus GN=EXOC1 PE=4 SV=1 - [A0A1D5P782_CHICK]	4.55	4	4	4	4	880	100.467	6.49365	0.975174	4	6.14388	1.22749	4	44.7997	0.998495	4	10.8515
E1C3P6	Uncharacterized protein OS=Gallus gallus GN=PAK1 PE=4 SV=1 - [E1C3P6_CHICK]	7.54	1	1	3	6	544	60.6108	5.75732	0.933439	1		1.23733	1		0.807483	1
A0A1D5PCK2	Uncharacterized protein OS=Gallus gallus GN=ANO5 PE=4 SV=1 - [A0A1D5PCK2_CHICK]	2.67	5	3	3	3	898	105.185	5.75732	0.955852	3	13.6747	0.829108	3	14.7578	0.953416	3	1.82894
F1NAV7	Uncharacterized protein OS=Gallus gallus PE=4 SV=3 - [F1NAV7_CHICK]	1.76	1	1	1	1	567	63.6129	5.66846	1.01197	1		0.956921	1		0.894586	1
Q7LZS1	12K serum protein, beta-2-m cross-reactive (Fragment) OS=Gallus gallus PE=1 SV=1 - [Q7LZS1_CHICK]	45.71	1	1	1	1	35	3.97188	5.021	0.676912	1		0.755654	1		0.672436	1
A0A1D5PIQ5	Uncharacterized protein OS=Gallus gallus PE=4 SV=1 - [A0A1D5PIQ5_CHICK]	18.34	2	2	2	2	169	19.5093	8.98291	1.03891	2	2.0033	0.883337	2	6.07602	0.878058	2	11.4062
A0A1D5PJJ0	Uncharacterized protein OS=Gallus gallus GN=SIN3A PE=4 SV=1 - [A0A1D5PJJ0_CHICK]	4.75	3	5	5	7	1243	142.706	7.29834	1.04124	7	10.0809	1.04222	7	14.7602	1.11298	7	8.92473
A0A1D5NYH2	Collagen alpha-1(III) chain OS=Gallus gallus GN=COL3A1 PE=4 SV=1 - [A0A1D5NYH2_CHICK]	17.53	2	5	5	6	291	33.1649	8.73389	0.818582	6	18.73	0.72469	6	12.0448	0.865683	6	19.8127
A0A1D5PHE2	Uncharacterized protein OS=Gallus gallus GN=IMPA1 PE=4 SV=1 - [A0A1D5PHE2_CHICK]	8.27	1	2	2	2	278	30.1225	5.71924	0.870411	2	5.77081	1.07949	2	47.8961	0.930413	2	17.9627
E1BWB9	Uncharacterized protein OS=Gallus gallus GN=INF2 PE=4 SV=2 - [E1BWB9_CHICK]	0.84	1	1	1	2	1317	143.524	5.68115	1.06376	2	1.66897	1.0431	2	0.566214	0.990848	2	0.246221
E1BYQ3	Uncharacterized protein OS=Gallus gallus GN=CUL3 PE=3 SV=3 - [E1BYQ3_CHICK]	8.46	1	6	7	7	768	88.9184	8.48486	0.894147	6	9.61951	0.954502	6	13.7397	0.992209	6	11.7209
Q5ZKD5	RRP12-like protein OS=Gallus gallus GN=RRP12 PE=2 SV=1 - [RRP12_CHICK]	5.02	4	4	4	4	1294	143.961	8.32373	0.916891	4	15.6356	1.16976	4	1.24405	1.04694	4	16.4067
F1NED5	X-ray repair cross-complementing protein 5 OS=Gallus gallus GN=XRCC6 PE=4 SV=3 - [F1NED5_CHICK]	5.21	3	3	3	5	614	70.4268	6.15088	1.21369	5	8.01541	1.12049	5	17.9098	1.05825	5	22.6422
A0A1D5PQ66	Uncharacterized protein OS=Gallus gallus GN=RBM5 PE=4 SV=1 - [A0A1D5PQ66_CHICK]	3.84	3	3	3	4	911	104.804	5.37646	1.04837	4	15.149	0.899112	4	15.808	0.999621	4	19.0191
F2XNG5	Cathelicidin-2 OS=Gallus gallus GN=CathL2 PE=2 SV=1 - [F2XNG5_CHICK]	11.69	2	1	1	1	154	16.9358	8.00146	1.73686	1		3.18325	1		1.42862	1
E1C5K0	Uncharacterized protein OS=Gallus gallus GN=HOMER3 PE=4 SV=3 - [E1C5K0_CHICK]	4.53	3	1	1	2	353	39.9933	5.23682	1.10245	2	14.5914	1.09904	2	20.6095	1.10506	2	8.43381
A0A1D5P9A5	Cleavage and polyadenylation-specificity factor subunit 6 OS=Gallus gallus GN=CPSF6 PE=4 SV=1 - [A0A1D5P9A5_CHICK]	11.57	3	5	5	6	536	57.5158	8.85107	1.06439	6	10.5256	1.27991	6	30.3957	1.03085	6	15.341
Q5ZMS2	Platelet-activating factor acetylhydrolase IB subunit beta OS=Gallus gallus GN=PAFAH1B2 PE=2 SV=1 - [PA1B2_CHICK]	4.37	3	1	1	3	229	25.5512	6.21436	0.870931	3	11.9661	0.81844	3	30.0215	0.899839	3	4.69419
F1NSW0	Uncharacterized protein OS=Gallus gallus GN=VAPB PE=4 SV=3 - [F1NSW0_CHICK]	26.75	2	4	6	11	243	27.288	7.40088	1.01841	7	7.85315	1.2559	7	13.1761	1.0324	7	3.83907
Q8UUR2	Zw10 protein OS=Gallus gallus GN=ZW10 PE=2 SV=1 - [Q8UUR2_CHICK]	5.31	3	4	4	4	753	85.5984	6.21436	1.06614	4	10.7864	0.852019	4	10.5393	0.976393	4	9.40267
E1C495	Uncharacterized protein OS=Gallus gallus GN=CYP2W1 PE=4 SV=3 - [E1C495_CHICK]	6	3	2	2	2	500	57.2099	7.57666	0.969876	2	57.6962	1.02767	2	13.3016	0.903185	2	55.2764
E1BUR2	Uncharacterized protein OS=Gallus gallus PE=4 SV=3 - [E1BUR2_CHICK]	8.85	9	1	2	4	339	38.1882	7.79639	1	2	3.77714	1.12379	2	22.7976	0.872471	2	11.1913
R4GI40	LDLR chaperone MESD OS=Gallus gallus GN=MESDC2 PE=4 SV=1 - [R4GI40_CHICK]	8.68	2	2	2	3	219	24.5485	7.37158	1.01021	3	5.45821	0.917533	3	1.39985	0.947996	3	3.22856
Q5ZMB3	Uncharacterized protein OS=Gallus gallus GN=RCJMB04_2j24 PE=2 SV=1 - [Q5ZMB3_CHICK]	3.23	3	1	1	1	495	53.3645	6.25244	0.90745	1		1.10682	1		0.979507	1
F6X9L1	Uncharacterized protein OS=Gallus gallus PE=4 SV=1 - [F6X9L1_CHICK]	5.84	3	2	2	2	411	46.3293	7.92822	0.764188	2	16.1117	0.894091	2	54.2074	0.724341	2	6.01449
P33150	Cadherin-13 OS=Gallus gallus GN=CDH13 PE=1 SV=1 - [CAD13_CHICK]	9.13	2	4	4	5	712	78.332	5.07178	1.16229	5	6.46049	0.969856	5	4.18946	1.00873	5	12.9207
A0A1D5P9Y2	Uncharacterized protein OS=Gallus gallus GN=NUDT5 PE=4 SV=1 - [A0A1D5P9Y2_CHICK]	6.82	1	1	1	1	220	24.5668	5.18604	1.26949	1		2.50478	1		1.38733	1
A0A1D5NV32	Uncharacterized protein OS=Gallus gallus GN=VPS13C PE=4 SV=1 - [A0A1D5NV32_CHICK]	0.64	5	2	2	2	3450	388.225	6.50732	1.07014	2	20.7103	1.19588	2	26.1883	1.06834	2	7.64821
A0A1D5PSR6	Uncharacterized protein OS=Gallus gallus GN=FAM98B PE=4 SV=1 - [A0A1D5PSR6_CHICK]	3.55	3	1	1	2	338	37.6074	8.52881	1.2074	2	2.90385	1.30915	2	8.43688	1.20683	2	2.74682
R4GL60	Uncharacterized protein OS=Gallus gallus GN=CLINT1 PE=4 SV=1 - [R4GL60_CHICK]	8.38	3	4	4	4	597	65.95	6.771	1.04662	4	12.9304	0.971404	4	5.65929	1.00543	4	8.77021
F1NXH1	Uncharacterized protein OS=Gallus gallus GN=MARC2 PE=4 SV=2 - [F1NXH1_CHICK]	13.73	2	4	4	6	335	37.3903	8.71924	1.02673	6	12.6445	1.12646	6	18.8142	0.99529	6	12.4887
A0A1D5PRE3	Uncharacterized protein OS=Gallus gallus PE=4 SV=1 - [A0A1D5PRE3_CHICK]	22.66	1	2	2	3	128	13.7647	9.80322	0.790444	3	17.3041	0.901209	3	25.3412	0.896181	3	11.7155
A0A1D5PTQ3	Uncharacterized protein OS=Gallus gallus GN=NFKBIB PE=4 SV=1 - [A0A1D5PTQ3_CHICK]	6.39	2	1	1	1	313	33.1393	4.77979	1.0479	1		1.10298	1		1.00013	1
Q9I9P1	Mothers against decapentaplegic homolog (Fragment) OS=Gallus gallus PE=2 SV=1 - [Q9I9P1_CHICK]	4.15	14	1	1	2	313	35.4529	5.69385	2.25489	2	90.8058	1.33959	2	26.2769	1.16705	2	22.6543
Q5ZM76	Uncharacterized protein OS=Gallus gallus GN=FUBP3 PE=2 SV=1 - [Q5ZM76_CHICK]	12.43	2	5	5	6	539	57.9204	7.84033	1.06273	6	9.93332	1.0578	6	23.5613	1.04198	6	12.8364
Q5ZJ38	Uncharacterized protein OS=Gallus gallus GN=RANBP1 PE=2 SV=1 - [Q5ZJ38_CHICK]	14.9	1	3	3	3	208	24.156	5.23682	0.942723	3	1.55729	0.833222	3	5.60072	0.816167	3	5.77367
A0A1D5PBA6	Uncharacterized protein OS=Gallus gallus GN=DCTN4 PE=4 SV=1 - [A0A1D5PBA6_CHICK]	10.33	2	4	4	5	397	45.3649	7.1958	0.901701	5	34.5457	1.03384	5	9.34946	1.02183	5	39.5202
F1NHT5	Uncharacterized protein OS=Gallus gallus GN=FETUB PE=4 SV=2 - [F1NHT5_CHICK]	11.03	2	2	2	2	399	44.1091	5.74463	1.10292	2	5.49356	1.04829	2	14.6391	1.15808	2	6.84689
R4GJH2	NADH dehydrogenase [ubiquinone] 1 beta subcomplex subunit 4 OS=Gallus gallus GN=NDUFB4 PE=4 SV=2 - [R4GJH2_CHICK]	31.3	2	2	2	3	131	15.1201	9.72998	0.949736	3	5.68611	0.940541	3	12.1544	1.09772	3	18.949
Q5ZLP5	Uncharacterized protein OS=Gallus gallus GN=SARNP PE=2 SV=1 - [Q5ZLP5_CHICK]	18.57	2	4	4	6	210	23.4483	7.34229	0.940136	6	7.0088	1.04408	6	18.6352	1.0109	6	9.30676
F1NYI8	Lon protease homolog 2, peroxisomal OS=Gallus gallus GN=LONP2 PE=3 SV=2 - [F1NYI8_CHICK]	2.11	1	1	1	2	852	94.62	6.90283	1.13719	2	1.7272	1.27317	2	43.9035	1.44657	2	63.0081
A0A1D5NV85	Uncharacterized protein OS=Gallus gallus PE=4 SV=1 - [A0A1D5NV85_CHICK]	5.94	2	4	4	5	892	100.165	5.52881	0.937398	5	13.5051	1.03334	5	4.51498	1.04821	5	1.43219
F1NDR9	NIF3-like protein 1 OS=Gallus gallus GN=NIF3L1 PE=3 SV=2 - [F1NDR9_CHICK]	6.43	1	2	2	2	373	41.1307	6.97607	1.15255	2	39.7576	1.02415	2	26.0076	0.989507	2	4.63129
Q6VN51	Protein phospatase 3 regulatory subunit B alpha isoform type 1 OS=Gallus gallus GN=HZGJ PE=2 SV=1 - [Q6VN51_CHICK]	10	1	1	1	1	170	19.2876	4.80518	1.13346	1		1.20764	1		0.884866	1
Q01635	Laminin subunit beta-1 (Fragment) OS=Gallus gallus GN=LAMB1 PE=2 SV=1 - [LAMB1_CHICK]	15.84	1	2	5	9	303	34.8053	5.8335	0.915845	3	22.6148	0.839798	3	7.06823	0.792147	3	27.5007
A0A1D5Q015	Uncharacterized protein OS=Gallus gallus GN=PMPCB PE=4 SV=1 - [A0A1D5Q015_CHICK]	8.42	2	3	3	5	463	50.9467	6.52197	1.06307	5	15.0623	1.01451	5	13.9478	1.04262	5	5.77908
A0A1D5PBG4	Uncharacterized protein OS=Gallus gallus GN=CG-16 PE=4 SV=1 - [A0A1D5PBG4_CHICK]	30.08	2	3	3	4	133	14.7954	5.18604	0.912086	4	18.0314	0.807479	4	6.10978	1.01222	4	11.4888
F1NBB0	2-methoxy-6-polyprenyl-1,4-benzoquinol methylase, mitochondrial OS=Gallus gallus GN=COQ5 PE=3 SV=1 - [F1NBB0_CHICK]	9	4	2	2	2	311	35.091	7.21045	1.01106	2	11.2626	1.04123	2	23.1932	1.06692	2	19.1639
F1P3Y9	Uncharacterized protein OS=Gallus gallus GN=AGO1 PE=3 SV=3 - [F1P3Y9_CHICK]	1.18	3	1	1	1	846	96.1294	8.98291	1.29622	1		1.50338	1		2.26919	1
F1NZC1	Uncharacterized protein OS=Gallus gallus GN=ABRACL PE=4 SV=2 - [F1NZC1_CHICK]	11.11	1	1	1	2	81	9.04782	5.87158	0.907416	2	1.87363	0.854168	2	4.39716	0.823584	2	4.34414
F1NAW2	Uncharacterized protein OS=Gallus gallus GN=CD2AP PE=4 SV=3 - [F1NAW2_CHICK]	10.12	4	4	4	4	593	65.6282	7.1665	0.992909	4	16.0864	0.99581	4	41.1721	1.00717	4	21.5007
E1BTQ9	Uncharacterized protein OS=Gallus gallus GN=AUH PE=3 SV=2 - [E1BTQ9_CHICK]	4.91	1	2	2	3	326	34.2632	9.20264	0.999776	3	4.58728	0.954048	3	5.32263	0.914322	3	8.93289
A0A1D5PNS0	Uncharacterized protein OS=Gallus gallus PE=4 SV=1 - [A0A1D5PNS0_CHICK]	21.36	1	2	2	3	103	11.5021	9.99365	1.08324	3	16.2984	1.07114	3	15.4223	1.02865	3	0.717673
F1NII6	Uncharacterized protein OS=Gallus gallus GN=SNU13 PE=4 SV=2 - [F1NII6_CHICK]	32.81	1	3	3	3	128	14.0655	8.1626	0.916233	3	12.2049	0.92113	3	50.1779	1.13131	3	12.727
F1P0W8	Glycerol-3-phosphate dehydrogenase [NAD(+)] OS=Gallus gallus GN=GPD1L PE=3 SV=2 - [F1P0W8_CHICK]	8.78	1	3	3	4	353	38.5641	6.94678	0.86821	4	5.52029	0.854487	4	4.2538	0.902374	4	5.78214
B4X9P4	Microsomal glutathione S-transferase 1 OS=Gallus gallus GN=MGST1 PE=2 SV=1 - [B4X9P4_CHICK]	20	3	3	3	4	155	17.2452	9.65674	0.867406	4	5.26385	0.967641	4	17.7492	1.02617	4	8.41463
Q5ZM44	Calcineurin B homologous protein 1 OS=Gallus gallus GN=CHP1 PE=1 SV=3 - [CHP1_CHICK]	13.33	1	2	2	3	195	22.4333	5.09717	1.01962	3	8.939	1.0457	3	8.12888	0.897389	3	7.94174
E1BSG7	Uncharacterized protein OS=Gallus gallus GN=WBP11 PE=4 SV=3 - [E1BSG7_CHICK]	6.64	1	3	3	3	648	70.7182	7.1665	0.927962	3	18.3338	0.8975	3	8.13045	0.997907	3	13.9544
A0A1D5P2L3	Uncharacterized protein OS=Gallus gallus GN=CUL1 PE=4 SV=1 - [A0A1D5P2L3_CHICK]	6.06	1	4	4	4	776	89.635	8.00146	1.02626	4	9.56901	1.11627	4	19.647	0.999892	4	20.3753
F1NTK9	Uncharacterized protein OS=Gallus gallus GN=DDX54 PE=4 SV=3 - [F1NTK9_CHICK]	2.53	1	1	1	1	829	92.9943	9.83252	0.992636	1		1.81435	1		1.21973	1
[truncated: 1,769 more rows]
