# Supplementary material for: Comparative transcriptomic and proteomic analyses provide insights into functional genes for hypoxic adaptation in embryos of Tibetan chickens
Source: Sci Rep. 2020 Jul 8;10:11213. doi: 10.1038/s41598-020-68178-w (PMC7343830; doi:10.1038/s41598-020-68178-w)
Supplement: Supplementary file 8 — Supplementary table S7 [file 41598_2020_68178_MOESM8_ESM.xlsx]

## Sheet: Sheet1
Table S7. 387 DEPs between Tibetan and Chahua chickens.
Accession	Ensembl Gene ID	Gene Symbol	Gene description	Unique Peptides	Peptides	MW [kDa]	calc. pI	TC1	TC2	TC3	CH1	CH2	CH3	TC mean	TC Standard Deviation	CH mean	CH Standard Deviation	FC(TC/CH)	P-value	UP/DOWN
A0A077KY10	ENSGALG00000029369	PREB	Prolactin regulatory element-binding protein OS=Gallus gallus GN=PREB PE=2 SV=1 - [A0A077KY10_CHICK]	2	2	44.2779	8.04541	1.45947	1.10497	0.943515	0.704479	0.693928	0.823272	1.16932	0.263929	0.74056	0.0718252	1.57896	0.0487948	UP
A0A0A0MQ61	ENSGALG00000028551	LOC100859645	Uncharacterized protein OS=Gallus gallus GN=LOC100859645 PE=3 SV=1 - [A0A0A0MQ61_CHICK]	1	6	25.2064	8.22119	0.772466	0.976057	0.92464	1.19802	1.20083	1.00586	0.891054	0.10587	1.1349	0.111761	0.785138	0.025941	DOWN
A0A160F7C1	-	-	Corticosteroid binding globulin OS=Gallus gallus PE=2 SV=1 - [A0A160F7C1_CHICK]	11	11	47.7326	7.00537	0.780585	0.861852	0.844868	0.984836	1.24767	1.2515	0.829102	0.0428661	1.16133	0.152863	0.713922	0.0274089	DOWN
A0A1D5NT33	-	-	Uncharacterized protein OS=Gallus gallus PE=4 SV=1 - [A0A1D5NT33_CHICK]	2	2	31.0485	8.27979	1.09728	1.20245	1.08463	1.0208	0.815643	0.89159	1.12812	0.0646844	0.909345	0.103725	1.24058	0.0229834	UP
A0A1D5NT80	ENSGALG00000009850	NOVA1	Uncharacterized protein OS=Gallus gallus GN=NOVA1 PE=4 SV=1 - [A0A1D5NT80_CHICK]	1	1	38.7012	8.77783	1.11326	1.00371	1.20933	0.951516	0.886268	0.916358	1.10877	0.102883	0.918047	0.032657	1.20774	0.0367047	UP
A0A1D5NT90	ENSGALG00000034821	-	Uncharacterized protein OS=Gallus gallus PE=4 SV=1 - [A0A1D5NT90_CHICK]	1	10	66.4266	7.40088	0.84383	0.957243	0.782384	1.07512	0.98742	1.33745	0.861152	0.0887071	1.13333	0.182128	0.759844	0.0297122	DOWN
A0A1D5NU82	ENSGALG00000030003	TUBG1	Uncharacterized protein OS=Gallus gallus GN=TUBG1 PE=4 SV=1 - [A0A1D5NU82_CHICK]	4	4	51.1288	5.90967	0.965741	1.15917	1.0787	0.906621	0.768782	0.929287	1.06787	0.0971662	0.86823	0.0868669	1.22994	0.0287664	UP
A0A1D5NU89	-	-	Uncharacterized protein OS=Gallus gallus PE=4 SV=1 - [A0A1D5NU89_CHICK]	1	1	24.3671	5.90967	0.933385	0.695696	0.891026	1.04782	1.2001	1.17837	0.840035	0.126783	1.1421	0.082365	0.73552	0.0164515	DOWN
A0A1D5NUK5	ENSGALG00000031000	APRT	Uncharacterized protein OS=Gallus gallus GN=APRT PE=4 SV=1 - [A0A1D5NUK5_CHICK]	3	3	19.5087	6.04932	1.24285	1.06072	1.04898	0.952179	0.894032	0.911554	1.11752	0.108699	0.919255	0.0298282	1.21568	0.0390743	UP
A0A1D5NUM3	ENSGALG00000041949	AAMDC	Uncharacterized protein OS=Gallus gallus GN=AAMDC PE=4 SV=1 - [A0A1D5NUM3_CHICK]	1	1	13.1146	8.27979	1.09666	1.36164	1.36423	0.810034	0.711605	0.833776	1.27417	0.153741	0.785138	0.0647789	1.62287	0.00957624	UP
A0A1D5NUM8	ENSGALG00000026159	PDLIM7	PDZ and LIM domain protein 7 OS=Gallus gallus GN=PDLIM7 PE=4 SV=1 - [A0A1D5NUM8_CHICK]	1	10	84.1748	7.03467	1.18409	1.24646	1.28539	0.975821	0.635301	0.837848	1.23865	0.0511025	0.816323	0.171277	1.51735	0.0206665	UP
A0A1D5NUW5	ENSGALG00000003861	HERC4	Uncharacterized protein OS=Gallus gallus GN=HERC4 PE=4 SV=1 - [A0A1D5NUW5_CHICK]	1	1	86.2264	6.39209	1.15919	1.27276	1.29966	0.964953	0.607594	0.864687	1.24387	0.0745597	0.812411	0.184325	1.53108	0.0204914	UP
A0A1D5NUZ1	-	LOC107055765	Uncharacterized protein OS=Gallus gallus GN=LOC107055765 PE=4 SV=1 - [A0A1D5NUZ1_CHICK]	1	1	30.3977	9.01221	1.12435	1.00249	1.21446	0.932785	0.829028	0.96717	1.11377	0.106377	0.909661	0.0719151	1.22437	0.0295798	UP
A0A1D5NV60	ENSGALG00000012833	VPS33B	Uncharacterized protein OS=Gallus gallus GN=VPS33B PE=4 SV=1 - [A0A1D5NV60_CHICK]	3	3	69.181	5.87158	1.06782	1.25813	1.11859	1.02108	0.889817	0.808325	1.14818	0.0985496	0.906407	0.107343	1.26674	0.0228447	UP
A0A1D5NV68	ENSGALG00000009795	MON2	Uncharacterized protein OS=Gallus gallus GN=MON2 PE=4 SV=1 - [A0A1D5NV68_CHICK]	1	1	166.304	5.99854	1.05781	0.970991	2.04714	0.796781	0.621613	0.700395	1.35865	0.59783	0.706263	0.0877312	1.92371	0.0235341	UP
A0A1D5NV82	ENSGALG00000035505	AOAH	Uncharacterized protein OS=Gallus gallus GN=AOAH PE=4 SV=1 - [A0A1D5NV82_CHICK]	1	1	56.5373	7.29834	1.0903	1.19705	1.08912	0.958726	0.917817	0.867305	1.12549	0.0619757	0.914616	0.0457942	1.23056	0.00552427	UP
A0A1D5NVJ1	-	-	Uncharacterized protein OS=Gallus gallus PE=4 SV=1 - [A0A1D5NVJ1_CHICK]	1	1	37.05	5.38916	1.10606	1.09979	1.24276	0.921198	0.843097	0.894072	1.14953	0.0807944	0.886122	0.0396527	1.29726	0.00797049	UP
A0A1D5NVQ2	ENSGALG00000007267	MVD	Uncharacterized protein OS=Gallus gallus GN=MVD PE=4 SV=1 - [A0A1D5NVQ2_CHICK]	2	2	34.8868	6.1001	0.978023	1.01585	1.06834	0.798372	0.789062	0.852167	1.02074	0.0453555	0.8132	0.0340656	1.25521	0.00203678	UP
A0A1D5NVQ5	ENSGALG00000002699	VAV2	Uncharacterized protein OS=Gallus gallus GN=VAV2 PE=4 SV=1 - [A0A1D5NVQ5_CHICK]	1	1	97.4202	6.771	1.15131	1.05192	1.17656	0.954611	0.966017	0.801884	1.1266	0.0658914	0.907504	0.0916472	1.24143	0.0163709	UP
A0A1D5NVY0	ENSGALG00000034645	USMG5	Uncharacterized protein OS=Gallus gallus GN=USMG5 PE=4 SV=1 - [A0A1D5NVY0_CHICK]	1	1	6.71448	10.0815	1.14446	1.05171	1.1167	0.823067	0.956829	0.933823	1.10429	0.0476047	0.904573	0.0715176	1.22078	0.0103632	UP
A0A1D5NW50	-	TRAPPC9	Uncharacterized protein OS=Gallus gallus GN=TRAPPC9 PE=4 SV=1 - [A0A1D5NW50_CHICK]	1	1	78.2632	7.97217	1.15288	1.20381	1.07316	1.0096	0.878122	0.816241	1.14328	0.0658473	0.901322	0.0987469	1.26845	0.0151694	UP
A0A1D5NW52	ENSGALG00000009264	MTX2	Uncharacterized protein OS=Gallus gallus GN=MTX2 PE=4 SV=1 - [A0A1D5NW52_CHICK]	2	2	12.1502	7.23975	1.06	1.2677	1.01114	0.9756	0.818427	0.937252	1.11294	0.136229	0.910427	0.0819484	1.22244	0.0405906	UP
A0A1D5NW62	ENSGALG00000038579	KRT75L1	Uncharacterized protein OS=Gallus gallus GN=KRT75L1 PE=4 SV=1 - [A0A1D5NW62_CHICK]	1	5	65.8296	7.85498	0.875947	1.03278	0.845845	1.16996	1.04876	1.08789	0.91819	0.100371	1.1022	0.0618526	0.83305	0.0328712	DOWN
A0A1D5NW68	ENSGALG00000035219	ALB	Serum albumin OS=Gallus gallus GN=ALB PE=4 SV=1 - [A0A1D5NW68_CHICK]	40	41	69.8449	5.74463	0.7861	0.75052	0.789118	1.03772	1.45767	1.0599	0.775246	0.0214669	1.1851	0.236319	0.654163	0.047029	DOWN
A0A1D5NWJ8	ENSGALG00000005206	ACSL3	Uncharacterized protein OS=Gallus gallus GN=ACSL3 PE=4 SV=1 - [A0A1D5NWJ8_CHICK]	1	1	68.4896	9.0415	1.00393	1.22877	1.17165	0.982904	0.850802	0.87634	1.13478	0.116862	0.903349	0.0700701	1.2562	0.0271184	UP
A0A1D5NX04	ENSGALG00000013829	REPS1	Uncharacterized protein OS=Gallus gallus GN=REPS1 PE=4 SV=1 - [A0A1D5NX04_CHICK]	1	1	84.8133	6.26514	1.65779	1.58202	0.83314	0.788842	0.65471	0.642736	1.35765	0.455814	0.695429	0.0811189	1.95224	0.0315056	UP
A0A1D5NX31	-	-	Uncharacterized protein OS=Gallus gallus PE=4 SV=1 - [A0A1D5NX31_CHICK]	1	1	14.615	5.03369	0.926171	1.27015	1.61331	0.854914	0.7385	0.805617	1.26988	0.34357	0.799677	0.058434	1.58799	0.0355758	UP
A0A1D5NX48	ENSGALG00000003690	KRT14	Keratin, type I cytoskeletal 14 OS=Gallus gallus GN=KRT14 PE=4 SV=1 - [A0A1D5NX48_CHICK]	1	18	50.7166	5.04639	0.688523	0.783043	0.7528	0.970949	1.30764	1.37025	0.741455	0.0482707	1.21628	0.214756	0.609609	0.0278606	DOWN
A0A1D5NX66	ENSGALG00000004098	STK4	Serine/threonine-protein kinase 4 OS=Gallus gallus GN=STK4 PE=4 SV=1 - [A0A1D5NX66_CHICK]	2	3	54.7224	5.03369	1.03358	1.13038	1.28419	0.97233	0.820655	0.881032	1.14938	0.126383	0.891339	0.0763606	1.2895	0.0250711	UP
A0A1D5NXP7	ENSGALG00000029672	ABCB6	Uncharacterized protein OS=Gallus gallus GN=ABCB6 PE=4 SV=1 - [A0A1D5NXP7_CHICK]	1	1	102.122	8.47021	0.783677	0.942653	0.819538	0.955871	1.38349	1.10999	0.848623	0.0833834	1.14978	0.216568	0.738072	0.0337207	DOWN
A0A1D5NXQ8	ENSGALG00000006173	XYLB	Uncharacterized protein OS=Gallus gallus GN=XYLB PE=4 SV=1 - [A0A1D5NXQ8_CHICK]	1	1	27.5551	6.29053	1.40604	1.5288	0.914645	0.867993	0.759978	0.696248	1.28316	0.324993	0.77474	0.0868189	1.65625	0.0258703	UP
A0A1D5NY23	-	-	Uncharacterized protein OS=Gallus gallus PE=4 SV=1 - [A0A1D5NY23_CHICK]	1	1	117.16	6.93213	1.24499	1.17139	1.13205	1.05147	0.720052	0.81854	1.18281	0.0573269	0.863354	0.170192	1.37002	0.0352753	UP
A0A1D5NYH2	ENSGALG00000035584	COL3A1	Collagen alpha-1(III) chain OS=Gallus gallus GN=COL3A1 PE=4 SV=1 - [A0A1D5NYH2_CHICK]	5	5	33.1649	8.73389	0.917061	0.814234	0.965875	1.06591	1.13653	1.07775	0.899057	0.0774074	1.09339	0.0378203	0.822262	0.0157946	DOWN
A0A1D5NYN9	ENSGALG00000016356	TDRP	Uncharacterized protein OS=Gallus gallus GN=TDRP PE=4 SV=1 - [A0A1D5NYN9_CHICK]	1	1	20.6243	5.8335	1.66736	1.13021	0.98973	0.812672	0.620126	0.82774	1.26243	0.357645	0.753512	0.115762	1.6754	0.0222025	UP
A0A1D5NZ03	ENSGALG00000034011	PMS1	Uncharacterized protein OS=Gallus gallus GN=PMS1 PE=4 SV=1 - [A0A1D5NZ03_CHICK]	1	1	99.13	7.03467	1.56423	1.53814	1.25049	0.988792	0.50661	0.428721	1.45095	0.174093	0.641374	0.303382	2.26226	0.0124188	UP
A0A1D5NZN8	ENSGALG00000015531	PPP2R2C	Uncharacterized protein OS=Gallus gallus GN=PPP2R2C PE=4 SV=1 - [A0A1D5NZN8_CHICK]	1	1	51.6426	6.31592	0.796045	0.934735	0.918084	1.01182	1.17561	1.17277	0.882955	0.075725	1.12006	0.0937554	0.788307	0.0144892	DOWN
A0A1D5NZP2	ENSGALG00000014768	SGTB	Uncharacterized protein OS=Gallus gallus GN=SGTB PE=4 SV=1 - [A0A1D5NZP2_CHICK]	1	1	33.0423	5.31299	0.982801	0.780845	0.942538	1.02334	1.22098	1.03722	0.902062	0.106889	1.09385	0.110321	0.824669	0.0483432	DOWN
A0A1D5NZW7	ENSGALG00000030209	CPZ	Carboxypeptidase Z OS=Gallus gallus GN=CPZ PE=4 SV=1 - [A0A1D5NZW7_CHICK]	2	2	67.8239	6.82959	1.19423	1.05511	1.04667	0.888467	0.792707	1.00745	1.09867	0.0828631	0.896209	0.107582	1.22591	0.0325621	UP
A0A1D5P0N6	ENSGALG00000042371	ANO10	Uncharacterized protein OS=Gallus gallus GN=ANO10 PE=4 SV=1 - [A0A1D5P0N6_CHICK]	3	3	74.878	7.51807	1.11464	1.08655	1.14036	0.95192	0.889289	0.769101	1.11385	0.0269139	0.870103	0.0929076	1.28014	0.0183003	UP
A0A1D5P102	ENSGALG00000006908	DLG1	Uncharacterized protein OS=Gallus gallus GN=DLG1 PE=4 SV=1 - [A0A1D5P102_CHICK]	4	4	97.2485	5.96045	1.13582	1.12532	1.13753	0.93887	0.784928	0.952274	1.13289	0.00661003	0.892024	0.0929897	1.27002	0.0228124	UP
A0A1D5P2F0	ENSGALG00000002827	GPS1	Uncharacterized protein OS=Gallus gallus GN=GPS1 PE=4 SV=1 - [A0A1D5P2F0_CHICK]	1	2	32.9579	8.57275	0.862999	0.794796	0.981072	1.03773	1.32245	1.00652	0.879622	0.0942441	1.12224	0.174094	0.783811	0.0387487	DOWN
A0A1D5P2M9	ENSGALG00000014773	ERBB2IP	Uncharacterized protein OS=Gallus gallus GN=ERBB2IP PE=4 SV=1 - [A0A1D5P2M9_CHICK]	1	1	156.528	5.61768	1.15138	1.19893	1.00147	0.996184	0.802142	0.951743	1.11726	0.103055	0.91669	0.101659	1.21879	0.0371918	UP
A0A1D5P2Y5	ENSGALG00000039611	GAA	Uncharacterized protein OS=Gallus gallus GN=GAA PE=4 SV=1 - [A0A1D5P2Y5_CHICK]	1	1	104.592	6.27783	1.34586	1.00604	1.20442	0.889481	0.71828	0.899152	1.18544	0.170703	0.835638	0.10175	1.4186	0.0248726	UP
A0A1D5P441	ENSGALG00000002192	PTPRC	Uncharacterized protein OS=Gallus gallus GN=PTPRC PE=4 SV=1 - [A0A1D5P441_CHICK]	1	1	131.573	5.5415	0.995055	1.23418	1.15643	1.0194	0.901797	0.849335	1.12856	0.121977	0.923512	0.0870895	1.22203	0.0418503	UP
A0A1D5P456	ENSGALG00000036069	TCIRG1	Uncharacterized protein OS=Gallus gallus GN=TCIRG1 PE=4 SV=1 - [A0A1D5P456_CHICK]	4	4	94.3513	6.49365	1.31073	1.14733	1.06842	0.890294	0.699892	0.878564	1.17549	0.123585	0.822917	0.106704	1.42845	0.0104451	UP
A0A1D5P4B1	ENSGALG00000035223	NDUFA6	Uncharacterized protein OS=Gallus gallus GN=NDUFA6 PE=4 SV=1 - [A0A1D5P4B1_CHICK]	2	2	14.3875	9.81787	0.910731	0.829973	0.920257	0.943367	1.06619	1.22748	0.886987	0.0496051	1.07901	0.142489	0.822035	0.047389	DOWN
A0A1D5P4L7	ENSGALG00000006453	TF	Uncharacterized protein OS=Gallus gallus GN=TF PE=4 SV=1 - [A0A1D5P4L7_CHICK]	5	59	77.7684	7.12256	1.09967	1.15816	1.23434	1.15747	0.865112	0.62761	1.16406	0.0675309	0.883399	0.265405	1.3177	0.0410165	UP
A0A1D5P4X3	-	-	Uncharacterized protein OS=Gallus gallus PE=4 SV=1 - [A0A1D5P4X3_CHICK]	1	1	23.5642	7.85498	1.11106	1.28793	1.21757	0.964811	0.745237	0.839193	1.20552	0.0890477	0.849747	0.110167	1.41868	0.00667922	UP
A0A1D5P521	ENSGALG00000034827; ENSGALG00000034905	SUB1L2	Uncharacterized protein OS=Gallus gallus GN=SUB1L2 PE=4 SV=1 - [A0A1D5P521_CHICK]	3	4	14.2983	9.56885	0.860507	0.780473	0.970665	1.13738	1.08002	1.036	0.870548	0.0954926	1.08446	0.0508403	0.802744	0.0203316	DOWN
A0A1D5P560	ENSGALG00000029766	ITGB5	Uncharacterized protein OS=Gallus gallus GN=ITGB5 PE=4 SV=1 - [A0A1D5P560_CHICK]	2	2	88.32	6.7124	0.809513	0.809459	1.00276	1.02461	1.20365	1.14535	0.873909	0.111584	1.12454	0.0913165	0.777128	0.0207607	DOWN
A0A1D5P6D5	-	LOC101748037	Uncharacterized protein OS=Gallus gallus GN=LOC101748037 PE=4 SV=1 - [A0A1D5P6D5_CHICK]	2	2	82.3484	6.82959	1.06267	1.16593	1.2503	0.987121	0.79894	0.853452	1.15963	0.0939748	0.879838	0.0968259	1.31801	0.0114819	UP
A0A1D5P6I0	ENSGALG00000041973	PRIM1	Uncharacterized protein OS=Gallus gallus GN=PRIM1 PE=4 SV=1 - [A0A1D5P6I0_CHICK]	2	2	44.9627	7.2251	1.03322	1.14971	1.18899	0.964117	0.846392	0.925351	1.12397	0.0810106	0.911954	0.0599954	1.23249	0.0126038	UP
A0A1D5P756	ENSGALG00000010921	PKD2	Uncharacterized protein OS=Gallus gallus GN=PKD2 PE=4 SV=1 - [A0A1D5P756_CHICK]	1	1	97.3079	5.36377	1.10645	1.27048	1.51061	0.854057	0.637028	0.808671	1.29585	0.203274	0.766585	0.114472	1.69041	0.0133964	UP
A0A1D5P8C3	ENSGALG00000033943	HYI	Uncharacterized protein OS=Gallus gallus GN=HYI PE=4 SV=1 - [A0A1D5P8C3_CHICK]	1	1	30.6667	6.02393	1.21278	1.32483	1.01541	0.991849	0.856692	0.756895	1.18434	0.156659	0.868479	0.11792	1.36369	0.0268022	UP
A0A1D5P904	ENSGALG00000005676	TTC28	Uncharacterized protein OS=Gallus gallus GN=TTC28 PE=4 SV=1 - [A0A1D5P904_CHICK]	1	1	265.126	6.75635	1.1161	1.47314	1.08461	0.845199	0.8686	0.789725	1.22462	0.215799	0.834508	0.0405099	1.46747	0.041952	UP
A0A1D5P9F9	-	-	Uncharacterized protein OS=Gallus gallus PE=4 SV=1 - [A0A1D5P9F9_CHICK]	2	16	166.516	7.92822	0.822378	0.988789	0.907985	1.13184	1.2103	0.99731	0.906384	0.0832171	1.11315	0.10772	0.814249	0.0309606	DOWN
A0A1D5P9N5	ENSGALG00000039354	VTG1	Vitellogenin-1 OS=Gallus gallus GN=VTG1 PE=4 SV=1 - [A0A1D5P9N5_CHICK]	2	75	209.756	8.98291	0.567993	0.61423	0.737577	1.40128	1.59664	1.02799	0.639933	0.0876649	1.34197	0.288929	0.476862	0.0211966	DOWN
A0A1D5P9X5	ENSGALG00000001791	LOC415664	Uncharacterized protein OS=Gallus gallus GN=LOC415664 PE=4 SV=1 - [A0A1D5P9X5_CHICK]	1	1	23.6726	8.99756	0.941964	0.894776	0.841335	1.07056	1.09358	1.15417	0.892692	0.0503469	1.10611	0.0431884	0.807058	0.00271816	DOWN
A0A1D5P9Y2	ENSGALG00000013967	NUDT5	Uncharacterized protein OS=Gallus gallus GN=NUDT5 PE=4 SV=1 - [A0A1D5P9Y2_CHICK]	1	1	24.5668	5.18604	0.976807	1.92805	1.06647	0.95029	0.676053	0.724268	1.32378	0.525236	0.783537	0.146411	1.68949	0.0400676	UP
A0A1D5PAQ0	-	-	Uncharacterized protein OS=Gallus gallus PE=4 SV=1 - [A0A1D5PAQ0_CHICK]	1	1	12.1909	9.29053	0.83716	0.958091	0.787855	1.00397	1.35823	1.06263	0.861035	0.0875932	1.14161	0.189877	0.75423	0.0280695	DOWN
A0A1D5PAS3	-	-	Uncharacterized protein OS=Gallus gallus PE=4 SV=1 - [A0A1D5PAS3_CHICK]	1	3	22.9936	7.66455	0.711276	1.20686	3.17377	0.512278	0.386645	0.421407	1.6973	1.30245	0.44011	0.0648711	3.85654	0.0123147	UP
A0A1D5PAS9	-	-	Uncharacterized protein OS=Gallus gallus PE=4 SV=1 - [A0A1D5PAS9_CHICK]	2	2	88.5426	10.1401	1.12025	1.21047	1.12924	0.946221	0.859684	0.931692	1.15332	0.0496936	0.912532	0.0463411	1.26387	0.0018145	UP
A0A1D5PAV3	ENSGALG00000030406	CDS2	Uncharacterized protein OS=Gallus gallus GN=CDS2 PE=4 SV=1 - [A0A1D5PAV3_CHICK]	1	1	51.8523	7.04932	1.06809	1.18508	1.06997	0.948001	0.825436	0.975981	1.10771	0.0670086	0.916473	0.0800718	1.20867	0.0176276	UP
A0A1D5PAY6	ENSGALG00000029268	CIAPIN1	Anamorsin OS=Gallus gallus GN=CIAPIN1 PE=4 SV=1 - [A0A1D5PAY6_CHICK]	2	2	32.0653	5.47803	0.894571	0.815606	0.859082	1.1159	1.0812	1.1698	0.85642	0.0395497	1.1223	0.0446461	0.763094	0.000803139	DOWN
A0A1D5PB07	-	CWH43	Uncharacterized protein OS=Gallus gallus GN=CWH43 PE=4 SV=1 - [A0A1D5PB07_CHICK]	2	2	77.4578	8.52881	1.0648	1.22534	1.18758	0.857293	0.883593	0.882452	1.15924	0.0839381	0.874446	0.0148655	1.32569	0.012406	UP
A0A1D5PB57	-	EP400	Uncharacterized protein OS=Gallus gallus GN=EP400 PE=4 SV=1 - [A0A1D5PB57_CHICK]	1	1	331.163	9.17334	1.13222	1.33153	1.10477	1.03437	0.773951	0.800932	1.18951	0.123756	0.869752	0.143202	1.36764	0.022043	UP
A0A1D5PBT7	ENSGALG00000042538	BAIAP2	Uncharacterized protein OS=Gallus gallus GN=BAIAP2 PE=4 SV=1 - [A0A1D5PBT7_CHICK]	3	3	58.3783	8.55811	1.095	1.33137	1.06464	0.927168	0.900636	0.885375	1.16367	0.146024	0.904393	0.0211483	1.28668	0.0442625	UP
A0A1D5PD02	ENSGALG00000036263	UBA7	Uncharacterized protein OS=Gallus gallus GN=UBA7 PE=4 SV=1 - [A0A1D5PD02_CHICK]	1	1	108.734	5.56689	0.856531	0.848698	0.86293	1.07407	1.13349	1.18291	0.856053	0.00712831	1.13016	0.0545	0.757465	0.00592361	DOWN
A0A1D5PD29	ENSGALG00000015742	MRPL39	Uncharacterized protein OS=Gallus gallus GN=MRPL39 PE=4 SV=1 - [A0A1D5PD29_CHICK]	3	3	40.0333	8.104	1.18929	1.07789	1.3275	0.827888	0.93299	0.730813	1.19823	0.125049	0.830564	0.101115	1.44267	0.00906129	UP
A0A1D5PD30	ENSGALG00000012388	PCMT1	Protein-L-isoaspartate(D-aspartate) O-methyltransferase OS=Gallus gallus GN=PCMT1 PE=4 SV=1 - [A0A1D5PD30_CHICK]	1	1	24.3975	7.84033	1.15859	1.24235	0.990252	0.935043	0.914417	0.869152	1.1304	0.128392	0.906204	0.0337048	1.2474	0.0428212	UP
A0A1D5PDK9	-	FNBP4	Uncharacterized protein OS=Gallus gallus GN=FNBP4 PE=4 SV=1 - [A0A1D5PDK9_CHICK]	1	1	100.616	4.77979	1.09291	1.36093	1.00363	0.900325	0.869705	0.90566	1.15249	0.185957	0.891897	0.0194031	1.29218	0.0428349	UP
A0A1D5PDR0	ENSGALG00000006198	LSS	Uncharacterized protein OS=Gallus gallus GN=LSS PE=4 SV=1 - [A0A1D5PDR0_CHICK]	2	2	85.2972	6.56592	0.991379	1.10978	1.2412	0.990058	0.904241	0.868443	1.11412	0.124967	0.920914	0.0624982	1.2098	0.0490107	UP
A0A1D5PDV2	-	-	Uncharacterized protein OS=Gallus gallus PE=4 SV=1 - [A0A1D5PDV2_CHICK]	1	1	33.39	8.70459	1.08969	1.07272	1.17335	1.0213	0.849843	0.901414	1.11192	0.0538705	0.924184	0.0879652	1.20314	0.0223124	UP
A0A1D5PE25	ENSGALG00000000660	CYB5B	Uncharacterized protein OS=Gallus gallus GN=CYB5B PE=4 SV=1 - [A0A1D5PE25_CHICK]	1	4	16.1619	4.91943	0.881752	0.640704	0.924842	0.937145	1.26982	1.25432	0.815766	0.153131	1.15376	0.187758	0.707047	0.0378206	DOWN
A0A1D5PE41	ENSGALG00000040173	NDUFS8	Uncharacterized protein OS=Gallus gallus GN=NDUFS8 PE=4 SV=1 - [A0A1D5PE41_CHICK]	2	2	23.8088	6.07471	0.881215	0.937464	0.852116	1.09728	0.997823	1.15192	0.890265	0.043388	1.08234	0.0781278	0.822535	0.0157219	DOWN
A0A1D5PE67	-	-	Uncharacterized protein OS=Gallus gallus PE=4 SV=1 - [A0A1D5PE67_CHICK]	11	11	43.8125	5.52881	0.903607	0.84043	0.867965	1.01977	1.15957	1.13804	0.870667	0.0316753	1.10579	0.0752736	0.78737	0.0100282	DOWN
A0A1D5PER4	-	-	Uncharacterized protein OS=Gallus gallus PE=4 SV=1 - [A0A1D5PER4_CHICK]	1	1	125.609	5.13525	1.44439	1.15606	0.969545	0.916818	0.877491	0.727316	1.19	0.239234	0.840541	0.100008	1.41575	0.0310967	UP
A0A1D5PEV5	ENSGALG00000034855	HK2	Uncharacterized protein OS=Gallus gallus GN=HK2 PE=4 SV=1 - [A0A1D5PEV5_CHICK]	3	7	102.22	6.12549	1.07456	1.03447	1.27613	0.996448	0.921938	0.815327	1.12839	0.129509	0.911238	0.091033	1.2383	0.0418797	UP
A0A1D5PF01	-	-	Uncharacterized protein OS=Gallus gallus PE=4 SV=1 - [A0A1D5PF01_CHICK]	2	2	79.6237	4.77979	1.20895	1.05406	1.03684	0.940764	0.900156	0.868514	1.09995	0.0947877	0.903145	0.0362176	1.21791	0.0274418	UP
A0A1D5PFB3	ENSGALG00000036361	TMUB1	Uncharacterized protein OS=Gallus gallus GN=TMUB1 PE=4 SV=1 - [A0A1D5PFB3_CHICK]	1	1	26.1927	8.80713	0.952307	1.45272	1.17084	0.934804	0.792837	0.871013	1.19195	0.250872	0.866218	0.0711049	1.37604	0.0433524	UP
A0A1D5PFF2	-	-	Uncharacterized protein OS=Gallus gallus PE=4 SV=1 - [A0A1D5PFF2_CHICK]	1	1	23.4987	10.7554	0.873837	0.881573	0.845588	1.22085	1.15861	1.05639	0.866999	0.018942	1.14528	0.083034	0.757017	0.0118724	DOWN
A0A1D5PFG8	ENSGALG00000040428	MAVS	Uncharacterized protein OS=Gallus gallus GN=MAVS PE=4 SV=1 - [A0A1D5PFG8_CHICK]	1	1	67.7199	5.10986	1.18147	1.24807	1.20211	0.910836	0.728887	0.839931	1.21055	0.0340963	0.826551	0.0917094	1.46458	0.00539908	UP
A0A1D5PFR6	ENSGALG00000006261	-	Uncharacterized protein OS=Gallus gallus PE=4 SV=1 - [A0A1D5PFR6_CHICK]	1	1	8.00696	5.09717	0.930227	0.862594	0.685654	1.24775	1.17674	1.10298	0.826158	0.126292	1.17582	0.0723879	0.702621	0.0112193	DOWN
A0A1D5PG35	-	TXNDC11	Uncharacterized protein OS=Gallus gallus GN=TXNDC11 PE=4 SV=1 - [A0A1D5PG35_CHICK]	1	1	102.952	7.1665	1.25842	1.06943	1.03558	0.937748	0.855555	0.908731	1.12115	0.12008	0.900678	0.041684	1.24478	0.036639	UP
A0A1D5PGG9	ENSGALG00000006802	LAMB2	Uncharacterized protein OS=Gallus gallus GN=LAMB2 PE=4 SV=1 - [A0A1D5PGG9_CHICK]	3	5	176.362	7.32764	1.14433	1.29164	1.13417	1.02746	0.633458	0.940617	1.19005	0.0881279	0.867178	0.207012	1.37232	0.0490847	UP
A0A1D5PGK9	ENSGALG00000010996	-	Uncharacterized protein OS=Gallus gallus PE=4 SV=1 - [A0A1D5PGK9_CHICK]	1	2	23.5815	9.37842	1.14667	1.186	1.32846	0.833634	0.69974	0.924775	1.22038	0.0956468	0.819383	0.113192	1.48938	0.00502194	UP
A0A1D5PGT7	-	PGAP1	Uncharacterized protein OS=Gallus gallus GN=PGAP1 PE=4 SV=1 - [A0A1D5PGT7_CHICK]	1	1	93.0148	8.32373	0.816928	0.853227	0.897547	1.08219	1.11196	1.19515	0.855901	0.0403758	1.12977	0.0585467	0.757591	0.00198348	DOWN
A0A1D5PH16	ENSGALG00000032404	MYH1C	Uncharacterized protein OS=Gallus gallus GN=MYH1C PE=4 SV=1 - [A0A1D5PH16_CHICK]	1	4	210.852	6.23975	1.1137	1.21664	1.34531	0.844138	0.827384	0.801628	1.22522	0.11604	0.824384	0.0214132	1.48622	0.0118503	UP
A0A1D5PHK8	-	-	Uncharacterized protein OS=Gallus gallus PE=4 SV=1 - [A0A1D5PHK8_CHICK]	2	2	122.876	7.09326	1.16788	1.26176	1.14853	0.87245	0.820203	0.845205	1.19273	0.0605673	0.845953	0.0261318	1.40992	0.00204828	UP
A0A1D5PI19	-	-	Uncharacterized protein OS=Gallus gallus PE=4 SV=1 - [A0A1D5PI19_CHICK]	2	2	47.1222	6.0874	1.10821	1.31819	1.15869	1.00402	0.681955	0.860483	1.19503	0.109607	0.848818	0.161348	1.40787	0.021992	UP
A0A1D5PJ81	-	-	Uncharacterized protein OS=Gallus gallus PE=4 SV=1 - [A0A1D5PJ81_CHICK]	1	1	15.9388	7.04932	0.908567	0.776204	0.859447	1.04656	1.17356	1.19601	0.848072	0.0669106	1.13871	0.0805908	0.744767	0.00467668	DOWN
A0A1D5PJA1	ENSGALG00000010296	MRPS18A	Uncharacterized protein OS=Gallus gallus GN=MRPS18A PE=4 SV=1 - [A0A1D5PJA1_CHICK]	1	1	11.4193	10.6821	1.19811	1.33281	1.18177	0.983169	0.803829	0.692203	1.23756	0.0828878	0.8264	0.14679	1.49753	0.0109478	UP
A0A1D5PK48	ENSGALG00000030920	APOC3	Uncharacterized protein OS=Gallus gallus GN=APOC3 PE=4 SV=1 - [A0A1D5PK48_CHICK]	8	8	10.2536	8.68994	0.900347	0.876007	0.916309	1.0782	1.16203	1.09838	0.897554	0.0202955	1.11287	0.0437528	0.806523	0.00278003	DOWN
A0A1D5PKC7	ENSGALG00000037872	ATAD2B	Uncharacterized protein OS=Gallus gallus GN=ATAD2B PE=4 SV=1 - [A0A1D5PKC7_CHICK]	1	1	155.279	7.29834	1.24318	1.23976	1.08059	0.930027	0.73705	0.886198	1.18785	0.092898	0.851092	0.101165	1.39567	0.00669856	UP
A0A1D5PKN9	ENSGALG00000016420	SH3KBP1	Uncharacterized protein OS=Gallus gallus GN=SH3KBP1 PE=4 SV=1 - [A0A1D5PKN9_CHICK]	2	2	39.8418	8.77783	1.0759	1.16055	1.12073	0.972968	0.90197	0.880242	1.11906	0.0423491	0.918394	0.0484959	1.2185	0.00299893	UP
A0A1D5PL99	-	-	Uncharacterized protein OS=Gallus gallus PE=4 SV=1 - [A0A1D5PL99_CHICK]	1	1	36.6275	8.04541	1.39925	0.991198	1.10269	0.898367	0.901968	0.76854	1.16438	0.210907	0.856291	0.0760165	1.35979	0.0274453	UP
A0A1D5PLD7	ENSGALG00000001250	APLP2	Uncharacterized protein OS=Gallus gallus GN=APLP2 PE=4 SV=1 - [A0A1D5PLD7_CHICK]	2	2	79.603	4.84326	1.15572	1.15723	1.01264	0.93731	0.883307	0.927947	1.10853	0.0830447	0.916188	0.0288579	1.20993	0.0223534	UP
A0A1D5PLP8	ENSGALG00000033888	IDH3B	Uncharacterized protein OS=Gallus gallus GN=IDH3B PE=4 SV=1 - [A0A1D5PLP8_CHICK]	3	3	41.6545	8.36768	1.21228	1.00806	1.14976	1.00229	0.847348	0.863588	1.12337	0.104634	0.904409	0.0851551	1.2421	0.0252744	UP
A0A1D5PLT3	ENSGALG00000008023	TMEM94	Uncharacterized protein OS=Gallus gallus GN=TMEM94 PE=4 SV=1 - [A0A1D5PLT3_CHICK]	1	1	40.1933	8.79248	0.92798	0.592523	0.803896	0.943374	1.20036	1.39223	0.774799	0.169611	1.17865	0.225213	0.657359	0.0364596	DOWN
A0A1D5PM21	ENSGALG00000001283	SRRM1	Serine/arginine repetitive matrix protein 1 OS=Gallus gallus GN=SRRM1 PE=4 SV=1 - [A0A1D5PM21_CHICK]	2	2	100.404	11.8247	0.904432	0.817568	0.842526	1.06994	1.06248	1.25536	0.854842	0.0447221	1.12926	0.109272	0.756992	0.0172937	DOWN
A0A1D5PM81	-	-	Uncharacterized protein OS=Gallus gallus PE=4 SV=1 - [A0A1D5PM81_CHICK]	2	2	27.5278	4.93213	0.856661	0.884433	0.998521	1.1008	1.18184	1.05051	0.913205	0.0751793	1.11105	0.0662651	0.821929	0.0137298	DOWN
A0A1D5PN60	ENSGALG00000027332	TMEM167A	Protein kish-A OS=Gallus gallus GN=TMEM167A PE=4 SV=1 - [A0A1D5PN60_CHICK]	2	2	6.0493	9.20264	0.928533	0.876725	0.914403	1.09039	1.22428	0.989606	0.906554	0.026781	1.10143	0.117724	0.823073	0.0482612	DOWN
A0A1D5PN61	ENSGALG00000043051	CLU	Uncharacterized protein OS=Gallus gallus GN=CLU PE=4 SV=1 - [A0A1D5PN61_CHICK]	14	14	51.2737	5.66846	1.12385	1.30004	1.10573	1.08317	0.808146	0.809707	1.17654	0.107336	0.900343	0.158339	1.30677	0.0376366	UP
A0A1D5PNA3	ENSGALG00000037944	KIAA1715	Uncharacterized protein OS=Gallus gallus GN=KIAA1715 PE=4 SV=1 - [A0A1D5PNA3_CHICK]	3	3	47.4182	5.36377	1.13439	1.04382	1.06715	0.940966	0.787476	0.928124	1.08179	0.0470252	0.885522	0.0851526	1.22164	0.0186674	UP
A0A1D5PNK8	-	-	Uncharacterized protein OS=Gallus gallus PE=4 SV=1 - [A0A1D5PNK8_CHICK]	1	1	45.9369	4.38623	1.21069	1.15687	1.06322	0.853791	0.881195	0.911347	1.14359	0.0746254	0.882111	0.0287888	1.29642	0.00807636	UP
A0A1D5PNT3	ENSGALG00000041114	GOLGA4	Uncharacterized protein OS=Gallus gallus GN=GOLGA4 PE=4 SV=1 - [A0A1D5PNT3_CHICK]	2	2	262.36	5.22412	1.11194	1.12063	1.23747	0.921307	0.836252	0.866416	1.15668	0.0701011	0.874658	0.0431222	1.32244	0.00355617	UP
A0A1D5PNU2	ENSGALG00000033376	APOH	Uncharacterized protein OS=Gallus gallus GN=APOH PE=4 SV=1 - [A0A1D5PNU2_CHICK]	1	1	41.0662	8.22119	0.648869	0.609898	0.684278	1.06363	1.78433	1.12385	0.647682	0.0372042	1.32394	0.399846	0.489209	0.0491006	DOWN
A0A1D5PNV7	ENSGALG00000013138	TMEM245	Uncharacterized protein OS=Gallus gallus GN=TMEM245 PE=4 SV=1 - [A0A1D5PNV7_CHICK]	2	2	95.0536	8.80713	1.21977	1.18318	1.15888	0.98678	0.745577	0.815757	1.18727	0.0306533	0.849371	0.124065	1.39783	0.0178467	UP
A0A1D5PPA0	ENSGALG00000010325	PPP1R12A	Protein phosphatase 1 regulatory subunit 12A OS=Gallus gallus GN=PPP1R12A PE=4 SV=1 - [A0A1D5PPA0_CHICK]	1	9	102.351	5.66846	0.771782	0.794863	0.861826	1.09955	1.37128	1.09405	0.80949	0.0467698	1.1883	0.158497	0.68122	0.0221624	DOWN
A0A1D5PPI2	ENSGALG00000010999	DICER1	Endoribonuclease Dicer OS=Gallus gallus GN=DICER1 PE=4 SV=1 - [A0A1D5PPI2_CHICK]	1	1	215.017	5.68115	1.45945	1.13816	1.0601	0.96968	0.748816	0.732558	1.21924	0.211662	0.817018	0.132459	1.4923	0.0300745	UP
A0A1D5PPP9	-	-	Uncharacterized protein OS=Gallus gallus PE=4 SV=1 - [A0A1D5PPP9_CHICK]	2	2	12.0609	3.80225	0.905957	0.908298	0.751871	1.04747	1.07164	1.32419	0.855375	0.0896453	1.14777	0.153265	0.745253	0.0298342	DOWN
A0A1D5PQ49	ENSGALG00000034345	CCDC56	Uncharacterized protein OS=Gallus gallus GN=CCDC56 PE=4 SV=1 - [A0A1D5PQ49_CHICK]	2	2	11.7841	9.51025	1.0032	1.20701	1.31599	0.930712	0.793658	0.849277	1.1754	0.158774	0.857882	0.0689307	1.37011	0.0285947	UP
A0A1D5PQG2	ENSGALG00000042220	-	Uncharacterized protein OS=Gallus gallus PE=4 SV=1 - [A0A1D5PQG2_CHICK]	1	1	42.0939	6.39209	1.34698	1.16589	1.02433	0.810222	0.915771	0.811176	1.17907	0.161726	0.845723	0.0606656	1.39415	0.0280566	UP
A0A1D5PR77	-	-	Uncharacterized protein OS=Gallus gallus PE=4 SV=1 - [A0A1D5PR77_CHICK]	3	3	10.9256	5.31299	0.880483	0.843276	0.842533	1.13202	1.0416	1.09093	0.855431	0.0216994	1.08818	0.0452751	0.78611	0.00235679	DOWN
A0A1D5PRF2	ENSGALG00000006326	MIF	Macrophage migration inhibitory factor OS=Gallus gallus GN=MIF PE=4 SV=1 - [A0A1D5PRF2_CHICK]	4	4	10.1591	7.82568	0.972588	0.866779	0.867728	1.08839	1.21019	1.01241	0.902365	0.0608166	1.10366	0.0997702	0.817609	0.025832	DOWN
A0A1D5PRM0	ENSGALG00000007522	ABCC3	Uncharacterized protein OS=Gallus gallus GN=ABCC3 PE=4 SV=1 - [A0A1D5PRM0_CHICK]	1	1	159.734	7.56201	1.30038	1.17759	1.25725	0.794716	0.866609	0.724513	1.24507	0.0622952	0.795279	0.0710499	1.56558	0.000634651	UP
A0A1D5PRM3	ENSGALG00000042941	MRPL9	Uncharacterized protein OS=Gallus gallus GN=MRPL9 PE=4 SV=1 - [A0A1D5PRM3_CHICK]	2	2	27.8938	10.1987	1.63182	1.18299	0.881629	0.823654	0.686612	0.757967	1.23215	0.377504	0.756077	0.0685405	1.62966	0.0363105	UP
A0A1D5PRS7	-	NSMCE4A	Uncharacterized protein OS=Gallus gallus GN=NSMCE4A PE=4 SV=1 - [A0A1D5PRS7_CHICK]	1	1	38.176	5.30029	1.42441	1.18572	1.01148	0.919736	0.728237	0.823924	1.2072	0.207301	0.823966	0.0957497	1.46511	0.0335495	UP
A0A1D5PRU2	ENSGALG00000036064	PAXIP1	Uncharacterized protein OS=Gallus gallus GN=PAXIP1 PE=4 SV=1 - [A0A1D5PRU2_CHICK]	1	1	125.986	7.7085	1.20232	1.18094	1.02594	0.973632	0.798288	0.918259	1.1364	0.0962542	0.896726	0.0896332	1.26728	0.0172738	UP
A0A1D5PRY7	-	-	Uncharacterized protein OS=Gallus gallus PE=4 SV=1 - [A0A1D5PRY7_CHICK]	1	8	44.3937	5.57959	1.22006	1.40256	0.95967	0.869971	0.968409	0.729989	1.1941	0.222582	0.856123	0.119812	1.39477	0.0391489	UP
A0A1D5PSI7	ENSGALG00000003211	POLDIP2	Uncharacterized protein OS=Gallus gallus GN=POLDIP2 PE=4 SV=1 - [A0A1D5PSI7_CHICK]	1	1	42.4986	8.32373	0.956418	1.35804	1.24405	0.948711	0.828813	0.851777	1.18617	0.206971	0.876434	0.0636385	1.3534	0.0378913	UP
A0A1D5PSR6	-	FAM98B	Uncharacterized protein OS=Gallus gallus GN=FAM98B PE=4 SV=1 - [A0A1D5PSR6_CHICK]	1	1	37.6074	8.52881	1.09536	1.18813	1.0938	0.902955	0.914002	0.905743	1.12576	0.0540204	0.907567	0.00574505	1.24042	0.00944423	UP
A0A1D5PT07	ENSGALG00000041762	STIM1	Uncharacterized protein OS=Gallus gallus GN=STIM1 PE=4 SV=1 - [A0A1D5PT07_CHICK]	2	2	69.1129	6.82959	1.14183	1.00875	1.12123	0.854282	0.923759	0.943144	1.0906	0.0716332	0.907062	0.0467253	1.20235	0.013377	UP
A0A1D5PT14	ENSGALG00000006455	SMPD4	Uncharacterized protein OS=Gallus gallus GN=SMPD4 PE=4 SV=1 - [A0A1D5PT14_CHICK]	2	2	94.7813	7.76709	1.03225	1.21105	1.06572	0.955273	0.860566	0.934232	1.10301	0.0950524	0.91669	0.0497311	1.20325	0.028421	UP
A0A1D5PT26	ENSGALG00000035187	FHL3	Uncharacterized protein OS=Gallus gallus GN=FHL3 PE=4 SV=1 - [A0A1D5PT26_CHICK]	2	2	32.2871	6.16357	0.898066	0.797352	0.857478	1.12093	1.15175	1.11635	0.850965	0.0506721	1.12968	0.0192542	0.753281	0.00268799	DOWN
A0A1D5PT91	ENSGALG00000002043	WDR33	Uncharacterized protein OS=Gallus gallus GN=WDR33 PE=4 SV=1 - [A0A1D5PT91_CHICK]	1	1	135.354	9.11475	1.05392	1.25683	1.07749	1.02136	0.854662	0.880493	1.12941	0.11097	0.918838	0.0897208	1.22918	0.0327955	UP
A0A1D5PTB3	ENSGALG00000031013	DHDH	Uncharacterized protein OS=Gallus gallus GN=DHDH PE=4 SV=1 - [A0A1D5PTB3_CHICK]	8	8	42.58	6.20166	1.05643	1.21523	1.13193	0.996582	0.884205	0.774999	1.13453	0.0794336	0.885262	0.110795	1.28157	0.0194632	UP
A0A1D5PTG8	ENSGALG00000003385	LSM4	Uncharacterized protein OS=Gallus gallus GN=LSM4 PE=4 SV=1 - [A0A1D5PTG8_CHICK]	1	1	13.788	9.93506	0.828067	0.73935	0.930209	1.03818	1.17986	1.17481	0.832542	0.0955085	1.13095	0.0803767	0.736144	0.00762342	DOWN
A0A1D5PTS3	ENSGALG00000032061	IER3IP1	Uncharacterized protein OS=Gallus gallus GN=IER3IP1 PE=4 SV=1 - [A0A1D5PTS3_CHICK]	1	1	8.89395	8.85107	1.16861	1.0177	1.21879	0.933262	0.866099	0.880373	1.13503	0.104666	0.893245	0.035383	1.27068	0.0227165	UP
A0A1D5PU25	-	-	Uncharacterized protein OS=Gallus gallus PE=4 SV=1 - [A0A1D5PU25_CHICK]	2	2	11.2206	4.4751	0.827877	1.00033	0.793153	1.13588	1.06459	1.18038	0.873787	0.110958	1.12695	0.058407	0.775357	0.0194837	DOWN
A0A1D5PU46	ENSGALG00000040270	ZNF687	Uncharacterized protein OS=Gallus gallus GN=ZNF687 PE=4 SV=1 - [A0A1D5PU46_CHICK]	1	1	127.139	8.5874	1.14232	1.22068	1.23063	1.09434	0.764769	0.734871	1.19788	0.0483723	0.864658	0.199467	1.38538	0.0470758	UP
A0A1D5PUI1	-	-	Uncharacterized protein OS=Gallus gallus PE=4 SV=1 - [A0A1D5PUI1_CHICK]	2	3	96.3816	8.48486	1.20395	1.12942	1.00391	0.959177	0.803838	0.940953	1.11243	0.101098	0.901323	0.0849145	1.23422	0.0260201	UP
A0A1D5PUK9	ENSGALG00000032699	CDK2	Uncharacterized protein OS=Gallus gallus GN=CDK2 PE=4 SV=1 - [A0A1D5PUK9_CHICK]	2	4	33.7961	9.21729	1.20441	1.26916	1.07024	0.975771	0.814923	0.801194	1.18127	0.101455	0.863963	0.0970722	1.36727	0.00869951	UP
A0A1D5PUY9	ENSGALG00000005716	SBF2	Uncharacterized protein OS=Gallus gallus GN=SBF2 PE=4 SV=1 - [A0A1D5PUY9_CHICK]	2	2	207.699	7.2251	0.993935	1.23255	1.19407	0.900811	0.837742	0.948995	1.14018	0.128108	0.895849	0.0557918	1.27274	0.0317768	UP
A0A1D5PV01	ENSGALG00000006876	CTSA	Uncharacterized protein OS=Gallus gallus GN=CTSA PE=4 SV=1 - [A0A1D5PV01_CHICK]	2	2	53.1481	6.52197	0.819031	0.925906	0.954712	1.08313	1.19183	1.07351	0.899883	0.0714859	1.11615	0.0657125	0.806236	0.00921115	DOWN
A0A1D5PV37	ENSGALG00000001863	VTG2	Vitellogenin-2 OS=Gallus gallus GN=VTG2 PE=4 SV=1 - [A0A1D5PV37_CHICK]	4	62	124.583	9.1001	0.684657	0.66278	0.79634	1.28129	1.42931	1.15157	0.714593	0.0716356	1.28739	0.138969	0.555071	0.00398684	DOWN
A0A1D5PV48	ENSGALG00000001691	CPSF3L	Integrator complex subunit 11 OS=Gallus gallus GN=CPSF3L PE=4 SV=1 - [A0A1D5PV48_CHICK]	1	1	67.9187	8.1333	1.04019	1.30648	1.26711	0.859148	0.746322	0.929201	1.20459	0.143734	0.84489	0.0922694	1.42574	0.0143441	UP
A0A1D5PVA2	ENSGALG00000016205	PDXK	Uncharacterized protein OS=Gallus gallus GN=PDXK PE=4 SV=1 - [A0A1D5PVA2_CHICK]	2	2	20.2943	5.59229	1.17498	1.16913	1.09497	0.942297	0.796402	0.932947	1.14636	0.0445993	0.890548	0.0816671	1.28725	0.00818751	UP
A0A1D5PVR5	-	-	Uncharacterized protein OS=Gallus gallus PE=4 SV=1 - [A0A1D5PVR5_CHICK]	1	1	19.5295	11.1655	1.10764	1.25595	1.06182	1.05553	0.80681	0.85153	1.1418	0.101474	0.904622	0.132585	1.26219	0.0369791	UP
A0A1D5PVU7	ENSGALG00000035879	ITGA7	Uncharacterized protein OS=Gallus gallus GN=ITGA7 PE=4 SV=1 - [A0A1D5PVU7_CHICK]	1	1	113.601	6.29053	1.18702	1.12009	1.02324	0.869887	0.796529	1.04599	1.11011	0.0823453	0.904135	0.128207	1.22782	0.045292	UP
A0A1D5PW09	ENSGALG00000002831	SH3PXD2B	Uncharacterized protein OS=Gallus gallus GN=SH3PXD2B PE=4 SV=1 - [A0A1D5PW09_CHICK]	2	2	45.181	6.7124	0.99465	1.38174	1.0632	0.965307	0.777856	0.910641	1.14653	0.20656	0.884601	0.0964004	1.2961	0.0467289	UP
A0A1D5PWC9	ENSGALG00000010547	YIPF4	Protein YIPF4 OS=Gallus gallus GN=YIPF4 PE=4 SV=1 - [A0A1D5PWC9_CHICK]	1	1	25.3046	4.67822	0.764616	0.688681	0.787453	1.11228	1.34335	1.2425	0.746917	0.0517104	1.23271	0.115845	0.605915	0.0044724	DOWN
A0A1D5PWG1	ENSGALG00000008149	EWSR1	Uncharacterized protein OS=Gallus gallus GN=EWSR1 PE=4 SV=1 - [A0A1D5PWG1_CHICK]	3	3	71.9735	9.75928	0.89137	0.869464	0.936422	1.04021	1.17186	1.06546	0.899085	0.034139	1.09251	0.0698691	0.822956	0.0122982	DOWN
A0A1D5PWT4	ENSGALG00000012532	TXN2	Uncharacterized protein OS=Gallus gallus GN=TXN2 PE=4 SV=1 - [A0A1D5PWT4_CHICK]	1	1	16.2487	8.83643	0.90261	0.770095	0.866162	1.06676	1.2274	1.12895	0.846289	0.0684564	1.14104	0.081001	0.741683	0.00458332	DOWN
A0A1D5PWY7	-	LOC100859056	Uncharacterized protein OS=Gallus gallus GN=LOC100859056 PE=4 SV=1 - [A0A1D5PWY7_CHICK]	3	5	105.674	8.48486	0.933314	0.861324	0.943559	1.24855	1.15206	1.09884	0.912732	0.0448146	1.16648	0.0758886	0.782464	0.00642056	DOWN
A0A1D5PX33	ENSGALG00000014769	NLN	Uncharacterized protein OS=Gallus gallus GN=NLN PE=4 SV=1 - [A0A1D5PX33_CHICK]	1	1	78.2805	6.354	0.983335	1.31238	1.27186	1.01435	0.756071	0.853396	1.18919	0.179425	0.874607	0.130441	1.35969	0.037994	UP
A0A1D5PX97	ENSGALG00000004899	PEPD	Uncharacterized protein OS=Gallus gallus GN=PEPD PE=4 SV=1 - [A0A1D5PX97_CHICK]	1	3	55.1777	6.52197	1.20643	1.11593	1.10141	0.937706	0.991259	0.755921	1.14126	0.0569056	0.894962	0.123354	1.2752	0.0281561	UP
A0A1D5PXG5	ENSGALG00000035482	SEC24B	Uncharacterized protein OS=Gallus gallus GN=SEC24B PE=4 SV=1 - [A0A1D5PXG5_CHICK]	2	2	130.708	7.91357	1.30495	1.184	1.03094	0.867966	0.725921	0.942835	1.1733	0.137316	0.845574	0.110177	1.38758	0.0171682	UP
A0A1D5PXM8	ENSGALG00000038541	VPS37C	Uncharacterized protein OS=Gallus gallus GN=VPS37C PE=4 SV=1 - [A0A1D5PXM8_CHICK]	1	1	28.7346	4.94482	1.39463	1.42604	1.02628	0.843492	0.659397	0.796652	1.28232	0.222288	0.766514	0.0956766	1.67292	0.0203428	UP
A0A1D5PXN3	ENSGALG00000037587	ENPP3	Uncharacterized protein OS=Gallus gallus GN=ENPP3 PE=4 SV=1 - [A0A1D5PXN3_CHICK]	1	1	100.705	5.97314	1.07778	1.29985	1.06212	0.9984	0.791601	0.914077	1.14658	0.132962	0.901359	0.103984	1.27206	0.0346057	UP
A0A1D5PXY4	-	-	Uncharacterized protein OS=Gallus gallus PE=4 SV=1 - [A0A1D5PXY4_CHICK]	1	1	126.054	7.85498	1.05765	1.25982	1.11521	0.979275	0.778156	0.944419	1.14423	0.10416	0.900617	0.107477	1.27049	0.0239607	UP
A0A1D5PY00	-	-	Uncharacterized protein OS=Gallus gallus PE=4 SV=1 - [A0A1D5PY00_CHICK]	1	1	22.037	5.61768	0.96289	0.824984	0.876319	1.02747	1.07784	1.19966	0.888064	0.0696994	1.10166	0.0885311	0.806118	0.0164528	DOWN
A0A1D5PYM6	-	ADRM1	Proteasomal ubiquitin receptor ADRM1 OS=Gallus gallus GN=ADRM1 PE=4 SV=1 - [A0A1D5PYM6_CHICK]	1	1	35.0855	6.21436	1.16947	1.18306	0.952078	0.825469	0.902869	0.920724	1.10154	0.129613	0.883021	0.0506343	1.24746	0.0425028	UP
A0A1D5PZ17	-	-	Uncharacterized protein OS=Gallus gallus PE=4 SV=1 - [A0A1D5PZ17_CHICK]	1	1	23.7411	9.0415	1.08404	1.42845	0.999149	0.86981	0.921639	0.848596	1.17055	0.227351	0.880015	0.0375757	1.33014	0.044538	UP
A0A1D5PZ72	-	-	Uncharacterized protein OS=Gallus gallus PE=4 SV=1 - [A0A1D5PZ72_CHICK]	1	11	303.323	4.77979	0.850276	0.815313	0.776635	1.16467	1.35384	1.04184	0.814075	0.0368363	1.18678	0.157175	0.68595	0.0240228	DOWN
A0A1D5PZL5	ENSGALG00000004587	RC3H1	Uncharacterized protein OS=Gallus gallus GN=RC3H1 PE=4 SV=1 - [A0A1D5PZL5_CHICK]	1	1	51.9174	8.63135	1.07535	1.03491	1.24927	1.00551	0.805652	0.932503	1.11984	0.1139	0.914555	0.10113	1.22447	0.0403923	UP
A0A1D5PZU7	-	-	Uncharacterized protein OS=Gallus gallus PE=4 SV=1 - [A0A1D5PZU7_CHICK]	2	2	18.0901	9.12939	0.82494	0.855904	0.982227	1.13362	1.14688	1.06654	0.88769	0.083322	1.11568	0.0430701	0.795648	0.0122572	DOWN
A0A1D5PZX9	-	-	Uncharacterized protein OS=Gallus gallus PE=4 SV=1 - [A0A1D5PZX9_CHICK]	3	3	23.5841	6.93213	1.11535	1.23647	0.964643	0.896056	0.74904	0.954971	1.10549	0.136181	0.866689	0.10606	1.27553	0.0392613	UP
A0A1D5Q013	ENSGALG00000035949	ACAD11	Acyl-CoA dehydrogenase family member 11 OS=Gallus gallus GN=ACAD11 PE=4 SV=1 - [A0A1D5Q013_CHICK]	2	2	83.8436	8.07471	1.20955	1.0024	1.13216	0.984426	0.832558	0.872741	1.11471	0.104672	0.896575	0.0786892	1.24329	0.0244771	UP
A1E345	-	F11R	Junctional adhesion protein A OS=Gallus gallus GN=F11R PE=2 SV=1 - [A1E345_CHICK]	1	1	31.8401	8.70459	1.12248	1.20284	1.06153	0.888601	0.767211	1.03834	1.12895	0.0708745	0.898051	0.135812	1.25711	0.0396291	UP
A2N881	-	VH1	VH1 protein (Fragment) OS=Gallus gallus GN=VH1 PE=2 SV=1 - [A2N881_CHICK]	1	1	12.2402	8.93896	0.665634	0.784251	0.865781	1.20069	1.60908	0.886243	0.771889	0.100645	1.232	0.362435	0.626531	0.036654	DOWN
B3Y932	-	chApex1	DNA-(apurinic or apyrimidinic site) lyase OS=Gallus gallus GN=chApex1 PE=2 SV=1 - [B3Y932_CHICK]	4	4	33.437	8.30908	1.08104	1.18196	1.17226	1.01987	0.788643	0.817778	1.14509	0.055677	0.875429	0.125932	1.30803	0.0242872	UP
D0VX28	-	-	Cytochrome b-c1 complex subunit 6 OS=Gallus gallus PE=1 SV=1 - [D0VX28_CHICK]	1	1	9.03437	5.2749	0.98566	1.27418	1.18108	0.947066	0.822751	0.924862	1.14697	0.14725	0.898226	0.0662996	1.27693	0.0411351	UP
D0VX30	-	-	Cytochrome b-c1 complex subunit 7 OS=Gallus gallus PE=1 SV=1 - [D0VX30_CHICK]	3	3	13.36	9.24658	0.886203	0.826555	0.966554	1.04045	1.15788	1.05417	0.893104	0.0702544	1.08417	0.0642091	0.82377	0.0128755	DOWN
D5GR55	-	gallin_1	Gallin protein (Fragment) OS=Gallus gallus GN=gallin_1 PE=1 SV=1 - [D5GR55_CHICK]	3	3	4.94833	8.92432	1.16822	1.14641	1.3256	0.920155	0.745168	0.687092	1.21341	0.0977702	0.784138	0.12132	1.54744	0.00492065	UP
E1BQE1	ENSGALG00000016911	RNF219	Uncharacterized protein OS=Gallus gallus GN=RNF219 PE=4 SV=3 - [E1BQE1_CHICK]	1	1	78.9834	5.40186	1.19983	1.53006	1.14005	1.14223	0.640554	0.621536	1.28998	0.210054	0.80144	0.295286	1.60957	0.0434305	UP
E1BQI0	ENSGALG00000013493	SPTLC1	Uncharacterized protein OS=Gallus gallus GN=SPTLC1 PE=4 SV=2 - [E1BQI0_CHICK]	2	2	53.2917	6.40479	1.12081	1.18449	1.06404	0.965717	0.854151	0.904445	1.12311	0.0602624	0.908104	0.0558729	1.23677	0.00535194	UP
E1BQU9	ENSGALG00000015847	PRSS35	Uncharacterized protein OS=Gallus gallus GN=PRSS35 PE=4 SV=1 - [E1BQU9_CHICK]	1	1	46.8379	9.68604	1.01221	2.05853	1.06239	0.756259	0.602146	0.813552	1.37771	0.59014	0.723986	0.109336	1.90295	0.0232358	UP
E1BR07	ENSGALG00000012030	QSER1	Uncharacterized protein OS=Gallus gallus GN=QSER1 PE=4 SV=2 - [E1BR07_CHICK]	1	1	188.749	8.06006	0.87594	0.75752	0.953005	1.20221	1.19564	1.03602	0.862155	0.0984686	1.14462	0.09411	0.753222	0.0115011	DOWN
E1BRD0	ENSGALG00000008658	ZNHIT6	Uncharacterized protein OS=Gallus gallus GN=ZNHIT6 PE=4 SV=1 - [E1BRD0_CHICK]	1	1	31.253	8.5874	0.766706	0.681882	0.748749	1.34468	1.46775	1.0073	0.732446	0.0447006	1.27324	0.238388	0.57526	0.0273282	DOWN
E1BRE2	ENSGALG00000012692	SIRT5	NAD-dependent protein deacylase sirtuin-5, mitochondrial OS=Gallus gallus GN=SIRT5 PE=3 SV=1 - [SIR5_CHICK]	1	1	33.9341	7.44482	1.13594	1.24498	1.16576	0.836503	0.846534	0.886859	1.18223	0.0563531	0.856632	0.0266537	1.38009	0.00173838	UP
E1BRU0	ENSGALG00000004224	MAD1L1	Uncharacterized protein OS=Gallus gallus GN=MAD1L1 PE=4 SV=3 - [E1BRU0_CHICK]	1	1	87.8316	5.77002	1.14789	1.07723	1.21555	0.966404	0.792761	0.903291	1.14689	0.069168	0.887485	0.0878937	1.29229	0.00884106	UP
E1BRV7	-	-	Uncharacterized protein OS=Gallus gallus PE=4 SV=3 - [E1BRV7_CHICK]	1	1	67.478	7.00537	0.827913	0.889516	1.0031	1.0548	1.20269	1.05451	0.906844	0.088871	1.104	0.0854682	0.821416	0.02522	DOWN
E1BRX6	ENSGALG00000001525	CALCOCO2	Uncharacterized protein OS=Gallus gallus GN=CALCOCO2 PE=4 SV=3 - [E1BRX6_CHICK]	2	2	54.5959	5.13525	1.11599	1.24072	1.00632	0.973175	0.850649	0.914307	1.12101	0.117282	0.91271	0.0612786	1.22822	0.0358623	UP
E1BSH9	ENSGALG00000004518	BHMT	Uncharacterized protein OS=Gallus gallus GN=BHMT PE=4 SV=1 - [E1BSH9_CHICK]	1	1	44.9819	7.63525	1.06355	1.30376	1.46024	0.95929	0.666531	0.762172	1.27585	0.199812	0.795998	0.149282	1.60283	0.016317	UP
E1BSI5	ENSGALG00000008507	THOC2	THO complex 2 OS=Gallus gallus GN=THOC2 PE=4 SV=3 - [E1BSI5_CHICK]	1	1	182.334	8.39697	1.12381	1.32944	1.00523	0.95605	0.763567	0.950698	1.15283	0.164038	0.890105	0.109618	1.29516	0.0460122	UP
E1BSJ2	ENSGALG00000005338	RPS21	40S ribosomal protein S21 OS=Gallus gallus GN=RPS21 PE=3 SV=2 - [E1BSJ2_CHICK]	2	2	9.11263	8.49951	0.816216	0.844585	0.825449	0.946316	1.10613	1.36531	0.82875	0.01447	1.13925	0.211454	0.72745	0.0392465	DOWN
E1BT08	ENSGALG00000017077	HSPH1	Uncharacterized protein OS=Gallus gallus GN=HSPH1 PE=3 SV=3 - [E1BT08_CHICK]	1	1	95.9899	5.09717	1.46611	1.58794	0.996939	0.970658	0.475295	0.717647	1.35033	0.312049	0.7212	0.247701	1.87234	0.0275577	UP
E1BT27	-	-	Uncharacterized protein OS=Gallus gallus PE=4 SV=3 - [E1BT27_CHICK]	1	1	55.444	6.94678	1.15309	1.26525	1.34264	0.85758	0.712006	0.827759	1.25366	0.0953059	0.799115	0.0768977	1.56881	0.00174637	UP
E1BTZ4	-	-	Uncharacterized protein OS=Gallus gallus PE=4 SV=3 - [E1BTZ4_CHICK]	2	2	62.67	9.80322	0.895621	0.807482	0.959072	1.08172	1.17708	1.07576	0.887392	0.076129	1.11152	0.0568566	0.798359	0.00878389	DOWN
E1BUH7	ENSGALG00000006345	TMEM43	Uncharacterized protein OS=Gallus gallus GN=TMEM43 PE=4 SV=1 - [E1BUH7_CHICK]	2	2	44.8393	7.40088	0.66908	0.728772	0.892712	1.32743	1.21515	0.975379	0.763521	0.115794	1.17265	0.179833	0.651105	0.0187099	DOWN
E1BUX1	ENSGALG00000017031	TPTE2	Uncharacterized protein OS=Gallus gallus GN=TPTE2 PE=4 SV=1 - [E1BUX1_CHICK]	1	1	58.8731	7.88428	1.16678	1.23811	1.08041	0.934575	0.84677	0.857027	1.16177	0.0789721	0.879457	0.0480083	1.321	0.00515169	UP
E1BV20	ENSGALG00000011953	PHF5A	Uncharacterized protein OS=Gallus gallus GN=PHF5A PE=4 SV=3 - [E1BV20_CHICK]	1	1	12.397	8.41162	0.838859	0.697859	0.837633	1.02411	1.27562	1.25394	0.79145	0.081055	1.18456	0.139372	0.66814	0.0105746	DOWN
E1BV96	-	-	Uncharacterized protein OS=Gallus gallus PE=4 SV=2 - [E1BV96_CHICK]	32	32	71.8553	6.84424	0.892165	0.822817	0.908411	1.08442	1.14735	1.09478	0.874464	0.0454598	1.10885	0.0337413	0.788623	0.00135313	DOWN
E1BVH9	-	-	Uncharacterized protein OS=Gallus gallus PE=4 SV=3 - [E1BVH9_CHICK]	1	1	141.604	5.08447	1.13038	1.32188	1.18139	0.882533	0.786271	0.849397	1.21122	0.0991716	0.8394	0.0489034	1.44295	0.00543879	UP
E1BVN5	ENSGALG00000009257	PLRG1	Uncharacterized protein OS=Gallus gallus GN=PLRG1 PE=4 SV=1 - [E1BVN5_CHICK]	1	1	57.0861	8.93896	1.03063	1.52362	1.44833	0.973831	0.674474	0.638403	1.33419	0.265574	0.762236	0.184132	1.75037	0.0218344	UP
E1BWA9	ENSGALG00000008975	FAM3C	Uncharacterized protein OS=Gallus gallus GN=FAM3C PE=4 SV=1 - [E1BWA9_CHICK]	2	2	24.7947	8.29443	0.861554	0.739826	0.832567	1.07709	1.14396	1.12063	0.811316	0.0635859	1.11389	0.0339418	0.728362	0.0025269	DOWN
E1BWS4	ENSGALG00000005150	PTRH2	Uncharacterized protein OS=Gallus gallus GN=PTRH2 PE=4 SV=3 - [E1BWS4_CHICK]	2	2	18.2786	9.17334	1.11928	1.06431	1.12299	0.984185	0.858377	0.905279	1.10219	0.0328592	0.915947	0.0635792	1.20334	0.0102196	UP
E1BWV0	ENSGALG00000005132	FAM96B	Uncharacterized protein OS=Gallus gallus GN=FAM96B PE=4 SV=1 - [E1BWV0_CHICK]	2	2	17.7802	5.13525	1.07907	1.23426	1.1199	0.986251	0.775459	0.873472	1.14441	0.0804415	0.878394	0.105482	1.30285	0.0142148	UP
E1BXS2	ENSGALG00000008382	GNAI1	Guanine nucleotide-binding protein G(i) subunit alpha-1 OS=Gallus gallus GN=GNAI1 PE=4 SV=2 - [E1BXS2_CHICK]	2	7	40.3803	5.97314	1.30023	0.978635	1.09369	0.879387	0.912618	0.78483	1.12419	0.162954	0.858945	0.0663014	1.3088	0.0453228	UP
E1BXS8	-	CMBL	Uncharacterized protein OS=Gallus gallus GN=CMBL PE=4 SV=3 - [E1BXS8_CHICK]	2	2	28.9796	7.18115	0.898181	0.904827	0.818762	1.02736	1.21928	1.11566	0.873923	0.0478864	1.12077	0.0960616	0.779754	0.0147318	DOWN
E1BXS9	ENSGALG00000008376	EIF2B5	Uncharacterized protein OS=Gallus gallus GN=EIF2B5 PE=4 SV=3 - [E1BXS9_CHICK]	1	1	80.2457	5.021	1.11397	0.985625	1.19939	0.940146	0.877158	0.884527	1.09966	0.107597	0.90061	0.0344361	1.22102	0.0367856	UP
E1BZ03	ENSGALG00000012715	CAP2	Adenylyl cyclase-associated protein OS=Gallus gallus GN=CAP2 PE=3 SV=1 - [E1BZ03_CHICK]	3	3	53.1639	6.80029	1.12696	1.1601	1.18048	1.07494	0.78335	0.871626	1.15585	0.0270122	0.909973	0.14953	1.2702	0.0499682	UP
E1BZ05	ENSGALG00000011306	DES	Desmin OS=Gallus gallus GN=DES PE=3 SV=3 - [E1BZ05_CHICK]	1	25	53.4621	5.37646	1.43521	1.24879	0.953077	0.904668	0.603564	0.934275	1.21236	0.243122	0.814169	0.182989	1.48907	0.045584	UP
E1C003	ENSGALG00000005363	CHDH	Choline dehydrogenase OS=Gallus gallus GN=CHDH PE=3 SV=3 - [E1C003_CHICK]	2	2	79.9155	9.21729	1.0446	1.14098	1.20189	1.01114	0.841683	0.877504	1.12915	0.0793089	0.91011	0.0893106	1.24068	0.0171554	UP
E1C0V8	ENSGALG00000015271	FILIP1L	Uncharacterized protein OS=Gallus gallus GN=FILIP1L PE=4 SV=3 - [E1C0V8_CHICK]	2	2	137.847	8.27979	1.20856	1.08216	1.04338	1.01971	0.838846	0.861032	1.11137	0.0863771	0.90653	0.0986437	1.22596	0.0273845	UP
E1C1M8	ENSGALG00000015012	STX18	Uncharacterized protein OS=Gallus gallus GN=STX18 PE=4 SV=1 - [E1C1M8_CHICK]	2	2	38.3635	5.56689	1.059	1.05144	1.36995	0.825105	0.802938	0.988933	1.16013	0.181745	0.872325	0.101592	1.32993	0.0462815	UP
E1C1N8	ENSGALG00000005575	AKAP1	Uncharacterized protein OS=Gallus gallus GN=AKAP1 PE=4 SV=3 - [E1C1N8_CHICK]	1	1	95.416	5.03369	0.947418	0.802058	0.895381	1.05693	1.26642	1.02686	0.881619	0.0736511	1.11674	0.130502	0.789461	0.0343755	DOWN
E1C1T9	ENSGALG00000006680	EHHADH	Uncharacterized protein OS=Gallus gallus GN=EHHADH PE=3 SV=2 - [E1C1T9_CHICK]	1	1	79.6132	9.11475	1.08449	1.67394	0.971454	0.84648	0.74602	0.838584	1.2433	0.377209	0.810361	0.0558611	1.53425	0.0403378	UP
E1C279	ENSGALG00000007493	NSDHL	Uncharacterized protein OS=Gallus gallus GN=NSDHL PE=3 SV=1 - [E1C279_CHICK]	1	1	38.9001	8.35303	1.0166	1.35119	1.30167	0.959972	0.688128	0.86511	1.22315	0.180584	0.837736	0.137974	1.46007	0.0230753	UP
E1C2E9	ENSGALG00000005559	MRPS23	Uncharacterized protein OS=Gallus gallus GN=MRPS23 PE=4 SV=3 - [E1C2E9_CHICK]	2	2	22.0733	7.1958	1.45634	1.0271	0.952792	0.733281	0.84109	0.789553	1.14541	0.271822	0.787975	0.0539218	1.45361	0.030436	UP
E1C378	ENSGALG00000012377	HNMT	Uncharacterized protein OS=Gallus gallus GN=HNMT PE=4 SV=1 - [E1C378_CHICK]	1	1	32.8666	5.8335	0.906558	0.87806	0.862923	0.999344	1.26498	1.08112	0.882514	0.0221554	1.11515	0.136046	0.791388	0.0469715	DOWN
E1C3M7	ENSGALG00000007981	CLN6	Uncharacterized protein OS=Gallus gallus GN=CLN6 PE=4 SV=2 - [E1C3M7_CHICK]	1	1	36.746	8.45557	1.10972	1.03382	1.23458	1.00393	0.848374	0.836419	1.12604	0.101373	0.896241	0.0934531	1.2564	0.022529	UP
E1C3X0	ENSGALG00000010157	TRAPPC6B	Uncharacterized protein OS=Gallus gallus GN=TRAPPC6B PE=4 SV=1 - [E1C3X0_CHICK]	2	2	17.9281	8.67529	1.21431	1.06744	1.03257	0.945357	0.868273	0.898475	1.10478	0.0964506	0.904035	0.0388417	1.22205	0.0268065	UP
E1C430	ENSGALG00000014939	GFM2	Ribosome-releasing factor 2, mitochondrial OS=Gallus gallus GN=GFM2 PE=3 SV=2 - [E1C430_CHICK]	1	1	86.2346	5.64307	1.04488	1.31158	1.14455	0.800109	0.862687	0.953889	1.167	0.134758	0.872228	0.0773331	1.33795	0.0211536	UP
E1C474	ENSGALG00000012587	NAA20	Uncharacterized protein OS=Gallus gallus GN=NAA20 PE=4 SV=3 - [E1C474_CHICK]	1	1	20.3131	5.03369	1.02418	1.33457	1.23193	0.916548	0.82796	0.838478	1.1969	0.158132	0.860995	0.0483966	1.39013	0.0280445	UP
E1C488	ENSGALG00000011180	FAM120B	Uncharacterized protein OS=Gallus gallus GN=FAM120B PE=4 SV=3 - [E1C488_CHICK]	1	1	83.9534	7.60596	1.38837	1.23847	1.20095	0.842098	0.726899	0.735779	1.27593	0.0991671	0.768259	0.0641006	1.66081	0.00157035	UP
E1C5L8	ENSGALG00000003067	MRPL44	Uncharacterized protein OS=Gallus gallus GN=MRPL44 PE=4 SV=1 - [E1C5L8_CHICK]	1	1	36.0342	9.53955	1.11341	1.1601	1.14531	0.991685	0.777583	0.928281	1.13961	0.0238634	0.899183	0.109977	1.26738	0.0286745	UP
E1C5P2	-	Gga.54066	Uncharacterized protein OS=Gallus gallus GN=Gga.54066 PE=4 SV=3 - [E1C5P2_CHICK]	1	1	164.844	6.65381	0.677161	0.544806	0.742349	0.972014	0.869777	1.97048	0.654772	0.100657	1.27076	0.608128	0.515262	0.0300372	DOWN
E1C603	-	Gga.10417	Uncharacterized protein OS=Gallus gallus GN=Gga.10417 PE=4 SV=3 - [E1C603_CHICK]	1	1	17.9691	5.59229	1.09432	1.10765	1.14401	0.956856	0.892108	0.928873	1.11533	0.02572	0.925946	0.0324728	1.20453	0.000849128	UP
E1C653	ENSGALG00000009312	RPL22L1	Uncharacterized protein OS=Gallus gallus GN=RPL22L1 PE=4 SV=3 - [E1C653_CHICK]	1	1	14.3745	9.31982	1.29973	1.28068	1.12165	0.87688	0.773772	0.782303	1.23402	0.0977805	0.810985	0.057226	1.52163	0.00299379	UP
E1C667	ENSGALG00000000309	-	Uncharacterized protein OS=Gallus gallus PE=4 SV=3 - [E1C667_CHICK]	2	2	53.179	9.21729	1.20921	1.00436	1.17321	0.899866	0.79251	0.925922	1.12893	0.109367	0.872766	0.0707138	1.2935	0.0172606	UP
E1C699	ENSGALG00000022813	NDUFV3	Uncharacterized protein OS=Gallus gallus GN=NDUFV3 PE=4 SV=2 - [E1C699_CHICK]	1	1	42.7888	6.82959	1.44451	1.27006	1.43628	0.882821	0.546724	0.6156	1.38362	0.0984293	0.681715	0.177535	2.02961	0.00415117	UP
E1C6D5	-	-	Uncharacterized protein OS=Gallus gallus PE=4 SV=3 - [E1C6D5_CHICK]	1	1	91.3945	5.57959	1.03472	1.31236	1.07795	0.950778	0.73937	0.981189	1.14168	0.14939	0.890446	0.131716	1.28214	0.047649	UP
E1C6E5	ENSGALG00000002774	TSPAN3	Tetraspanin OS=Gallus gallus GN=TSPAN3 PE=3 SV=3 - [E1C6E5_CHICK]	1	1	28.0893	5.89697	1.03082	1.42578	1.05976	0.960599	0.890004	0.815784	1.17212	0.220154	0.888796	0.0724151	1.31877	0.0371076	UP
E1C735	ENSGALG00000002479	MAT1A	S-adenosylmethionine synthase OS=Gallus gallus GN=MAT1A PE=3 SV=1 - [E1C735_CHICK]	1	1	43.7253	6.75635	1.38034	1.1593	1.15862	0.907398	0.792305	0.722734	1.23275	0.127814	0.807479	0.0932626	1.52667	0.00594285	UP
E1C7A7	ENSGALG00000003589	VTN	Uncharacterized protein OS=Gallus gallus GN=VTN PE=4 SV=2 - [E1C7A7_CHICK]	6	6	51.6178	5.35107	0.756946	0.900427	0.94912	1.08762	1.13227	1.13805	0.868831	0.0999074	1.11932	0.0275993	0.776217	0.0204794	DOWN
E1C7T1	ENSGALG00000023070	SERPINA1	Uncharacterized protein OS=Gallus gallus GN=SERPINA1 PE=3 SV=1 - [E1C7T1_CHICK]	6	6	48.6834	6.53662	0.866507	0.772451	0.863252	1.13379	1.23544	1.02472	0.83407	0.0533887	1.13132	0.105381	0.737256	0.0114491	DOWN
E1C7Y1	ENSGALG00000011114	COG2	Uncharacterized protein OS=Gallus gallus GN=COG2 PE=4 SV=1 - [E1C7Y1_CHICK]	2	2	83.7892	6.56592	0.998385	1.14498	1.20926	0.986559	0.87207	0.854497	1.11754	0.108082	0.904376	0.0717132	1.23571	0.0274603	UP
E1C897	ENSGALG00000010018	LOC417848	CathepsinE-A-like protein OS=Gallus gallus GN=LOC417848 PE=2 SV=3 - [E1C897_CHICK]	2	2	45.2996	6.3667	0.84048	0.824467	0.888269	1.14647	1.28602	1.02284	0.851072	0.0331933	1.15178	0.131669	0.73892	0.025468	DOWN
E1C8L9	ENSGALG00000005951	VPS29L	Vacuolar protein sorting-associated protein 29 OS=Gallus gallus GN=VPS29L PE=3 SV=2 - [E1C8L9_CHICK]	1	2	20.2486	6.78564	1.8452	0.976884	1.03928	0.750431	0.735776	0.671997	1.28712	0.484316	0.719401	0.0417018	1.78915	0.0284124	UP
E1C8R3	ENSGALG00000024056	CHST3	Sulfotransferase OS=Gallus gallus GN=CHST3 PE=3 SV=2 - [E1C8R3_CHICK]	1	1	52.1922	8.95361	1.19366	1.06306	1.14915	0.969897	0.82008	0.894432	1.13529	0.0663906	0.894803	0.0749094	1.26876	0.00727786	UP
E1C929	ENSGALG00000015656	AKAP2	Uncharacterized protein OS=Gallus gallus GN=AKAP2 PE=4 SV=1 - [E1C929_CHICK]	1	1	93.9256	5.35107	1.103	1.43125	1.13039	0.904339	0.832747	0.783919	1.22154	0.182122	0.840335	0.0605673	1.45364	0.0282139	UP
E1C979	ENSGALG00000016454	E2F6	Uncharacterized protein OS=Gallus gallus GN=E2F6 PE=3 SV=3 - [E1C979_CHICK]	1	1	28.5329	5.14795	0.861886	0.690226	0.638602	1.08909	1.54291	1.10567	0.730238	0.116896	1.24589	0.257363	0.586118	0.0280665	DOWN
E1C992	ENSGALG00000015079	UPK1B	Tetraspanin OS=Gallus gallus GN=UPK1B PE=3 SV=2 - [E1C992_CHICK]	5	5	29.0692	5.51611	0.859591	0.815751	1.03764	1.00212	1.12357	1.14924	0.904326	0.117513	1.09164	0.0785812	0.828408	0.0465304	DOWN
F1N869	-	-	Uncharacterized protein OS=Gallus gallus PE=3 SV=2 - [F1N869_CHICK]	1	1	107.717	5.46533	1.3289	0.906767	1.82469	0.736565	0.571557	0.751009	1.35345	0.459455	0.686377	0.0996989	1.97188	0.0169532	UP
F1N8D3	ENSGALG00000005670	SLMAP	Uncharacterized protein OS=Gallus gallus GN=SLMAP PE=4 SV=2 - [F1N8D3_CHICK]	3	3	92.5668	5.10986	1.24834	1.08475	1.04003	0.952847	0.830215	0.9073	1.12437	0.109661	0.896787	0.0619881	1.25378	0.0242817	UP
F1N8S8	ENSGALG00000012264	-	Uncharacterized protein OS=Gallus gallus PE=4 SV=3 - [F1N8S8_CHICK]	1	1	36.6839	9.1001	1.12291	1.04336	1.15113	0.93505	0.820312	0.995394	1.1058	0.0558854	0.916919	0.0889381	1.20599	0.0225603	UP
F1N8W3	ENSGALG00000017046	POSTN	Uncharacterized protein OS=Gallus gallus GN=POSTN PE=4 SV=3 - [F1N8W3_CHICK]	2	2	91.3628	7.26904	1.20065	1.40797	0.948399	0.888424	0.890492	0.756021	1.18567	0.230149	0.844979	0.0770467	1.4032	0.0318431	UP
F1N8Y5	ENSGALG00000006033	GORASP1	Uncharacterized protein OS=Gallus gallus GN=GORASP1 PE=4 SV=1 - [F1N8Y5_CHICK]	1	1	45.3912	4.64014	1.02801	1.40789	1.41467	0.849307	0.69183	0.790367	1.28352	0.221308	0.777168	0.0795637	1.65154	0.0226605	UP
F1N988	ENSGALG00000005854	CLUH	Clustered mitochondria protein homolog OS=Gallus gallus GN=CLUH PE=3 SV=3 - [F1N988_CHICK]	1	1	151.112	6.06201	0.862893	0.806568	0.887666	1.14065	1.23627	1.07327	0.852376	0.0415591	1.15006	0.081908	0.741155	0.00576094	DOWN
F1N9C1	ENSGALG00000021451	LOC415661	Uncharacterized protein OS=Gallus gallus GN=LOC415661 PE=1 SV=2 - [F1N9C1_CHICK]	3	3	27.8564	8.52881	1.11602	1.50358	0.961607	0.974446	0.738212	0.831015	1.19373	0.279218	0.847891	0.119018	1.40789	0.0437253	UP
F1N9E5	ENSGALG00000002969	MAU2	Uncharacterized protein OS=Gallus gallus GN=MAU2 PE=4 SV=3 - [F1N9E5_CHICK]	1	1	77.0421	7.82568	1.13388	0.992292	1.30948	0.8692	0.873768	0.899634	1.14521	0.158896	0.880868	0.0164121	1.3001	0.0333242	UP
F1N9G6	ENSGALG00000014708	-	Uncharacterized protein OS=Gallus gallus PE=4 SV=3 - [F1N9G6_CHICK]	3	3	22.93	8.39697	1.14148	1.12158	1.0088	0.888116	1.00125	0.810688	1.09062	0.0715551	0.900017	0.0958361	1.21177	0.0277126	UP
F1NAZ4	ENSGALG00000005878	MLST8	Uncharacterized protein OS=Gallus gallus GN=MLST8 PE=4 SV=3 - [F1NAZ4_CHICK]	1	1	36.0693	5.71924	1.18377	1.11101	1.28797	0.997512	0.741774	0.816128	1.19425	0.0889479	0.851805	0.131549	1.40203	0.012723	UP
F1NB05	ENSGALG00000002836	PEX14	Uncharacterized protein OS=Gallus gallus GN=PEX14 PE=4 SV=3 - [F1NB05_CHICK]	1	1	41.6078	4.97021	0.961282	0.726638	0.94383	1.16469	1.15573	1.04768	0.87725	0.130725	1.1227	0.0651219	0.781373	0.0318095	DOWN
F1NBM6	-	-	Uncharacterized protein OS=Gallus gallus PE=4 SV=3 - [F1NBM6_CHICK]	1	1	144.761	6.60986	0.498801	0.422004	0.63745	1.44851	1.6569	1.25617	0.519418	0.109193	1.45386	0.200418	0.357268	0.00261094	DOWN
F1NBN1	ENSGALG00000005966	SEC61A1	Uncharacterized protein OS=Gallus gallus GN=SEC61A1 PE=3 SV=2 - [F1NBN1_CHICK]	3	3	52.2445	8.06006	0.878885	0.893987	0.932038	1.07784	1.15087	1.07475	0.901637	0.0273901	1.10115	0.0430867	0.818812	0.00221232	DOWN
F1NBY1	ENSGALG00000002906	TARDBP	TAR DNA-binding protein 43 OS=Gallus gallus GN=TARDBP PE=4 SV=1 - [F1NBY1_CHICK]	2	2	44.5313	6.43018	0.867763	0.885	0.940642	1.00569	1.16447	1.13738	0.897802	0.0380884	1.10251	0.0849413	0.814323	0.0182352	DOWN
F1NCD9	ENSGALG00000003875	ABL1	Tyrosine-protein kinase OS=Gallus gallus GN=ABL1 PE=3 SV=1 - [F1NCD9_CHICK]	1	1	122.985	8.646	1.19319	1.3395	1.06148	0.935733	0.743949	0.870146	1.19806	0.139072	0.849943	0.0974751	1.40957	0.0142707	UP
F1NDH2	ENSGALG00000011117	AGT	Angiotensinogen OS=Gallus gallus GN=AGT PE=3 SV=2 - [F1NDH2_CHICK]	5	5	51.3146	5.38916	0.860773	0.932036	0.905143	1.05153	1.12558	1.05801	0.899317	0.0359867	1.07837	0.0410115	0.833058	0.00248722	DOWN
F1NEQ4	-	A2ML2	Uncharacterized protein OS=Gallus gallus GN=A2ML2 PE=4 SV=3 - [F1NEQ4_CHICK]	2	2	159.43	5.56689	0.878224	0.790431	0.861311	1.13459	1.27275	1.05174	0.843322	0.046579	1.15302	0.111649	0.7314	0.0134926	DOWN
F1NF63	-	-	Uncharacterized protein OS=Gallus gallus PE=4 SV=3 - [F1NF63_CHICK]	1	1	30.3277	8.57275	0.894098	0.861894	0.970683	1.14208	1.04849	1.11023	0.908892	0.0558833	1.10027	0.0475814	0.826063	0.00566267	DOWN
F1NFL6	ENSGALG00000001863	VTG2	Vitellogenin-2 OS=Gallus gallus GN=VTG2 PE=4 SV=1 - [F1NFL6_CHICK]	16	92	205.019	9.1001	0.639988	0.590035	0.638429	1.31021	1.51839	1.13404	0.622817	0.0284009	1.32088	0.192396	0.471517	0.0112171	DOWN
F1NFZ8	ENSGALG00000004817	GEMIN4	Uncharacterized protein OS=Gallus gallus GN=GEMIN4 PE=4 SV=1 - [F1NFZ8_CHICK]	2	2	119.184	5.2749	1.26574	1.47212	0.946358	0.94638	0.670726	0.841774	1.22807	0.264897	0.819626	0.139155	1.49833	0.0491381	UP
F1NHA9	ENSGALG00000013414	PDLIM3	PDZ and LIM domain protein 3 OS=Gallus gallus GN=PDLIM3 PE=4 SV=1 - [F1NHA9_CHICK]	6	6	34.4034	8.42627	1.12062	1.26142	1.05161	1.06936	0.82293	0.836084	1.14455	0.106934	0.909459	0.138638	1.25849	0.0424373	UP
F1NHI6	ENSGALG00000006944	LOC395991	Uncharacterized protein OS=Gallus gallus GN=LOC395991 PE=4 SV=1 - [F1NHI6_CHICK]	1	1	34.7006	8.68994	1.3585	1.01621	1.37748	0.86026	0.839991	0.663666	1.25073	0.203318	0.787972	0.108128	1.58728	0.0195332	UP
F1NHJ4	ENSGALG00000006936	WDR6	Uncharacterized protein OS=Gallus gallus GN=WDR6 PE=4 SV=3 - [F1NHJ4_CHICK]	1	1	113.8	7.94287	1.14379	1.01752	1.39123	0.804044	0.862813	0.868656	1.18418	0.190103	0.845171	0.0357364	1.40111	0.0430073	UP
F1NHK2	-	-	Uncharacterized protein OS=Gallus gallus PE=4 SV=3 - [F1NHK2_CHICK]	1	3	55.4035	6.02393	1.04357	1.16263	1.60285	0.930747	0.75378	0.702956	1.26968	0.294606	0.795827	0.119575	1.59543	0.0464609	UP
F1NHV9	ENSGALG00000002591	POLR2E	Uncharacterized protein OS=Gallus gallus GN=POLR2E PE=3 SV=2 - [F1NHV9_CHICK]	1	1	24.6277	5.94775	1.19327	1.26816	1.11607	0.939321	0.652746	0.953916	1.1925	0.0760485	0.848661	0.169824	1.40516	0.0275234	UP
F1NII4	ENSGALG00000004691	NLE1	Uncharacterized protein OS=Gallus gallus GN=NLE1 PE=4 SV=3 - [F1NII4_CHICK]	1	1	27.9392	8.646	0.936722	1.87795	1.30762	0.860304	0.607606	0.736885	1.37409	0.474121	0.734932	0.12636	1.86969	0.0229836	UP
F1NII7	ENSGALG00000004960	FBN1	Uncharacterized protein OS=Gallus gallus GN=FBN1 PE=4 SV=3 - [F1NII7_CHICK]	13	18	310.765	4.90674	0.788602	0.789315	0.814298	1.12903	1.2222	1.17464	0.797405	0.0146341	1.17529	0.0465882	0.678473	0.00131691	DOWN
F1NIT4	ENSGALG00000014262	APBB2	Uncharacterized protein OS=Gallus gallus GN=APBB2 PE=4 SV=3 - [F1NIT4_CHICK]	2	2	79.1842	6.1001	1.19432	1.15472	1.1486	0.890709	0.809236	0.838133	1.16588	0.0248164	0.846026	0.0413059	1.37806	0.00046261	UP
F1NJK5	ENSGALG00000011866	RRP7A	Uncharacterized protein OS=Gallus gallus GN=RRP7A PE=4 SV=3 - [F1NJK5_CHICK]	1	1	31.1945	9.89111	1.17728	1.07369	1.29538	0.881847	0.848687	0.829913	1.18212	0.110924	0.853482	0.0262968	1.38505	0.0151738	UP
F1NJM1	ENSGALG00000013064	NSUN2	tRNA (cytosine(34)-C(5))-methyltransferase OS=Gallus gallus GN=NSUN2 PE=4 SV=1 - [F1NJM1_CHICK]	1	1	90.5227	6.771	0.96687	1.68349	1.06233	0.914014	0.66581	0.749013	1.23756	0.389121	0.776279	0.126328	1.59422	0.0325104	UP
F1NJX6	ENSGALG00000015403	EPHA3	Ephrin type-A receptor 3 OS=Gallus gallus GN=EPHA3 PE=3 SV=1 - [F1NJX6_CHICK]	3	3	109.694	7.81104	1.12774	1.21482	1.38898	0.917796	0.800082	0.896634	1.24385	0.133019	0.871504	0.062752	1.42724	0.0122191	UP
F1NK40	ENSGALG00000000293	A2ML4	Uncharacterized protein OS=Gallus gallus GN=A2ML4 PE=4 SV=3 - [F1NK40_CHICK]	6	6	163.285	6.52197	0.568461	0.672795	0.626235	1.25284	1.7216	1.07026	0.622497	0.0522675	1.34823	0.335985	0.461713	0.0306955	DOWN
F1NK75	ENSGALG00000002563	TPM4	Uncharacterized protein OS=Gallus gallus GN=TPM4 PE=3 SV=2 - [F1NK75_CHICK]	2	19	32.7656	4.729	0.997676	0.781392	0.948247	1.1079	1.15025	1.04434	0.909105	0.11333	1.10083	0.0533056	0.825836	0.0406826	DOWN
F1NKW9	ENSGALG00000001637	PSMD5	Uncharacterized protein OS=Gallus gallus GN=PSMD5 PE=4 SV=3 - [F1NKW9_CHICK]	2	2	55.6661	5.33838	1.16487	1.11793	1.07333	0.983539	0.798526	0.942547	1.11871	0.0457742	0.908204	0.0971699	1.23178	0.0230761	UP
F1NLE3	ENSGALG00000003284	CRLF3	Uncharacterized protein OS=Gallus gallus GN=CRLF3 PE=4 SV=3 - [F1NLE3_CHICK]	1	1	49.7709	5.32568	1.23237	1.50492	1.0414	0.997524	0.652919	0.776138	1.25956	0.232956	0.80886	0.174617	1.55721	0.0298777	UP
F1NLE6	-	-	Oxysterol-binding protein OS=Gallus gallus PE=3 SV=3 - [F1NLE6_CHICK]	2	2	93.5746	6.81494	1.03195	1.25428	1.06212	0.975268	0.932354	0.851892	1.11612	0.1206	0.919838	0.0626328	1.21339	0.0437069	UP
F1NLL2	ENSGALG00000001604	GLB1L2	Beta-galactosidase OS=Gallus gallus GN=GLB1L2 PE=3 SV=3 - [F1NLL2_CHICK]	1	1	72.8923	7.38623	1.00675	1.19308	1.2689	0.983809	0.776423	0.917126	1.15624	0.134903	0.892453	0.105872	1.29558	0.0297292	UP
F1NLL3	ENSGALG00000008875	PLCB1	Phosphoinositide phospholipase C OS=Gallus gallus GN=PLCB1 PE=4 SV=3 - [F1NLL3_CHICK]	1	1	131.975	6.354	0.867594	0.838387	0.734802	1.03978	1.37279	1.11547	0.813594	0.0697812	1.17601	0.174567	0.691824	0.0270249	DOWN
F1NLT0	-	-	Uncharacterized protein OS=Gallus gallus PE=3 SV=2 - [F1NLT0_CHICK]	1	1	101.29	5.64307	1.07924	1.35143	1.11913	0.985137	0.75351	0.878727	1.18327	0.146988	0.872458	0.115941	1.35625	0.0240753	UP
F1NLV6	ENSGALG00000011068	COBLL1	Uncharacterized protein OS=Gallus gallus GN=COBLL1 PE=4 SV=2 - [F1NLV6_CHICK]	1	1	127.591	7.53271	1.77911	0.899763	1.04705	0.789343	0.6972	0.783503	1.24197	0.470966	0.756682	0.0515956	1.64134	0.0493185	UP
F1NM37	ENSGALG00000005558	TBL3	Uncharacterized protein OS=Gallus gallus GN=TBL3 PE=4 SV=1 - [F1NM37_CHICK]	2	2	90.4332	6.771	1.09894	1.3318	1.05426	0.968073	0.814611	0.872632	1.16167	0.149024	0.885105	0.0774879	1.31246	0.0324049	UP
F1NMA2	-	Gga.5859	Sulfotransferase OS=Gallus gallus GN=Gga.5859 PE=3 SV=3 - [F1NMA2_CHICK]	2	2	34.3381	6.7417	0.857649	0.95725	0.845031	1.10824	1.16038	1.08517	0.886643	0.0614718	1.11793	0.0385279	0.79311	0.00430562	DOWN
F1NME1	ENSGALG00000011783	HIST1H111L	Uncharacterized protein OS=Gallus gallus GN=HIST1H111L PE=3 SV=1 - [F1NME1_CHICK]	1	12	21.8181	11.019	1.12892	1.26367	1.12099	0.739202	0.913547	0.902239	1.17119	0.0801872	0.851663	0.0975579	1.37519	0.00642889	UP
F1NMN2	ENSGALG00000031496	SPINK5	Uncharacterized protein OS=Gallus gallus GN=SPINK5 PE=4 SV=3 - [F1NMN2_CHICK]	1	16	51.8552	6.58057	1.04975	1.59607	0.938512	0.906921	0.587998	0.749001	1.19478	0.351952	0.747973	0.159464	1.59735	0.0447784	UP
F1NNL8	ENSGALG00000003212	TSPO2	Uncharacterized protein OS=Gallus gallus GN=TSPO2 PE=4 SV=3 - [F1NNL8_CHICK]	1	1	18.5845	9.08545	0.872037	0.832612	1.01642	1.01343	1.2085	1.05088	0.907024	0.0967708	1.09094	0.103519	0.831418	0.0440758	DOWN
F1NPJ8	ENSGALG00000004521	GPX3	Glutathione peroxidase OS=Gallus gallus GN=GPX3 PE=3 SV=2 - [F1NPJ8_CHICK]	2	2	24.4765	8.60205	1.18128	1.1231	1.36056	0.990164	0.726398	0.842624	1.22165	0.123771	0.853062	0.132192	1.43207	0.0122528	UP
F1NPR7	ENSGALG00000003690	KRT14	Keratin, type I cytoskeletal 14 OS=Gallus gallus GN=KRT14 PE=3 SV=3 - [F1NPR7_CHICK]	2	19	49.8891	4.99561	1.12397	1.26175	1.00733	0.948499	0.832166	0.80699	1.13102	0.127355	0.862552	0.0754892	1.31125	0.0231393	UP
F1NQ45	ENSGALG00000015061	CDC40	Uncharacterized protein OS=Gallus gallus GN=CDC40 PE=4 SV=1 - [F1NQ45_CHICK]	1	1	65.6558	6.69775	0.874405	0.795187	1.02914	1.06104	1.07889	1.15957	0.899577	0.118991	1.09983	0.0524965	0.817922	0.0416262	DOWN
F1NQF6	ENSGALG00000015537	MAN2B2	Uncharacterized protein OS=Gallus gallus GN=MAN2B2 PE=4 SV=3 - [F1NQF6_CHICK]	1	1	118.63	8.35303	1.07492	1.05945	1.21456	1.02968	0.796706	0.933421	1.11631	0.0854371	0.919935	0.11707	1.21346	0.0424318	UP
F1NQI0	ENSGALG00000010716	AGA	Uncharacterized protein OS=Gallus gallus GN=AGA PE=4 SV=1 - [F1NQI0_CHICK]	1	1	36.5809	6.52197	1.24213	1.40879	0.99679	0.942351	0.739414	0.827795	1.21591	0.207249	0.83652	0.10175	1.45353	0.033832	UP
F1NRP8	ENSGALG00000016289	DST	Uncharacterized protein OS=Gallus gallus GN=DST PE=4 SV=3 - [F1NRP8_CHICK]	3	5	630.408	5.42725	1.26685	1.01675	1.05113	0.883447	0.797357	0.869417	1.11158	0.135566	0.850073	0.0461899	1.30762	0.0332438	UP
F1NS64	ENSGALG00000015035	MFSD4B	Uncharacterized protein OS=Gallus gallus GN=MFSD4B PE=4 SV=2 - [F1NS64_CHICK]	1	1	60.7536	6.3667	0.941971	1.07907	1.9563	0.753135	0.633435	0.810825	1.32578	0.550334	0.732465	0.0904831	1.81002	0.0298521	UP
F1NSC7	-	-	Uncharacterized protein OS=Gallus gallus PE=4 SV=3 - [F1NSC7_CHICK]	2	2	10.8013	8.47021	0.813766	0.735684	0.732165	1.24911	1.35966	1.03108	0.760538	0.0461303	1.21328	0.167191	0.626844	0.0174148	DOWN
F1NSV1	ENSGALG00000005579	GFER	Sulfhydryl oxidase OS=Gallus gallus GN=GFER PE=4 SV=2 - [F1NSV1_CHICK]	1	1	21.4221	6.21436	0.895876	0.951877	0.885235	1.16103	1.10086	1.05384	0.910996	0.0358016	1.10524	0.0537259	0.82425	0.00468606	DOWN
F1NUQ3	ENSGALG00000037050	FABP3	Heart fatty acid binding protein OS=Gallus gallus GN=FABP3 PE=2 SV=2 - [F1NUQ3_CHICK]	2	7	14.8347	6.32861	0.897521	0.95655	0.846868	1.05127	1.18608	1.03255	0.900313	0.0548941	1.08996	0.0837635	0.826003	0.0189463	DOWN
F1NV02	ENSGALG00000016491	APOB	Apolipoprotein B OS=Gallus gallus GN=APOB PE=4 SV=2 - [F1NV02_CHICK]	7	196	523.029	8.32373	0.679739	0.679394	0.62521	1.20471	1.61789	1.10948	0.661448	0.031383	1.3107	0.270269	0.504654	0.0257266	DOWN
F1NVV8	ENSGALG00000014953	RWDD1	Uncharacterized protein OS=Gallus gallus GN=RWDD1 PE=4 SV=2 - [F1NVV8_CHICK]	1	1	27.9655	4.27197	0.863738	0.852756	0.976599	0.992084	1.12419	1.17759	0.897698	0.0685509	1.09795	0.0954937	0.81761	0.0236726	DOWN
F1NWN4	-	-	Uncharacterized protein OS=Gallus gallus PE=4 SV=3 - [F1NWN4_CHICK]	4	4	79.2544	4.91943	0.899207	0.715234	0.866563	1.09628	1.2063	1.1778	0.827001	0.0981602	1.16012	0.0570975	0.712856	0.00621584	DOWN
F1NWX1	ENSGALG00000013573	ALG2	Uncharacterized protein OS=Gallus gallus GN=ALG2 PE=4 SV=3 - [F1NWX1_CHICK]	1	1	46.6299	7.25439	1.0623	0.939144	1.77576	0.724733	0.789816	0.82573	1.25907	0.451687	0.780093	0.0511955	1.614	0.0463299	UP
F1NWX7	ENSGALG00000013569	SEC61B	Uncharacterized protein OS=Gallus gallus GN=SEC61B PE=4 SV=2 - [F1NWX7_CHICK]	1	1	10.0081	11.561	0.77846	0.76057	1.06486	1.14691	1.25778	1.00975	0.867962	0.170751	1.13815	0.124247	0.762611	0.0487004	DOWN
F1NWZ3	-	-	Uncharacterized protein OS=Gallus gallus PE=4 SV=3 - [F1NWZ3_CHICK]	1	1	101.544	9.71533	1.14664	1.11989	1.16265	1.01599	0.823329	0.853562	1.14306	0.0216054	0.897628	0.103616	1.27342	0.0246731	UP
F1NX60	ENSGALG00000014233	FBLN1	Fibulin-1 OS=Gallus gallus GN=FBLN1 PE=3 SV=1 - [F1NX60_CHICK]	17	17	78.1155	5.08447	0.922003	0.834156	0.883745	1.11326	1.12734	1.1086	0.879968	0.044045	1.1164	0.00975305	0.788219	0.00440692	DOWN
F1NYG7	ENSGALG00000011211	HACL1	Uncharacterized protein OS=Gallus gallus GN=HACL1 PE=3 SV=2 - [F1NYG7_CHICK]	1	1	61.9688	7.21045	1.22007	1.00067	1.53218	0.741717	0.647196	0.938836	1.25097	0.2671	0.775916	0.148797	1.61225	0.0354784	UP
F1NYI8	ENSGALG00000003942	LONP2	Lon protease homolog 2, peroxisomal OS=Gallus gallus GN=LONP2 PE=3 SV=2 - [F1NYI8_CHICK]	1	1	94.62	6.90283	1.00106	1.1212	1.27219	0.957919	0.823836	0.870986	1.13149	0.135858	0.884247	0.0680179	1.2796	0.0341555	UP
F1NYP8	ENSGALG00000009693	CPXM2	Uncharacterized protein OS=Gallus gallus GN=CPXM2 PE=4 SV=3 - [F1NYP8_CHICK]	1	3	82.4791	6.82959	1.03817	1.13806	1.38552	0.909224	0.790458	0.877932	1.18725	0.178821	0.859205	0.0615581	1.3818	0.036776	UP
F1P0C0	ENSGALG00000016067	HMGN1	Uncharacterized protein OS=Gallus gallus GN=HMGN1 PE=4 SV=1 - [F1P0C0_CHICK]	2	2	11.1458	9.26123	1.00229	0.743261	0.882206	1.08857	1.14989	1.09227	0.875919	0.12963	1.11024	0.0343803	0.788943	0.0400069	DOWN
F1P2G2	-	-	Uncharacterized protein OS=Gallus gallus PE=4 SV=3 - [F1P2G2_CHICK]	3	3	100.287	5.08447	1.11421	1.15696	1.1072	1.0216	0.90257	0.840204	1.12612	0.0269343	0.921458	0.0921621	1.22211	0.0259208	UP
F1P3C0	ENSGALG00000017064	RFC3	Uncharacterized protein OS=Gallus gallus GN=RFC3 PE=4 SV=1 - [F1P3C0_CHICK]	1	1	40.3738	8.07471	0.841578	0.83241	1.02778	1.01494	1.1509	1.16412	0.900589	0.110246	1.10999	0.0825774	0.811349	0.0313533	DOWN
F1P3F5	ENSGALG00000009300	NUMB	Uncharacterized protein OS=Gallus gallus GN=NUMB PE=4 SV=2 - [F1P3F5_CHICK]	1	1	63.2026	8.29443	1.11881	1.19089	1.05785	0.838593	0.83756	1.02623	1.12252	0.0665946	0.900793	0.108629	1.24614	0.0250647	UP
F1P3Y9	ENSGALG00000002249	AGO1	Uncharacterized protein OS=Gallus gallus GN=AGO1 PE=3 SV=3 - [F1P3Y9_CHICK]	1	1	96.1294	8.98291	0.993087	1.15226	1.73688	0.786881	0.616152	0.886041	1.29407	0.39165	0.763025	0.136517	1.69598	0.027728	UP
F1P458	ENSGALG00000001758	QSOX2	Sulfhydryl oxidase OS=Gallus gallus GN=QSOX2 PE=4 SV=3 - [F1P458_CHICK]	2	2	77.0055	8.1333	1.17293	1.10066	1.04773	1.00276	0.864428	0.893621	1.10711	0.0628525	0.920271	0.0729169	1.20302	0.0146043	UP
F1P4I0	ENSGALG00000011361	CRYZ	Uncharacterized protein OS=Gallus gallus GN=CRYZ PE=4 SV=1 - [F1P4I0_CHICK]	1	1	35.2762	7.86963	1.0846	0.999134	1.34918	0.835552	0.98335	0.837537	1.1443	0.182499	0.88548	0.0847639	1.2923	0.033566	UP
F1P4R4	ENSGALG00000016796	C1H2ORF49	Uncharacterized protein OS=Gallus gallus GN=C1H2ORF49 PE=4 SV=1 - [F1P4R4_CHICK]	1	1	26.5883	9.81787	1.09233	1.39388	1.10063	0.933493	0.715532	0.923371	1.19561	0.171753	0.857465	0.123022	1.39436	0.0280427	UP
F1P4X4	-	-	Uncharacterized protein OS=Gallus gallus PE=4 SV=3 - [F1P4X4_CHICK]	2	2	51.8669	9.67139	1.04266	1.02725	1.37682	0.937513	0.770792	0.913491	1.14891	0.197524	0.873932	0.0901256	1.31464	0.0349513	UP
F1P5B0	ENSGALG00000008444	TUBAL3	Tubulin alpha chain OS=Gallus gallus GN=TUBAL3 PE=3 SV=2 - [F1P5B0_CHICK]	7	18	51.2141	5.07178	1.21117	1.24813	1.01931	1.04917	0.843471	0.707838	1.15953	0.122839	0.866825	0.171858	1.33768	0.0405507	UP
F1P5V4	-	-	Uncharacterized protein OS=Gallus gallus PE=4 SV=3 - [F1P5V4_CHICK]	1	1	71.356	7.63525	0.509667	0.508623	0.576568	1.28766	1.5713	1.42624	0.531619	0.0389305	1.4284	0.141832	0.372179	0.0026791	DOWN
F2XNG5	-	CathL2	Cathelicidin-2 OS=Gallus gallus GN=CathL2 PE=2 SV=1 - [F2XNG5_CHICK]	1	1	16.9358	8.00146	1.17215	2.14911	0.963213	0.864776	0.51237	0.683871	1.42816	0.633041	0.687006	0.176224	2.07881	0.0336919	UP
G1K303	ENSGALG00000005398	HAGH	Hydroxyacylglutathione hydrolase, mitochondrial OS=Gallus gallus GN=HAGH PE=3 SV=3 - [G1K303_CHICK]	2	2	29.0127	6.90283	1.10978	1.39293	0.855172	0.778627	0.686732	0.693048	1.11929	0.269005	0.719469	0.0513298	1.55572	0.0273682	UP
H9KYW5	ENSGALG00000000775	CTSS	Uncharacterized protein OS=Gallus gallus GN=CTSS PE=3 SV=2 - [H9KYW5_CHICK]	1	1	36.2975	7.09326	0.804027	0.542463	0.537639	1.05655	1.58062	1.32256	0.628043	0.152426	1.31991	0.262045	0.475822	0.012714	DOWN
O62864	ENSGALG00000041380	B-F	MHC class I heavy chain B-F (Fragment) OS=Gallus gallus GN=B-F PE=2 SV=2 - [O62864_CHICK]	2	3	26.8681	5.52881	1.23537	1.31443	1.53303	0.629391	0.631301	0.805898	1.36094	0.154185	0.688863	0.10136	1.97564	0.00260181	UP
O73665	-	-	Desmin (Fragment) OS=Gallus gallus PE=2 SV=1 - [O73665_CHICK]	1	25	51.6322	5.37646	1.14212	1.2033	1.0087	0.910863	0.818721	0.998551	1.11804	0.0995087	0.909378	0.0899241	1.22946	0.0274916	UP
O93568	-	-	Fibrinogen gamma chain OS=Gallus gallus PE=1 SV=1 - [O93568_CHICK]	6	6	49.6111	5.74463	0.874147	0.885805	0.902348	1.16479	1.08574	1.0087	0.887434	0.014171	1.08641	0.0780464	0.816847	0.0218704	DOWN
P01038	ENSGALG00000028520	-	Cystatin OS=Gallus gallus PE=1 SV=2 - [CYT_CHICK]	4	4	15.2768	7.69385	1.02304	1.14318	1.16664	0.995991	0.851628	0.876024	1.11095	0.0770326	0.907881	0.0772742	1.22368	0.0160852	UP
P02314	ENSGALG00000032207	HMGN2	Non-histone chromosomal protein HMG-17 OS=Gallus gallus GN=HMGN2 PE=1 SV=3 - [HMGN2_CHICK]	2	2	9.44708	9.99365	0.944231	0.801133	0.858276	1.09612	1.04933	1.04346	0.86788	0.0720307	1.06297	0.0288565	0.816467	0.0146304	DOWN
P02659	ENSGALG00000015134	-	Apovitellenin-1 OS=Gallus gallus PE=1 SV=1 - [APOV1_CHICK]	5	5	11.9585	9.11475	0.645226	0.655213	0.721564	1.17343	1.50437	1.24473	0.674001	0.0414923	1.30751	0.174174	0.515485	0.00982855	DOWN
P08287	ENSGALG00000011783	-	Histone H1.11L OS=Gallus gallus PE=1 SV=2 - [H11L_CHICK]	1	12	22.5145	10.9604	1.02477	1.34236	1.19935	0.937545	0.706635	0.949425	1.18883	0.159059	0.864535	0.136874	1.37511	0.0283574	UP
P08629	ENSGALG00000015704	TXN	Thioredoxin OS=Gallus gallus GN=TXN PE=3 SV=2 - [THIO_CHICK]	6	6	11.6928	5.24951	0.977697	0.813932	0.809668	1.09239	1.19582	1.0617	0.867099	0.0958044	1.11664	0.0702699	0.776527	0.0127605	DOWN
P09244	ENSGALG00000008586	-	Tubulin beta-7 chain OS=Gallus gallus PE=2 SV=1 - [TBB7_CHICK]	4	22	49.639	4.89404	0.815946	0.893072	0.977985	1.03362	1.09668	1.12134	0.895667	0.0810504	1.08388	0.0452417	0.826354	0.0182423	DOWN
P10184	ENSGALG00000031496	OIH	Ovoinhibitor OS=Gallus gallus GN=OIH PE=1 SV=2 - [IOV7_CHICK]	1	16	51.8852	6.58057	1.13107	1.05178	1.86446	0.558115	0.682503	0.830632	1.3491	0.448067	0.690416	0.136431	1.95404	0.0171325	UP
P10587	ENSGALG00000006520	MYH11	Myosin-11 OS=Gallus gallus GN=MYH11 PE=1 SV=4 - [MYH11_CHICK]	3	107	228.655	5.5542	1.35549	1.4752	0.912732	0.940176	0.674951	0.843036	1.24781	0.296293	0.819388	0.134184	1.52285	0.0434371	UP
P11682	ENSGALG00000016491	APOB	Apolipoprotein B (Fragment) OS=Gallus gallus GN=APOB PE=2 SV=1 - [APOB_CHICK]	1	18	50.8156	8.23584	0.291103	0.322261	0.359741	1.29703	1.93681	1.58051	0.324368	0.0343676	1.60478	0.320581	0.202126	0.00964933	DOWN
P14448	ENSGALG00000009266	FGA	Fibrinogen alpha chain OS=Gallus gallus GN=FGA PE=1 SV=4 - [FIBA_CHICK]	4	4	82.3871	6.06201	0.789369	0.726476	1.04705	1.09867	1.24909	1.07265	0.854299	0.169865	1.14014	0.0952496	0.749294	0.0403417	DOWN
P20763	-	-	Ig lambda chain C region OS=Gallus gallus PE=4 SV=1 - [LAC_CHICK]	4	4	11.3535	6.50732	0.636885	0.625387	0.685331	1.22055	1.64775	1.1108	0.649201	0.0318131	1.32637	0.283686	0.489458	0.0260933	DOWN
P26990	ENSGALG00000026944	ARF6	ADP-ribosylation factor 6 OS=Gallus gallus GN=ARF6 PE=2 SV=3 - [ARF6_CHICK]	1	2	20.0835	8.95361	0.844392	0.785633	0.96666	1.09205	1.30416	1.01931	0.865561	0.0923515	1.13851	0.148	0.760259	0.0324085	DOWN
P41263	ENSGALG00000006629	RBP4	Retinol-binding protein 4 OS=Gallus gallus GN=RBP4 PE=1 SV=1 - [RET4_CHICK]	3	3	22.5009	6.34131	0.85465	0.809295	1.00054	1.13899	1.11856	1.09397	0.888162	0.0999296	1.11717	0.022541	0.795009	0.0259344	DOWN
P62207	ENSGALG00000010026	PPP1CB	Serine/threonine-protein phosphatase PP1-beta catalytic subunit OS=Gallus gallus GN=PPP1CB PE=1 SV=3 - [PP1B_CHICK]	1	8	37.1626	6.18896	1.21586	1.14489	1.05894	0.960522	0.946995	0.782942	1.1399	0.0785806	0.89682	0.0988522	1.27104	0.015626	UP
P62758	ENSGALG00000032518	NCALD	Neurocalcin-delta OS=Gallus gallus GN=NCALD PE=2 SV=2 - [NCALD_CHICK]	1	1	22.2469	5.35107	1.10289	1.22005	1.04297	0.873479	0.863343	0.984876	1.12197	0.0900669	0.907232	0.0674317	1.23669	0.0166777	UP
P79781	ENSGALG00000036790	RPS27A	Ubiquitin-40S ribosomal protein S27a OS=Gallus gallus GN=RPS27A PE=2 SV=3 - [RS27A_CHICK]	3	8	17.9675	9.64209	0.859096	0.839398	0.976404	1.02127	1.15291	1.21372	0.891633	0.0740718	1.1293	0.0983746	0.789546	0.016075	DOWN
P80389	-	-	Antimicrobial peptide CHP1 OS=Gallus gallus PE=1 SV=1 - [AMP1_CHICK]	1	1	4.47728	9.78857	0.870543	0.826199	1.00421	1.15776	1.08906	1.0829	0.900319	0.0926673	1.10991	0.0415581	0.811166	0.0212334	DOWN
Q00649	ENSGALG00000001926	HSPB1	Heat shock protein beta-1 OS=Gallus gallus GN=HSPB1 PE=2 SV=1 - [HSPB1_CHICK]	8	8	21.658	6.12549	1.30435	1.36061	1.06153	0.822649	0.73003	0.815205	1.16254	0.295694	0.868921	0.172153	1.33791	0.0145792	UP
Q01635	-	LAMB1	Laminin subunit beta-1 (Fragment) OS=Gallus gallus GN=LAMB1 PE=2 SV=1 - [LAMB1_CHICK]	2	5	34.8053	5.8335	0.961049	0.881595	0.840236	0.996306	1.14598	1.12896	0.894293	0.0613992	1.09042	0.081945	0.820139	0.0164962	DOWN
Q0GFE9	ENSGALG00000031593	TMSB15B	Thymosin beta 15 OS=Gallus gallus GN=TMSB15B PE=2 SV=1 - [Q0GFE9_CHICK]	1	2	5.24165	6.60986	0.978974	0.88743	0.68305	1.12823	1.13182	1.16716	0.849818	0.151505	1.1424	0.0215135	0.743886	0.0380716	DOWN
Q197X2	ENSGALG00000016491	APOB	Apolipoprotein B OS=Gallus gallus GN=APOB PE=2 SV=1 - [Q197X2_CHICK]	4	194	523.037	8.38232	0.913212	0.776442	0.875888	1.07942	1.07306	0.944046	0.855181	0.0706971	1.03218	0.0763886	0.828523	0.0212374	DOWN
Q25QX5	ENSGALG00000002913	BNAS1	BASH/BLNK N-terminal associated protein 1 OS=Gallus gallus GN=BNAS1 PE=2 SV=1 - [Q25QX5_CHICK]	1	1	26.696	8.83643	0.993951	1.18784	1.30353	1.02715	0.743622	0.777147	1.16177	0.156427	0.849305	0.154924	1.36791	0.0349137	UP
Q2KN97	ENSGALG00000006648	SPECC1L	Cytospin-A OS=Gallus gallus GN=SPECC1L PE=2 SV=2 - [CYTSA_CHICK]	5	5	124.833	5.70654	1.07382	1.26627	0.995799	0.955834	0.876108	0.888011	1.11196	0.139211	0.906651	0.0430078	1.22645	0.0355492	UP
Q3HLQ7	ENSGALG00000006219	PRKAG2	5'-AMP-activated protein kinase gamma-2 non-catalytic subunit transcript variant 4 OS=Gallus gallus GN=PRKAG2 PE=2 SV=1 - [Q3HLQ7_CHICK]	1	1	17.5683	5.33838	0.834642	0.890275	0.815193	1.1383	1.3041	1.0403	0.846704	0.0389673	1.1609	0.133345	0.729353	0.0229082	DOWN
Q58NQ5	ENSGALG00000015407	PLAG1	Zinc finger protein PLAG1 OS=Gallus gallus GN=PLAG1 PE=2 SV=1 - [PLAG1_CHICK]	1	1	55.9217	8.63135	0.694712	0.792111	0.970194	1.48296	0.939811	1.18955	0.819006	0.139696	1.20411	0.271869	0.680176	0.0392856	DOWN
Q5F3G3	ENSGALG00000006546	RCJMB04_17m6	Tetraspanin OS=Gallus gallus GN=RCJMB04_17m6 PE=2 SV=1 - [Q5F3G3_CHICK]	1	1	18.3221	5.2749	1.03418	1.4233	1.2809	0.911038	0.75988	0.797766	1.24612	0.196878	0.822894	0.0786497	1.51432	0.0250044	UP
Q5F3V3	ENSGALG00000014286	PDS5A	Sister chromatid cohesion protein PDS5 homolog A OS=Gallus gallus GN=PDS5A PE=2 SV=2 - [PDS5A_CHICK]	5	6	150.037	7.75244	1.22902	1.14394	1.03825	0.899336	0.885075	0.981194	1.13707	0.0955705	0.921869	0.0518696	1.23344	0.0199372	UP
Q5F414	ENSGALG00000009093	PNO1	RNA-binding protein PNO1 OS=Gallus gallus GN=PNO1 PE=2 SV=1 - [PNO1_CHICK]	1	1	26.4092	9.92041	1.01621	0.844707	0.847721	1.01424	1.06456	1.1808	0.902879	0.0981586	1.08653	0.0854268	0.830972	0.0360335	DOWN
Q5ZHK2	-	RCJMB04_38g22	Uncharacterized protein (Fragment) OS=Gallus gallus GN=RCJMB04_38g22 PE=2 SV=1 - [Q5ZHK2_CHICK]	1	1	21.8713	8.70459	0.796709	0.92555	0.97759	1.0559	1.20826	1.01087	0.899949	0.0931185	1.09168	0.103443	0.824375	0.0381038	DOWN
Q5ZHT8	ENSGALG00000008076	TMEM164	Uncharacterized protein OS=Gallus gallus GN=TMEM164 PE=2 SV=1 - [Q5ZHT8_CHICK]	1	1	36.4621	8.33838	2.21208	0.873718	0.916194	0.746519	0.496989	0.71197	1.334	0.76074	0.651826	0.135201	2.04656	0.0447465	UP
Q5ZI69	ENSGALG00000010761	MRPL37	39S ribosomal protein L37, mitochondrial OS=Gallus gallus GN=MRPL37 PE=2 SV=2 - [RM37_CHICK]	3	3	49.2868	9.61279	1.09262	1.11673	1.09981	0.891939	0.882463	0.957084	1.10306	0.0123793	0.910495	0.0406239	1.21149	0.00476077	UP
Q5ZIR0	-	RCJMB04_24c15	Mitochondrial pyruvate carrier OS=Gallus gallus GN=RCJMB04_24c15 PE=2 SV=1 - [Q5ZIR0_CHICK]	1	1	12.3284	9.81787	1.10175	1.25611	1.09966	0.894505	0.862973	0.904438	1.15251	0.0897248	0.887306	0.0216497	1.29889	0.0151627	UP
Q5ZJ03	ENSGALG00000027629	GNG2	Guanine nucleotide-binding protein subunit gamma OS=Gallus gallus GN=GNG2 PE=2 SV=1 - [Q5ZJ03_CHICK]	1	1	7.87307	7.98682	1.19771	1.2113	1.0685	0.921153	0.770711	0.899026	1.15917	0.0788186	0.86363	0.0812271	1.34221	0.0053292	UP
Q5ZJA8	ENSGALG00000007653	RCJMB04_19j3	Uncharacterized protein OS=Gallus gallus GN=RCJMB04_19j3 PE=2 SV=1 - [Q5ZJA8_CHICK]	1	1	27.5042	7.09326	1.26912	1.40309	0.930281	0.842095	0.785684	0.843668	1.20083	0.243689	0.823816	0.0330322	1.45764	0.0377419	UP
Q5ZJL1	ENSGALG00000013135	GALNT1	Polypeptide N-acetylgalactosaminyltransferase OS=Gallus gallus GN=GALNT1 PE=2 SV=1 - [Q5ZJL1_CHICK]	2	3	64.0314	7.82568	1.15963	1.09454	1.07608	1.01137	0.837579	0.888947	1.11008	0.0438919	0.912633	0.0892849	1.21635	0.021605	UP
Q5ZKV4	ENSGALG00000002316	NUBP2	Cytosolic Fe-S cluster assembly factor NUBP2 OS=Gallus gallus GN=NUBP2 PE=2 SV=1 - [NUBP2_CHICK]	2	2	29.3403	6.07471	1.13432	1.18347	1.12215	0.978313	0.796074	0.8767	1.14665	0.0324672	0.883696	0.0913208	1.29756	0.0135608	UP
Q5ZKZ8	ENSGALG00000034528	RCJMB04_8j5	Uncharacterized protein OS=Gallus gallus GN=RCJMB04_8j5 PE=2 SV=1 - [Q5ZKZ8_CHICK]	1	1	56.7234	8.25049	0.847691	0.95101	0.924475	1.02468	1.12235	1.14781	0.907725	0.0536576	1.09828	0.0649976	0.826497	0.00925548	DOWN
Q5ZL35	ENSGALG00000016855	ARGLU1	Arginine and glutamate-rich protein 1 OS=Gallus gallus GN=ARGLU1 PE=2 SV=1 - [ARGL1_CHICK]	3	3	33.5239	10.3159	0.826315	0.799087	0.927992	1.08663	1.17016	1.17523	0.851131	0.0679411	1.14401	0.049754	0.74399	0.0025202	DOWN
Q5ZL63	ENSGALG00000003326	RCJMB04_7i6	Uncharacterized protein OS=Gallus gallus GN=RCJMB04_7i6 PE=2 SV=1 - [Q5ZL63_CHICK]	1	1	41.7147	7.97217	1.12985	1.38203	0.96823	0.981942	0.858137	0.836271	1.16004	0.208548	0.892117	0.0785553	1.30032	0.0460445	UP
Q5ZLD4	ENSGALG00000004749	TMEM11	Transmembrane protein 11, mitochondrial OS=Gallus gallus GN=TMEM11 PE=2 SV=1 - [TMM11_CHICK]	1	1	21.7199	7.35693	1.07395	1.05017	1.37489	0.871483	0.828913	0.904603	1.16633	0.181006	0.868333	0.0379431	1.34319	0.0491834	UP
Q5ZLF7	ENSGALG00000009549	KPNA4	Importin subunit alpha OS=Gallus gallus GN=KPNA4 PE=2 SV=1 - [Q5ZLF7_CHICK]	3	5	57.8187	4.95752	1.13131	1.1173	1.18013	1.02299	0.803796	0.898804	1.14291	0.032984	0.90853	0.10992	1.25798	0.0279802	UP
Q5ZLI9	ENSGALG00000033207	HIBADH	3-hydroxyisobutyrate dehydrogenase OS=Gallus gallus GN=HIBADH PE=2 SV=1 - [Q5ZLI9_CHICK]	4	4	35.2608	8.32373	1.21816	1.20428	1.08352	0.974182	0.841477	0.800114	1.16865	0.0740526	0.871924	0.0909406	1.34031	0.00647887	UP
Q5ZLY8	ENSGALG00000017370	ARPP19	cAMP-regulated phosphoprotein 19 OS=Gallus gallus GN=ARPP19 PE=3 SV=3 - [ARP19_CHICK]	1	1	12.3413	9.08545	1.05155	1.12359	1.32517	1.02748	0.875379	0.751595	1.16677	0.141829	0.884819	0.138186	1.31866	0.0346342	UP
Q5ZMG2	ENSGALG00000026862	CLDN1	Claudin OS=Gallus gallus GN=CLDN1 PE=2 SV=1 - [Q5ZMG2_CHICK]	3	3	22.6114	8.54346	0.772585	0.889414	1.03632	1.07892	1.10816	1.27473	0.899439	0.132152	1.15394	0.105626	0.779452	0.0313061	DOWN
Q5ZMN6	ENSGALG00000011504	RCJMB04_1i19	Putative uncharacterized protein OS=Gallus gallus GN=RCJMB04_1i19 PE=2 SV=1 - [Q5ZMN6_CHICK]	1	10	50.1509	8.74854	1.34845	1.18553	1.04264	0.864287	0.71054	0.925323	1.19221	0.153013	0.833384	0.110676	1.43056	0.0173286	UP
Q6BCB8	-	-	Vitellogenin (Fragment) OS=Gallus gallus PE=4 SV=1 - [Q6BCB8_CHICK]	2	72	162.459	9.45166	0.692877	0.793573	0.786424	0.983679	1.33759	0.979262	0.757625	0.0561867	1.10018	0.205617	0.688639	0.0465117	DOWN
Q6IVA4	ENSGALG00000032382	UBA5	Ubiquitin-like modifier-activating enzyme 5 OS=Gallus gallus GN=UBA5 PE=2 SV=1 - [UBA5_CHICK]	1	1	44.15	4.84326	1.00617	1.66345	1.12406	0.968074	0.687899	0.756476	1.26456	0.350443	0.80415	0.146044	1.57255	0.0307194	UP
Q6PVZ3	-	-	Type II alpha-keratin IIC OS=Gallus gallus PE=2 SV=1 - [Q6PVZ3_CHICK]	1	8	56.8686	8.08936	0.89062	0.764164	0.87887	1.02096	1.20499	1.18799	0.844551	0.0698648	1.13798	0.101698	0.742149	0.00934469	DOWN
Q7LZF3	-	-	Plasmin (Fragment) OS=Gallus gallus PE=4 SV=1 - [Q7LZF3_CHICK]	1	3	10.3186	8.01611	0.878254	0.732545	0.908131	1.17245	1.19416	1.10703	0.839643	0.0939453	1.15788	0.0453569	0.725155	0.00729564	DOWN
Q7LZS1	-	-	12K serum protein, beta-2-m cross-reactive (Fragment) OS=Gallus gallus PE=1 SV=1 - [Q7LZS1_CHICK]	1	1	3.97188	5.021	0.796319	0.889301	0.790304	1.17814	1.37097	1.00704	0.825308	0.0555008	1.18538	0.182073	0.696238	0.0325144	DOWN
Q90631	ENSGALG00000012137	KTN1	Kinectin OS=Gallus gallus GN=KTN1 PE=1 SV=1 - [KTN1_CHICK]	3	39	155.881	5.89697	1.1383	1.15047	1.07153	1.00826	0.879146	0.907954	1.1201	0.0425015	0.931787	0.0677773	1.2021	0.0106902	UP
Q90633	ENSGALG00000030038	-	Complement C3 OS=Gallus gallus PE=2 SV=1 - [Q90633_CHICK]	3	17	183.97	7.10791	0.730085	0.704019	0.765347	1.1791	1.487	1.06975	0.733151	0.0307783	1.24528	0.216357	0.588742	0.0260341	DOWN
Q90744	ENSGALG00000011900	NAGA	Alpha-N-acetylgalactosaminidase OS=Gallus gallus GN=NAGA PE=1 SV=1 - [NAGAB_CHICK]	2	3	45.5858	6.0874	0.917863	0.915378	0.849886	0.98561	1.14595	1.16774	0.894376	0.0385495	1.09977	0.0994621	0.81324	0.0276376	DOWN
Q90831	-	-	Transitin OS=Gallus gallus PE=2 SV=1 - [Q90831_CHICK]	1	10	202.158	4.23389	1.06658	1.4843	1.04023	0.870185	0.725147	0.969769	1.19704	0.249126	0.855034	0.123013	1.39999	0.037883	UP
Q90892	ENSGALG00000026152	GBP	Guanylate binding protein OS=Gallus gallus GN=GBP PE=2 SV=2 - [Q90892_CHICK]	4	4	65.979	6.66846	0.81588	0.925134	0.796853	0.968235	1.06999	1.18538	0.845956	0.0692269	1.07453	0.108643	0.787277	0.0231159	DOWN
Q90994	-	-	Alternatively spliced tenascin 190, 200 and 230 kd variants OS=Gallus gallus PE=2 SV=1 - [Q90994_CHICK]	6	6	168.525	5.23682	1.11675	1.14826	1.09431	0.985568	0.890401	0.862583	1.11977	0.0271006	0.912851	0.0644926	1.22668	0.00939174	UP
Q91001	ENSGALG00000008332	-	Prothrombin OS=Gallus gallus PE=2 SV=1 - [Q91001_CHICK]	13	14	69.0658	5.65576	0.926356	0.783258	0.943547	1.1145	1.17822	1.06288	0.884387	0.0880011	1.11853	0.0577737	0.790669	0.0119804	DOWN
Q91025	-	VTG3	Vitellogenin-3 (Fragments) OS=Gallus gallus GN=VTG3 PE=2 SV=2 - [VIT3_CHICK]	10	10	38.1273	8.90967	0.661979	0.620666	0.71528	1.37917	1.42636	1.08271	0.665975	0.0474331	1.29608	0.186286	0.513838	0.0111733	DOWN
Q92074	ENSGALG00000002022	CKI	Beta-1,4-galactosyltransferase OS=Gallus gallus GN=CKI PE=2 SV=1 - [Q92074_CHICK]	1	1	40.9027	8.32373	1.19243	1.20419	1.24365	1.09018	0.717857	0.734597	1.21343	0.0268272	0.847545	0.210296	1.43169	0.0462131	UP
Q98TD1	ENSGALG00000046217	PIT	PIT 54 OS=Gallus gallus GN=PIT 54 PE=2 SV=1 - [Q98TD1_CHICK]	11	11	50.7887	4.729	0.563728	0.688274	0.735812	1.21914	1.63531	1.07131	0.662605	0.0888674	1.30859	0.292444	0.506352	0.0259063	DOWN
Q98UI4	-	Notch2	Notch2 (Fragment) OS=Gallus gallus GN=Notch2 PE=2 SV=1 - [Q98UI4_CHICK]	2	2	70.534	5.35107	1.1238	1.30101	1.06896	0.973661	0.71321	0.88865	1.16459	0.121285	0.858507	0.132816	1.35653	0.0212502	UP
Q9I8F3	ENSGALG00000042822	MDP62	Muscle-derived protein 62 OS=Gallus gallus GN=MDP62 PE=2 SV=1 - [Q9I8F3_CHICK]	1	1	62.0968	5.56689	1.20542	1.38721	0.967499	0.968842	0.777563	0.844979	1.18671	0.21048	0.863795	0.0970173	1.37383	0.0314012	UP
Q9PS15	-	-	Puromycin-sensitive aminopeptidase isozyme II (Fragment) OS=Gallus gallus PE=1 SV=1 - [Q9PS15_CHICK]	1	1	2.12396	4.50049	0.878741	0.795904	0.978146	1.07001	1.22165	1.06685	0.884264	0.0912466	1.1195	0.0884744	0.789873	0.0163825	DOWN
Q9PTD5	ENSGALG00000038385	MTFR1	Mitochondrial fission regulator 1 OS=Gallus gallus GN=MTFR1 PE=1 SV=2 - [MTFR1_CHICK]	1	1	36.9553	9.36377	0.756589	0.827527	0.875293	1.29889	1.26216	1.02915	0.819803	0.0597281	1.19673	0.146285	0.685034	0.016296	DOWN
Q9PUJ3	ENSGALG00000037736	AKT2	Protein serine/threonine kinase (Fragment) OS=Gallus gallus GN=AKT2 PE=2 SV=1 - [Q9PUJ3_CHICK]	2	3	28.5511	5.04639	1.21871	1.04412	1.07599	0.896792	0.878803	0.875302	1.11294	0.0929761	0.883632	0.0115303	1.25951	0.0243615	UP
R4GFD0	ENSGALG00000008163	PSME4	Uncharacterized protein OS=Gallus gallus GN=PSME4 PE=4 SV=2 - [R4GFD0_CHICK]	1	2	198.953	6.88818	1.17032	1.13607	1.03158	1.01122	0.809364	0.936065	1.11265	0.0722755	0.918884	0.10202	1.21088	0.0307113	UP
R4GFT6	ENSGALG00000028230	SUN2	Uncharacterized protein OS=Gallus gallus GN=SUN2 PE=4 SV=2 - [R4GFT6_CHICK]	2	2	77.3524	6.93213	1.16207	1.26835	1.15244	0.93031	0.856869	0.87234	1.19428	0.0643233	0.886506	0.0387157	1.34718	0.00212434	UP
R4GG22	ENSGALG00000007162	VIMP	Uncharacterized protein OS=Gallus gallus GN=VIMP PE=4 SV=2 - [R4GG22_CHICK]	4	4	18.5576	9.43701	1.05521	1.02281	1.1973	0.954932	0.866742	0.831862	1.09177	0.0928122	0.884512	0.0634302	1.23432	0.0197166	UP
R4GGE4	ENSGALG00000026231	ARID3A	Uncharacterized protein OS=Gallus gallus GN=ARID3A PE=4 SV=2 - [R4GGE4_CHICK]	3	3	67.3738	4.64014	0.851202	0.910695	0.92148	1.2814	1.09087	1.10219	0.894459	0.0378479	1.15815	0.106883	0.772316	0.0192888	DOWN
R4GGZ3	ENSGALG00000027435	MED21	Uncharacterized protein OS=Gallus gallus GN=MED21 PE=4 SV=2 - [R4GGZ3_CHICK]	1	1	14.2872	4.64014	0.888887	0.819024	0.855086	1.02318	1.26611	1.12406	0.854332	0.0349375	1.13778	0.122044	0.750875	0.0237615	DOWN
R4GH52	ENSGALG00000027462	LEPREL4	Uncharacterized protein OS=Gallus gallus GN=LEPREL4 PE=4 SV=2 - [R4GH52_CHICK]	1	1	50.3395	5.09717	0.941807	0.764426	0.942257	1.0531	1.19393	1.08819	0.88283	0.102541	1.11174	0.0733108	0.794099	0.0198819	DOWN
R4GH53	-	-	Uncharacterized protein OS=Gallus gallus PE=4 SV=2 - [R4GH53_CHICK]	2	2	168.816	4.65283	1.06897	1.1321	1.25158	0.891602	0.844886	0.899376	1.15088	0.0927441	0.878621	0.0294734	1.30988	0.0137646	UP
R4GIC2	ENSGALG00000027269	GUCA2B	Uncharacterized protein OS=Gallus gallus GN=GUCA2B PE=4 SV=1 - [R4GIC2_CHICK]	4	4	12.1021	5.47803	0.850445	0.734656	0.862151	1.35901	1.15252	1.03595	0.81575	0.0704737	1.18249	0.163604	0.689856	0.0220522	DOWN
R4GIM6	ENSGALG00000027886	TMEM165	Uncharacterized protein OS=Gallus gallus GN=TMEM165 PE=4 SV=2 - [R4GIM6_CHICK]	2	2	34.086	6.93213	1.22203	0.999373	1.06282	0.970521	0.772225	0.89134	1.09474	0.114713	0.878029	0.0998161	1.24682	0.0351298	UP
R4GJA9	ENSGALG00000027058	EMP2	Uncharacterized protein OS=Gallus gallus GN=EMP2 PE=3 SV=1 - [R4GJA9_CHICK]	1	1	18.9639	7.6499	0.862518	0.889044	0.970539	1.00135	1.15484	1.12853	0.907367	0.0562932	1.0949	0.0820842	0.828718	0.0185052	DOWN
R4GKJ2	-	-	Uncharacterized protein OS=Gallus gallus PE=4 SV=2 - [R4GKJ2_CHICK]	2	2	34.0992	8.5874	0.930371	0.826146	0.948702	0.998964	1.1346	1.13985	0.90174	0.0661047	1.09114	0.0798692	0.826421	0.0178575	DOWN
R4GLT4	-	-	Uncharacterized protein OS=Gallus gallus PE=4 SV=2 - [R4GLT4_CHICK]	1	1	60.0619	8.55811	1.1973	1.27339	0.989414	0.903287	0.756636	0.976684	1.15337	0.146997	0.878869	0.112038	1.31233	0.0330478	UP
R4QXY1	-	-	Gag and reverse transcriptase polyprotein OS=Gallus gallus PE=4 SV=1 - [R4QXY1_CHICK]	16	16	173.875	8.32373	2.72071	0.713519	0.869337	0.579782	0.453884	0.587288	1.43452	1.11659	0.540318	0.0749479	2.65496	0.0409071	UP
R9TNA6	-	OVALX	Ovalbumin-related protein X OS=Gallus gallus gallus GN=OVALX PE=2 SV=1 - [R9TNA6_CHICK]	18	19	45.4011	6.7417	1.21515	1.13041	1.30486	1.1059	0.676603	0.713769	1.21681	0.0872371	0.832091	0.237854	1.46235	0.0467965	UP
V9GWB8	-	-	Lysine (K)-specific demethylase 5A OS=Gallus gallus PE=4 SV=1 - [V9GWB8_CHICK]	1	1	192.177	6.53662	1.1898	1.11927	1.10212	0.99745	0.879034	0.824483	1.13706	0.0464688	0.900322	0.0884268	1.26295	0.0128668	UP
