# Supplementary material for: Comparative transcriptomic and proteomic analyses provide insights into functional genes for hypoxic adaptation in embryos of Tibetan chickens
Source: Sci Rep. 2020 Jul 8;10:11213. doi: 10.1038/s41598-020-68178-w (PMC7343830; doi:10.1038/s41598-020-68178-w)
Supplement: Supplementary file 9 — Supplementary table S8 [file 41598_2020_68178_MOESM9_ESM.xlsx]

## Sheet: Table S8a
Table S8a. The 30 key GO terms enriched for DEPs.
GO ID	GO Term	Category	Test numbers	Ref numbers	TestAll numbers	RefAll numbers	Test proteins	Ref proteins	P value	FDR	richFactor
GO:0005319	lipid transporter activity	MF	9	22	387	3772	A0A1D5P9N5, P41263, F1NFL6, A0A1D5PV37, Q91025, Q6BCB8, Q197X2, P11682, F1NV02	Q5ZJW1, A0A1D5PEE1, O93601, F1NQT4, A0A1D5NW85, F1NFL6, A0A1D5PV37, A0A1D5PLA0, F1N9F3, Q6BCB8, Q5F4B9, P11682, A0A1D5P9N5, P41263, P87498, P08250, Q91025, F1NSS4, Q5ZIP3, F1NKB0, Q197X2, F1NV02	0.00016913	0.315478	0.409091
GO:0072376	protein activation cascade	BP	8	18	387	3772	A0A1D5PAQ0, O93568, F1NX60, A0A1D5PNU2, A2N881, Q90633, P20763, A0A1D5P9F9	O93568, F1NX60, E6N1V2, F1NJU5, A5HUM3, P84173, F1P3M9, A0A1D5PAQ0, A0A1D5PVG8, A0A1D5PNU2, P01875, F1NLP7, F1NJF0, A2N881, Q90633, P20763, A0A1D5P9F9, F1N833	0.000197957	0.315478	0.444444
GO:0034358	plasma lipoprotein particle	CC	5	8	387	3772	P02659, A0A1D5PNU2, R4GG22, P11682, A0A1D5PK48	F1NYT7, O93601, P08250, P02659, A0A1D5PNU2, R4GG22, P11682, A0A1D5PK48	0.000477562	0.456645	0.625
GO:0061134	peptidase regulator activity	MF	14	54	387	3772	R9TNA6, F1NMN2, F1NX60, R4GFD0, E1C7T1, A0A1D5PLD7, F1NK40, F1NEQ4, A0A1D5PYM6, P10184, A0A160F7C1, P01038, Q90633, A0A1D5P9F9	R9TNA6, A0A1D5PTW4, F1NMN2, O73840, F1NHH1, A0A1D5NYW0, F1P587, A0A1D5PU00, A0A1D5P3R8, E1C440, F1NHT5, A0M8T8, A0A1D5P4H3, A5HUM3, A0A1D5NXH2, Q5ZI78, F1NLP7, P01038, E1BTF4, P63247, Q90633, A0A1D5P2X2, E1C7T1, A0A1D5PLD7, A0A1D5PBY3, A0A1D5PYM6, A0A1D5PXG2, F1NWG2, E1C4M6, A0A160F7C1, A0A1D5P9F9, A0A1D5PG16, R4GFD0, F1P2Y9, E1C6N0, P10184, E1BX77, B3VE14, E1BTH1, Q5F3J5, E1BTH3, P01012, A0A1D5P…	0.000786395	0.626626	0.259259
GO:0032994	protein-lipid complex	CC	5	9	387	3772	P02659, A0A1D5PNU2, R4GG22, P11682, A0A1D5PK48	F1NZ04, F1NYT7, O93601, P08250, P02659, R4GG22, A0A1D5PNU2, A0A1D5PK48, P11682	0.000984383	0.640941	0.555556
GO:0006869	lipid transport	BP	13	55	387	3772	F1NFL6, A0A1D5PV37, A0A1D5PRF2, Q6BCB8, P11682, A0A1D5P9N5, P41263, A0A1D5NWJ8, Q9PUJ3, Q91025, Q197X2, A0A1D5PK48, F1NV02	A0A1D5PEE1, Q2ACD1, F1NFL6, F1N9F3, P11682, F1P180, A0A1D5PSI3, F1N9S7, A0A1D5P4G6, E1C319, E1BT18, A0A1D5NWJ8, P87498, P09531, F1NX30, F1N886, Q5ZIP3, F1NKB0, A0A1D5PK48, Q5ZJW1, F1NK29, Q5F3Y4, A0A1D5PV37, F1NMS0, Q5F4B9, E1BSN0, A0A1D5P9N5, Q5F420, A0A1D5P7F3, P08250, F1NSS4, F1NV02, F1NQT4, A0A1D5NW85, A0A1D5PLA0, Q5ZMI9, Q5ZLC4, E1C5Y7, A0A1D5PZU9, E1C619, Q91025, O93601, F1NRB3, A0A1D5PRF2,…	0.00297403	0.754379	0.236364
GO:0050731	positive regulation of peptidyl-tyrosine phosphorylation	BP	7	22	387	3772	F1NDH2, F1N869, F1NAZ4, E1BT08, E1C7A7, Q5F3G3, A0A1D5PRF2	F1NDH2, Q5ZMB9, F1NUX4, A0A1D5PKH1, E1C7A7, A0A1D5P239, Q5QHR9, E1BS97, A0A1D5PRF2, Q92063, A0A1D5PB78, F1N869, B6RCP8, F1NAZ4, E1C944, E1BT08, A0A1D5PBN1, F1NQU9, Q5F3G3, F1N8P1, A0A1D5PQ63, E1BWJ8	0.00492628	0.754379	0.318182
GO:0006956	complement activation	BP	5	13	387	3772	A0A1D5PAQ0, A2N881, Q90633, P20763, A0A1D5P9F9	E6N1V2, F1NJU5, P84173, A5HUM3, F1P3M9, A0A1D5PAQ0, P01875, A2N881, F1NJF0, P20763, Q90633, A0A1D5P9F9, F1N833	0.00709953	0.754379	0.384615
GO:0002526	inflammatory response	BP	5	15	387	3772	Q92074, Q91001, Q90633, A0A1D5P9F9, A0A1D5P4L7	Q4ADG4, A0A1D5NW85, E6N1V2, A0A1D5P4L7, A5HUM3, P84173, F1P3M9, Q92074, A0A1D5PVG8, F1NAX7, Q91001, F1NJF0, Q90633, A0A1D5P9F9, F1N833	0.013941	0.754379	0.333333
GO:0045834	positive regulation of lipid metabolic process	BP	6	21	387	3772	F1NDH2, E1BQI0, A0A1D5NWJ8, Q9PUJ3, Q5F3G3, A0A1D5NVQ5	F1NDH2, Q6LC82, Q5ZMB9, O93601, F1P0P3, F1NUX4, A0A1D5NU66, F1N9H4, A0A1D5NVQ5, F1NMS0, B1B565, E1BQI0, A0A1D5NWJ8, P08250, Q9PUJ3, Q5F3G3, Q5ZL78, Q90694, F1NSS4, P63247, Q5ZIR1	0.0159786	0.754379	0.285714
GO:0033028	myeloid cell apoptotic process	BP	3	6	387	3772	P26990, A0A1D5PNU2, A0A1D5PRF2	F1N9S7, P26990, Q5ZMG9, F1N886, A0A1D5PNU2, A0A1D5PRF2	0.0169211	0.754379	0.5
GO:0052547	regulation of peptidase activity	BP	15	85	387	3772	F1NMN2, F1NX60, E1C7A7, R4GFD0, E1C7T1, A0A1D5PLD7, F1NEQ4, A0A1D5PYM6, P10184, Q9PUJ3, P01038, A0A160F7C1, F1NII4, Q90633, A0A1D5P9F9	A0A1D5PTW4, R9PXM3, F1NMN2, O73840, F1NHH1, Q9I9P1, A0A1D5NYW0, A0A1D5PU00, A0A1D5P3R8, E1C440, F1NHT5, A0M8T8, A0A1D5P4H3, A5HUM3, F1NHD8, A0A1D5NXH2, P67881, Q5ZI78, F1N886, F1NLP7, P01038, E1BTF4, Q90633, P63247, Q5ZMT0, O93467, R4GF89, E1BS97, E1C7T1, A0A1D5PLD7, F1NMS0, A0A1D5PBY3, A0A1D5PYV9, A0A1D5PYM6, A0A1D5PXG2, A0A1D5PH32, A0A1D5PE54, E1C4M6, F1NYS9, Q5ZM47, A0A1D5PFT8, A0A160F7C1, A0A…	0.0242352	0.754379	0.176471
GO:0034637	cellular carbohydrate biosynthetic process	BP	4	12	387	3772	Q92074, Q9PUJ3, P62207, P79781	A0A1D5PUY7, Q90955, A0A1D5PY86, O42388, F1NM36, A0A1D5P659, F1NMS0, Q92074, F1NTM7, Q9PUJ3, P62207, P79781	0.0276897	0.754379	0.333333
GO:1905348	endonuclease complex	CC	2	3	387	3772	F1P3Y9, A0A1D5PPI2	E1BZ65, F1P3Y9, A0A1D5PPI2	0.0293609	0.754379	0.666667
GO:0046320	regulation of fatty acid oxidation	BP	2	3	387	3772	Q9PUJ3, F1NYI8	Q9PUJ3, F1NMS0, F1NYI8	0.0293609	0.754379	0.666667
GO:0006959	humoral immune response	BP	5	18	387	3772	A0A1D5PAQ0, A2N881, Q90633, P20763, A0A1D5P9F9	Q98TF5, E6N1V2, E1BY93, F1NJU5, A5HUM3, P84173, F1P3M9, A0A1D5PAQ0, Q9I890, P01875, F1NJF0, A2N881, Q90633, P20763, A0A1D5P9F9, A0A1D5PQV1, F1N843, F1N833	0.0307699	0.754379	0.277778
GO:0070372	regulation of ERK1 and ERK2 cascade	BP	6	25	387	3772	A0A1D5P102, F1N869, O93568, F1NX60, A0A1D5PRF2, A0A1D5PZU7	A0A1D5PR88, R4GFH1, F1P125, Q5ZHX1, A0A1D5NU66, F1NSA8, A0A1D5PZU7, F1NIZ9, Q9YGW6, F1N869, A0A1D5PC47, Q9YH06, F1N843, A0A1D5P102, Q5ZMB9, O93568, F1NX60, F1NYW0, A0A1D5PRF2, P84173, A0A1D5PBN1, F1N8P1, A0A1D5NXC5, F1N833, Q90687	0.0367502	0.754379	0.24
GO:0010906	regulation of glucose metabolic process	BP	4	13	387	3772	Q9PUJ3, Q5ZLY8, P62207, A0A1D5PX33	F6X9L1, F1NYW0, F6QGI8, A0A1D5PX33, A0A1D5P659, F1NMS0, Q9PUJ3, Q5ZLY8, Q9YH06, P62207, F1N886, A0A1D5PF79, F1NX56	0.0368409	0.754379	0.307692
GO:0005975	carbohydrate metabolic process	BP	21	140	387	3772	A0A1D5P9Y2, A0A1D5NV82, F1NLL2, A0A1D5PWY7, G1K303, A0A1D5PX33, Q5ZLI9, Q92074, A0A1D5NXQ8, E1C8R3, F1NQF6, P41263, A0A1D5PAS9, A0A1D5PEV5, A0A1D5PTB3, Q9PUJ3, Q5ZLY8, P62207, P79781, Q90744, A0A1D5P2Y5	A0A1D5PRS4, A0A1D5PUY7, A0A1D5NV82, Q90955, A0A1D5PY86, F1NQZ9, E1BQU2, A0A1D5NTU9, Q5ZLE2, F1NU17, Q5ZLN1, A0A1D5NVH6, Q90W83, F1N886, P00940, P21642, A0A1D5PIQ5, F6X9L1, A0A1D5PZT0, Q5ZMH8, F1NMS0, Q2PUH1, A0A1D5PH72, Q5F426, Q8JIS3, A0A1D5PG53, F1P0L3, F1NTQ2, F1NRM4, E1C4B8, A0A1D5PHE2, Q5ZME2, R4GM10, A0A1D5NYM1, E1BT44, Q5ZL39, E1BTT8, E1C8R3, F1NZJ2, E1C6N5, A0A1D5PFY7, A0A1D5PC23, A0A1D5P…	0.0460572	0.754379	0.15
GO:0043270	positive regulation of ion transport	BP	7	33	387	3772	A0A1D5P102, Q9PUJ3, A0A1D5P756, A0A1D5PT07, Q91001, A0A1D5PRF2, H9KYW5	P33879, F1P0W8, A0A1D5PZW7, A0A1D5PT07, A0A1D5P756, A0A1D5PQI1, E1C5Y7, A0M8T8, Q7SX63, Q9I890, A0A1D5PC47, F1NSV6, Q91001, Q5ZL74, E1C6J9, A0A1D5P102, D5M8S2, Q9W6V0, A0A1D5PHD7, A0A1D5PLD6, A0A1D5PRF2, A0A1D5P8M1, F1NMS0, Q9PUJ3, F1NUE0, E1BT09, A0A1D5PH79, E1C906, F1NN08, E1BZK0, Q5ZM44, E1C3A1, H9KYW5	0.0461738	0.754379	0.212121
GO:0043534	blood vessel endothelial cell migration	BP	3	20	387	3772	E1BT27, R4GJA9, Q00649	E1BTB7, O93467, A0A1D5PZU5, F1NMS0, P14105, A0A1D5PNB4, F1P0J8, E1BT27, A0A1D5PWG6, A0A1D5PVG8, R4GJA9, P08250, Q9YH06, Q00649, Q5F3M9, P67869, F1N8P1, A0A1D5PIQ5, A0A1D5PXA6, Q5ZIV5	0.33787	0.943412	0.15
GO:0008217	regulation of blood pressure	BP	3	21	387	3772	F1NDH2, R4GJA9, P62758	F1NDH2, Q8AWI4, Q5ZKF9, O93467, Q9DGN6, F1NI89, E1BUT3, F1NB92, F1NT19, A0A1D5PVG8, R4GJA9, F1P0H9, A0A1D5PBP3, F1NS13, Q90740, P62758, A0A1D5PL84, F1NKG5, A0A1D5PAE0, Q91005, F1N8Q1	0.367188	0.977117	0.142857
GO:0051287	NAD binding	MF	3	25	387	3772	A0A1D5PLP8, E1BRE2, Q5ZLI9	A0A1D5NT61, Q5ZIZ6, E1BZH9, F1P0W8, E1C7Y3, Q5ZLI9, E1C740, Q5F3T9, A0A1D5P8I7, F1N886, P00368, F1NAM7, A0A1D5PLP8, A0A1D5NYT2, F1NE68, Q9DD46, A0A1D5PWE1, F1NPG2, A0A1D5PF77, A0A1D5PPA8, A0A1D5PTA1, Q5ZLS7, E1BRE2, Q5ZHS2, P26446	0.480866	1	0.12
GO:0072593	reactive oxygen species metabolic process	BP	5	48	387	3772	A0A1D5PEV5, Q9PUJ3, E1BRE2, A0A1D5P756, Q91001	A0A1D5P5R0, F1NZA2, A0A1D5P179, Q90999, A0A1D5PPU9, C6F1H2, F1NGJ3, A0A1D5PNG3, A0A1D5P756, E1C784, E1C5Y7, A0M8T8, F1NT19, F1NXN8, Q91001, E1BYN7, P0CB50, F1N8Q1, A0A1D5PIQ5, E1BYG4, Q09121, F1NN41, F1NGS7, A0A1D5NTT1, D5M8S2, Q6LC82, O93601, O93467, D2D3P4, Q8UVD9, A0A1D5NYT2, A0A1D5PLD6, E1BRT4, F1NMS0, E1BUT3, A0A1D5PBY3, A3R0S3, A0A1D5PDT3, Q5ZIM6, F1P0J8, A0A1D5PVG8, A0A1D5PEV5, Q9PUJ3, E1B…	0.556146	1	0.104167
GO:0019825	oxygen binding	MF	1	10	387	3772	A0A1D5NW68	P02001, F1P054, A0A1D5PPV0, F1NMZ3, A0A1D5NW68, P02007, P01994, Q90864, Q5QRU7, P02112	0.66172	1	0.1
GO:0001568	blood vessel development	BP	8	100	387	3772	Q92074, E1BT27, R4GJA9, A0A1D5P756, Q00649, A0A1D5PNU2, Q5ZJ03, A0A1D5NX66	E1BTB7, A0A1D5PTW4, A0A1D5P756, A0A1D5P912, Q8UWG6, A0M8T8, A0A1D5P4H3, A0A1D5P4G6, A0A1D5PNB4, O93419, F1N886, Q9I9K3, A0A1D5PIQ5, F1NIS8, A0A1D5PBD2, F1P2X8, Q5ZJK3, E1BT27, F1P5V9, A0A1D5NYG9, F1NKG5, E1C3G8, Q5ZIY8, C5HV42, Q8AYD0, Q5ZL39, A0A1D5PM63, A0A1D5PQ63, Q5ZIV5, A0A1D5PX50, F1N870, A0A1D5PU77, H9L0D7, P17785, A0A1D5P2B1, E1C944, F1P0J8, A0A1D5P2B5, A0A1D5PRA9, Q00649, Q5ZJ03, P02457,…	0.820389	1	0.08
GO:0008015	blood circulation	BP	4	64	387	3772	F1NDH2, O93568, R4GJA9, P62758	F1NDH2, F1NJ37, E1BVB4, F1NPT0, F1P0W8, F1NQZ9, A0A1D5PZW7, A0A1D5NZU2, Q9DGN6, Q90ZG0, A0M8T8, Q03669, F1NJD5, A0A1D5PC47, P24798, F1NS13, F1NSV6, P62758, Q5ZMT0, A0A1D5PAE0, Q91005, F1N8Q1, Q8AWI4, Q9W6V0, F1NQW8, O93467, A0A1D5NW30, E1C2V3, P68034, A0A1D5PX34, A0A1D5PLD6, A0A1D5NV17, A0A1D5PDT3, F1NB92, A0A1D5PMZ4, A0A1D5PVG8, F1P0H9, R4GJA9, A0A1D5PBP3, E1BWI0, A0A1D5PH79, Q90740, F1NKG5, Q5Z…	0.906932	1	0.0625
GO:0036293	response to decreased oxygen levels	BP	1	32	387	3772	P79781	F1NUX4, Q9I9P1, O42388, F1NPV5, F1P023, F1N8H6, Q5QHR9, A0M8T8, A0A1D5NYJ2, E1BSR9, A0A1D5PZH2, Q5ZL59, F1N886, Q5ZJT7, P79781, Q90611, A0A1D5PAE0, A0A1D5P010, Q5ZI81, A0A1D5PFJ4, A0A1D5PPN9, F1NMS0, E1BUT3, A0A1D5PKA9, E1BZ86, P24802, A0A1D5PWG6, Q98SR2, P09102, A0A1D5PF79, A0A1D5PL36, F1NHG6	0.969167	1	0.03125
GO:0016887	ATPase activity	MF	6	127	387	3772	A0A1D5NXP7, F1P3C0, A0A1D5P456, A0A1D5PRM0, A0A1D5PU25, F1NYI8	P33879, A0A1D5PQ89, E1BVF8, A0A1D5P5R0, F1P140, F1NNT7, A0A1D5P356, F1NW50, A0A1D5NZ84, F1NQA6, Q5ZIG8, E1C2U4, E1BQU4, E1C245, F1NH79, Q5F491, F1NYI8, Q5ZJ19, Q03669, A0A1D5PA09, F1NSV6, Q2PBA1, F1N8Z4, F1NHI3, F1NJ40, Q5F4B9, A0A1D5P8Q8, A0A1D5NV17, A0A1D5PXG2, F1NV49, Q5F423, A0A1D5NUU1, Q5ZK92, A0A1D5P456, E1C784, E1C388, E1C658, E1C0J4, A0A1D5NTB4, Q5ZHL1, F1NKL4, F1NU79, A0A1D5NYD8, Q5ZKB9,…	0.992879	1	0.0472441
GO:0005524	ATP binding	MF	26	386	387	3772	A0A1D5PRM0, A0A1D5NVQ2, A0A1D5NX66, A0A1D5PPI2, A0A1D5PKC7, A0A1D5NZ03, F1NJX6, A0A1D5PUI1, F1NYI8, A0A1D5NXP7, E1C735, F1N869, Q6IVA4, Q5ZKV4, F1NCD9, Q58NQ5, A0A1D5PI19, F1P5V4, P10587, A0A1D5PUK9, A0A1D5PVA2, A0A1D5PEV5, A0A1D5PB57, E1BT08, Q9PUJ3, A0A1D5PH16	A0A1D5NZ81, A0A1D5PBC6, A0A1D5NVQ2, A0A1D5NZ84, E1C4Q0, Q8UWG6, E1BU42, A0A1D5PUI1, E1C756, F1NMJ9, A0A1D5P6K9, Q5ZL59, Q5ZM75, F1NSV6, Q8AWB7, A0A1D5PIQ5, F7BAQ9, A0A1D5PI19, F1P5V4, A0A1D5PUJ4, Q5F4B9, A0A1D5P8Q8, A0A1D5NV17, A0A1D5PSE5, F1P0L9, A0A1D5P2D9, Q5ZK45, Q5ZLW1, A0A1D5PAB0, F1NUX4, A0A1D5NZW2, E1C6W3, E1C784, A0A1D5NZW8, E1C3P6, E1C0J4, Q5ZKR8, Q5ZM58, Q5ZL37, Q5ZHL1, A0A1D5PGK3, F1N…	0.995549	1	0.0673575
Note: Test numbers, the number of DEPs in the GO term; Ref numbers,the number of background proteins in the GO term; TestAll numbers, DEPs; RefAll numbers, all proteins identified; RichFactor, Test numbers/Ref numbers.

## Sheet: Table S8b
Table S8b. The 30 KEGG pathways enriched for DEPs.
KEGG pathway	Test numbers	Ref numbers	TestAll numbers	RefAll nmbers	Test proteins	Ref proteins	P value	FDR	richFactor
Complement and coagulation cascades	7	23	387	3772	A0A1D5PN61 O93568 A0A1D5P9F9 Q91001 E1C7A7 P14448 Q90633	A0A1D5PN61 Q90633 A0A1D5P9F9 F1NWX6 A0A1D5PLV4 O73840 A0A1D5NTE9 Q02020 F1NA58 E1C7A7 Q91001 O93568 E1BWG1 F1NJU5 A0A1D5PCD2 P14448 F1P587 F1NLP7 E1C7P4 E1BTH3 A5HUM3 E1C6L4 A0A1D5PU53	0.00647029	0.532717	0.304348
Renin-angiotensin system	3	8	387	3772	A0A1D5PX33 F1NDH2 A0A1D5PV01	F1NUS2 A0A1D5PL84 A0A1D5PV01 F1NDH2 A0A1D5PIZ1 I6ZIP5 A0A1D5PX33 A0A1D5PVG8	0.0405425	0.767411	0.375
B cell receptor signaling pathway	6	26	387	3772	Q5F3G3 A0A1D5PI19 A0A1D5NVQ5 A0A1D5PJ81 A0A1D5PAQ0 A2N881	P01875 Q6LC82 Q8UWG6 A0A1D5NY37 F1NPL8 A2N881 Q5ZMB9 Q5F3G3 F1NMS0 A0A1D5PTQ3 Q6VN51 F1NYZ2 E7EC82 A0A1D5PAQ0 O42391 A0A1D5PI19 Q5ZIM8 E1C2C5 A3R0S3 A0A1D5P4Q4 A0A1D5P3Y2 A0A1D5NVQ5 F1N843 F7BAQ9 E1C8M4 A0A1D5PJ81	0.0437985	0.773773	0.230769
PI3K-Akt signaling pathway	14	94	387	3772	A0A1D5PI19 F1NAZ4 A0A1D5PGG9 Q5ZJ03 A0A1D5PVU7 Q90994 F1N869 A0A1D5NZN8 A0A1D5PR77 A0A1D5P560 E1C7A7 A0A1D5PJ81 A0A1D5PAQ0 A2N881	F1NJT4 F1P2F0 P02457 A0A1D5PPN9 F1P0H9 A0A1D5P5R0 F1NJ23 Q5ZMD1 Q5ZMT0 Q5ZKC9 F1NI05 A0A1D5PLK4 A0A1D5PNB4 F1NZZ2 Q5ZLQ6 A0A1D5PHC5 P20785 A0A1D5PGI5 F1NLV4 F1NMY1 Q9I9K3 Q5ZKJ2 Q9PTD6 E1BW98 P01875 Q7T2Z7 E1C9G7 A0A1D5P673 E1C0V6 F1P2Q3 Q5ZM47 Q5ZLP4 A0A1D5P4G6 P48463 A0A1D5PLV4 F1NSZ5 Q8UWG6 Q90642 A0A1D5PGG9 E1C7A7 A0A1D5PR77 Q92071 F1NUX4 A0A1D5NY37 E1BYS6 Q90994 F1NPL8 A2N881 A0A1D5PPQ7 A0A1…	0.096407	0.906283	0.148936
Hippo signaling pathway	6	37	387	3772	A0A1D5NY23 P62207 A0A1D5P102 E1BV96 A0A1D5NZN8 A0A1D5PR77	P60706 E1BV96 A0A1D5P7X0 Q5ZMD1 Q5ZMT0 Q5ZKC9 A0A1D5PQN0 Q5ZLQ6 A0A1D5P659 Q5ZL39 F1NMY1 P62207 Q5ZKJ2 P30997 Q5ZM47 Q5ZLP4 P48463 A0A1D5PR77 F1NPL8 A0A1D5P610 F1NHH2 A0A1D5P9D0 A0A1D5NY23 A0A1D5PM63 E1C6M9 Q9I9P1 Q90999 A0A1D5PA08 Q9I9L8 E1C296 Q9IA06 P09531 F1P0L9 A0A1D5NZN8 A0A1D5P102 A0A1D5P087 A0A1D5PN21	0.172916	0.991693	0.162162
Notch signaling pathway	2	8	387	3772	Q98UI4 F1P3F5	Q5ZIZ6 A0A1D5NW46 Q5QHR9 F1NNJ3 Q98UI4 F1P3F5 A0A1D5PSX2 F1NFB8	0.194548	0.991693	0.25
PPAR signaling pathway	4	23	387	3772	A0A1D5NWJ8 E1C1T9 F1NUQ3 A0A1D5PK48	P08250 F1NC38 F1NB64 F1NUQ3 Q6B842 F1P1U3 Q5F3Y4 A0A1D5PK48 F1NSS4 F1NY37 Q9DF58 Q5F420 E1BT18 E1C1T9 Q05423 A0A1D5PNM2 Q5ZIR7 A0A0N7G7I8 F1NF81 A0A1D5P2B5 P21642 A0A1D5NWJ8 A0A1D5P6B1	0.204818	0.991693	0.173913
Calcium signaling pathway	6	40	387	3772	A0A1D5PDV2 A0A1D5PT07 A0A1D5PJ81 F1NLL3 A0A1D5PAQ0 A2N881	F1NJ10 Q03669 Q5ZLG7 Q5ZMJ6 Q9I9D1 E1C784 A0A1D5PDT3 E1C906 P01875 E1BYN7 A0A1D5Q021 F1NNV0 A0A1D5PLD6 A0A1D5NZU2 A0A1D5NYA6 Q71RI7 A0A1D5NZD8 Q5F3B5 E1BZ86 A0A1D5NYG9 A0A1D5PLV3 A0A1D5PDG4 A2N881 A0A1D5PKH0 A0A1D5NU66 Q6VN51 F1N9Y1 A0A1D5PT07 A0A1D5PAQ0 F1N870 Q5ZIM8 Q9PU37 F1P023 F1NLL3 A0A1D5PDV2 A0A1D5P3Y2 A0A1D5PER6 E1BWX3 A0A1D5P957 A0A1D5PJ81	0.22229	0.991693	0.15
Phospholipase D signaling pathway	6	42	387	3772	A0A1D5P6D5 P26990 A0A1D5PJ81 F1NLL3 A0A1D5PAQ0 A2N881	F1NN08 O93467 P01875 A0A1D5P1T0 Q8UWG6 A0A1D5PDG4 F1NUX4 A0A1D5PQE8 A0A1D5PP94 A0A1D5NY37 A2N881 E1BXY4 A0A1D5PKH0 F1NMS0 F1NQU9 E1BVT0 A0A1D5NU66 F1NHL8 A0A1D5P6D5 A0A1D5PM40 A0A1D5NYP8 F1NYZ2 F1NVF4 E1C944 A0A1D5PS03 A0A1D5PAQ0 O42391 F1N870 P26990 A0A1D5P7F3 E1C2C5 A3R0S3 Q90687 F1P1P4 Q5ZIW8 F1NLL3 A0A1D5PER6 A0A1D5PLZ6 F7BAQ9 E1C8M4 A0A1D5P1G6 A0A1D5PJ81	0.257507	0.991693	0.142857
Vitamin B6 metabolism	1	3	387	3772	A0A1D5PVA2	F1NTK1 A0A1D5PVA2 F1NE68	0.277361	0.991693	0.333333
Ras signaling pathway	6	50	387	3772	F1NCD9 A0A1D5PI19 Q5ZJ03 A0A1D5NX66 F1N869 P26990	F1NLV4 O93467 E1BW98 Q90694 Q98932 F1NSA8 Q5ZHX1 A0A1D5PLD6 A0A1D5P1T0 Q6LC82 Q5ZIP7 Q8UWG6 A0A1D5PLV3 Q5ZHW4 A0A1D5NY37 A0A1D5PJR8 E1BS97 A0A1D5PKH0 F1NMS0 E1BVT0 A0A1D5NU66 E1C3P6 A0A1D5PSW3 F1NHL8 A0A1D5NYP8 F1NYZ2 A0A1D5NX66 R4GFT9 O42391 F1N870 A0A1D5PHH0 P26990 A0A1D5PI19 A0A1D5P7F3 Q5ZK31 E1C2C5 A3R0S3 F1NCD9 Q90687 F1N869 Q5ZJ03 Q5ZIW8 A0A1D5P4Q4 A0A1D5PWG6 A0A1D5PER6 A0A182C624 F7BAQ9 E1…	0.407951	0.991693	0.12
Vascular smooth muscle contraction	4	33	387	3772	P62207 F1NDH2 F1NLL3 A0A1D5PPA0	A0A1D5NV17 A0A1D5PJG3 P02612 A0A1D5PEM4 A0A1D5P659 Q5ZL39 P62207 O93467 E1C906 A0A1D5PLD6 Q71RI7 Q90623 Q5F3B5 Q8UWG6 A0A1D5PLV3 A0A1D5PDG4 A0A1D5PQE8 A0A1D5PPA0 F1NDH2 F1NRH6 Q9PWP5 F1N9Y1 F1NYZ2 F1NK88 A0A1D5PKL6 F1NVF4 F1P0M1 A0A1D5P7F3 C5HV42 E1C0P0 F1NLL3 A0A1D5PUV1 F7BAQ9	0.443309	0.991693	0.121212
Oxidative phosphorylation	8	76	387	3772	E1C699 A0A1D5P456 D0VX28 D0VX30 A0A1D5PE41 A0A1D5PU25 A0A1D5NU89 A0A1D5P4B1	A0A1D5PU77 A0A1D5PN54 D0VX29 D0VX31 A0A1B0VA49 F1NXN8 Q5ZJV5 F1NT28 A0A1D5PI06 E1C658 E1BQN0 A0A1D5PL39 Q5ZLR5 Q5ZHS2 Q5ZIQ5 A0A1D5P810 A0A1D5PUI6 A0A1D5PXH6 F1NPJ4 E1C645 F1NSC1 D0VX32 A0A1D5PE41 R4GK96 E1BRT9 D0VX30 F1NBP2 A0A1D5PN05 Q9YH14 E1C5D2 A0A1D5NU89 D0VX28 F1NYM3 D0VX26 Q5ZK61 E1BT94 A0A1D5PF35 E1C4V1 E1C4C0 R4GGZ2 A0A1D5NVM2 A0A1D5P4B1 A0A1D5PHF2 Q5ZI00 A0A1D5P3K4 D0VWW3 F1NW50 E1C699…	0.525686	0.991693	0.105263
FoxO signaling pathway	3	28	387	3772	A0A1D5PI19 A0A1D5NX66 Q3HLQ7	A0A1D5PPU9 F1NT19 F1P4U4 Q8UWG6 Q27IP4 A0A1D5NY37 F1N886 A0A1D5NV21 A0A1D5PKH0 F1NMS0 A0A1D5PIQ5 E1C5K0 Q9I9P1 Q90999 F1NYZ2 A0A1D5NX66 Q2PUH1 O42391 A0A1D5PI19 Q3HLQ7 P21642 E1C2C5 A3R0S3 P09531 F7BAQ9 E1C8M4 A0A1D5PKB6 A0A1D5NTP4	0.559467	0.991693	0.107143
Apelin signaling pathway	4	39	387	3772	Q5ZJ03 E1BXS2 Q3HLQ7 F1NLL3	A0A1D5NV17 F1NJ37 F1NLV4 P50147 E1BXS2 Q9PTD6 E1C906 E1BW98 A0A1D5PDQ8 A0A1D5PLD6 Q5F3B5 Q8UWG6 F1NG46 A0A1D5PLV3 Q27IP4 F1NUX4 A0A1D5PQE8 A0A1D5NY37 F1NMS0 E1C6M9 Q9I9P1 A0A1D5PSW3 F1N9Y1 F1NYZ2 A0A1D5PZW7 Q2PUH1 R4GFT9 P83038 Q3HLQ7 Q5ZL78 F1P4J0 Q5ZJ03 Q90979 Q5ZIW8 F1NSM8 F1P023 F1NLL3 F7BAQ9 A0A1D5NTP4	0.578387	0.991693	0.102564
Inositol phosphate metabolism	2	19	387	3772	A0A1D5PDV2 F1NLL3	P00940 A0A1D5NYG9 E1C155 A0A1D5PY86 F1NKL5 A0A1D5PNZ9 F1NLK4 A0A1D5PHE2 E1C2Q9 A0A1D5PW92 A0A1D5NTD7 O42391 F1P1P4 Q788U9 F1NLL3 A0A1D5PDV2 A0A1D5PER6 A0A1D5PT33 F1NLK6	0.595009	0.991693	0.105263
Inflammatory mediator regulation of TRP channels	2	19	387	3772	P62207 F1NLL3	A0A1D5P659 Q5ZL39 P62207 A0A1D5PLD6 A0A1D5NZU2 A0A1D5NYA6 Q5F3B5 E1BZ86 A0A1D5PLV3 A0A1D5PDG4 A0A1D5PIQ5 F1N9Y1 O42391 A0A1D5P7F3 E1C2C5 F1NLL3 A0A1D5PER6 E1C8M4 A0A1D5PXN2	0.595009	0.991693	0.105263
cAMP signaling pathway	4	44	387	3772	E1BXS2 P62207 A0A1D5NVQ5 A0A1D5PPA0	A0A1D5P0G4 P24798 P02612 A0A1D5P659 Q5ZL39 P62207 P50147 E1C784 A0A1D5PDT3 E1BXS2 O93467 F1NSV6 F1NSA8 A0A1D5PDQ8 Q5ZHX1 A0A1D5PLD6 A0A1D5NZU2 A0A1D5NYA6 A0A1D5NZD8 Q6LC82 Q90623 E1BZ86 Q8UWG6 F1NY37 A0A1D5PLV3 A0A1D5PDG4 A0A1D5PPA0 A0A1D5PJR8 F1NMS0 F1NRH6 P33879 E1C3P6 F1NYZ2 F1NK88 A0A1D5PZW7 A0A1D5PEH9 O42391 E1C2C5 Q5ZIW8 A0A1D5P4Q4 A0A1D5NVQ5 F7BAQ9 E1C8M4 A0A1D5P1G6	0.675361	0.991693	0.0909091
Insulin signaling pathway	4	47	387	3772	A0A1D5PI19 P62207 A0A1D5PEV5 Q3HLQ7	A0A1D5P659 Q5ZL39 P62207 Q9PTD6 F1NZJ2 F1NAD9 A0A1D5PLD6 Q8UWG6 E1BSN7 A0A1D5P6Q5 A0A1D5PWD7 A0A1D5PLV3 Q27IP4 F1NUX4 A0A1D5NY37 Q5ZM91 F1NPL8 A0A1D5PEV5 A0A1D5PPQ7 A0A1D5P2D6 A0A1D5PCD1 F1NMS0 A0A1D5PX50 Q04929 A0A1D5PS04 O13016 A0A1D5PNM2 A0A1D5PM40 A0A1D5NYP8 F1NYZ2 A0A1D5PRA8 E1C115 Q2PUH1 F6QGI8 O42391 E1C9H8 F1NWT0 A0A1D5PI19 F1NUQ5 Q3HLQ7 P21642 E1C2C5 A3R0S3 F1P4J0 F1P0L9 F7BAQ9 E1C8M4	0.725606	0.991693	0.0851064
AMPK signaling pathway	3	36	387	3772	A0A1D5NZN8 A0A1D5PR77 Q3HLQ7	A0A1D5PS29 A0A1D5NYM1 F1NMT5 Q90965 Q8AYP9 Q6B842 Q5ZKU5 Q5ZM47 Q5ZLP4 F1N9I5 Q5F3R8 P48463 A0A1D5P6Q5 A0A1D5PR77 Q27IP4 F1NUX4 F1N886 F1NMS0 A0A1D5PS04 F1NLM6 A0A1D5P0T7 A0A1D5PM40 R4GI86 A0A1D5NVH6 E1C115 Q2PUH1 F6QGI8 O42391 F1NWT0 Q3HLQ7 P21642 E1C2C5 F1P4J0 A0A1D5NZN8 A0A1D5PAV9 E1C8M4	0.730305	0.991693	0.0833333
Focal adhesion	8	91	387	3772	A0A1D5PGG9 P62207 A0A1D5NVQ5 A0A1D5PVU7 Q90994 A0A1D5P560 E1C7A7 A0A1D5PPA0	P60706 F1NJT4 Q90WF1 F1P2F0 A0A1D5NYG3 E1C2S1 P02457 P12003 A0A1D5P9P3 P05094 Q90734 A0A1D5PIX0 F1P0H9 F1NJ23 Q90WF0 F1NI05 A0A1D5PLK4 A0A1D5PQN0 A0A1D5PNS5 A0A1D5PNB4 P02612 F1NZZ2 P20785 A0A1D5PGI5 A0A1D5P659 Q5ZL39 P62207 Q9I9K3 O93467 E1C906 Q7T2Z7 Q90694 E1C9G7 F1NSA8 E1C0V6 F1P2Q3 F1NB68 Q5ZHX1 A0A1D5P4G6 E1BR22 Q6LC82 Q90623 A0A1D5PLV4 F1NSZ5 Q8UWG6 A0A1D5PVD4 Q9DF58 Q04584 A0A1D5PGG9 E1C7…	0.730783	0.991693	0.0879121
Fatty acid metabolism	2	25	387	3772	A0A1D5NWJ8 E1C1T9	O57660 E1C0Q5 A0A1D5PL36 F1NC38 E1BZH9 E1BTT4 F1NR44 F1NB64 Q6B842 F1P1U3 A0A1D5PNH0 A0A1D5P9K6 F1NY37 A0A1D5P6Q5 Q5ZL56 Q5F420 F1NT20 F1NYK1 F1N8L2 E1C1T9 A0A1D5PPX3 F1NWT0 Q5ZM57 A0A1D5PZK7 A0A1D5NWJ8	0.743325	0.991693	0.08
Pathways in cancer	8	104	387	3772	F1NCD9 A0A1D5PI19 A0A1D5PGG9 Q5ZJ03 E1BXS2 A0A1D5NX66 F1N869 F1NLL3	F1NJT4 A0A1D5PPN9 A0A1D5P5R0 A0A1D5P7X0 E1C1V3 F1NJ23 F1NI05 A0A1D5PQN0 A0A1D5PNB4 A0A1D5P2B9 F1NZZ2 A0A1D5P9B0 A0A1D5PHC5 A0A1D5PGI5 Q05705 F1NLV4 E1BYQ6 Q9I9K3 P50147 Q5ZLD1 E1BXS2 O93467 E1BW98 P30997 Q90694 F1P2Q3 B9VVJ4 Q5ZIZ6 A0A1D5PDQ8 A0A1D5P1T0 P67881 Q71RI7 A0A1D5P4G6 Q6LC82 F1N829 Q5F3B5 F1NSZ5 Q8UWG6 A0A1D5PGG9 A0A1D5NW46 A0A1D5PLV3 Q90611 A0A1D5PDG4 F1NUX4 A0A1D5PKW1 Q5ZJT7 E1C0T1 A0…	0.852031	0.991693	0.0769231
TGF-beta signaling pathway	1	18	387	3772	A0A1D5PR77	E1BRE9 O93467 Q5ZM47 P48463 Q8UWG6 A0A1D5PR77 F1N9I4 Q5ZKF5 F1P0J8 F1NRH6 Q9I9P1 A0A1D5P2L3 Q90999 Q9I9L8 E1BSR9 P09531 F1P4J0 E1BQ59	0.858177	0.991693	0.0555556
IL-17 signaling pathway	1	19	387	3772	A0A1D5PI19	A0A1D5PPN9 A0A1D5P5R0 A0A1D5PHC5 A0A1D5NT78 F1N9I5 P28318 Q8UWG6 F1NQW8 A0A1D5PKW1 F1NPL8 A0A1D5PU28 F1NKQ7 A0A1D5PIQ5 A0A1D5PI19 O93417 E1AFU7 A0A1D5P4Q4 A0A1D5PAV9 A0A1D5PXR9	0.872798	0.991693	0.0526316
VEGF signaling pathway	1	20	387	3772	Q00649	Q90694 Q00649 F1NB68 Q6LC82 Q8UWG6 A0A1D5NY37 F1NMS0 A0A1D5PIQ5 Q6VN51 Q92063 F1NCY7 F1NYZ2 O42391 Q5ZIM8 A0A1D5P7F3 E1C2C5 A0A1D5P3Y2 A0A1D5PER6 F7BAQ9 E1C8M4	0.885915	0.991693	0.05
HIF-1 signaling pathway	2	36	387	3772	A0A1D5P4L7 A0A1D5PEV5	A0A1D5P4L7 Q4ADG4 F1NZ78 A0A1D5PEE2 A0A1D5NZ05 P07322 Q9PTD6 F1NZJ2 A0A1D5NZU2 A0A1D5NYA6 F1N829 E1BZ86 Q8UWG6 E1C7J0 A0A1D5P291 F1NUX4 Q5ZJT7 A0A1D5PEV5 A0A1D5PPQ7 Q5F426 A0A1D5NV21 A0A1D5PKH0 F1NMS0 F1NYZ2 A0A1D5PRA8 E1C115 O42391 F1NUQ5 E1BSR9 E1C2C5 F1P4J0 A0A1D5P4Q4 A0A1D5PER6 F7BAQ9 E1C8M4 A0A1D5P4W9	0.897262	0.991693	0.0555556
MAPK signaling pathway	3	54	387	3772	A0A1D5PI19 Q00649 A0A1D5NX66	Q90WF1 A0A1D5NYG3 F1NWP3 Q7SX63 Q90WF0 Q90694 Q00649 F1NSA8 Q5ZHX1 Q6LC82 Q8UWG6 P31395 A0A1D5PLV3 A0A1D5NY37 A0A1D5NXH2 A0A1D5P2I9 E1BS97 A0A1D5PKH0 F1NMS0 A0A1D5PX50 Q04929 A0A1D5PQ33 A0A1D5NU66 E1C3P6 A0A1D5PIQ5 Q6VN51 Q90999 F1NCY7 A0A1D5PA08 E1BYH2 F1NYZ2 F1NVF4 A0A1D5NX66 R4GFT9 F1N870 A0A1D5PI19 Q5ZIM8 A0A1D5P7F3 A3R0S3 O93417 P09531 Q5ZIW8 A0A1D5P4Q4 A0A1D5PWG6 A0A1D5P3Y2 A0A1D5NZ81 F1NUM…	0.926574	0.991693	0.0555556
mTOR signaling pathway	2	43	387	3772	A0A1D5PI19 F1NAZ4	O93467 Q9PTD6 A0A1D5PL39 A0A1D5P673 Q8UWG6 F1NBP2 F1NUX4 A0A1D5NX37 A0A1D5NYF8 A0A1D5NY37 A0A1D5NXH2 F1NPL8 A0A1D5PPQ7 F1NEI2 F1NMS0 F1NW50 A0A1D5PS04 F1NAZ4 E1BYP7 A0A1D5PYV9 Q9I8A2 H9KYP2 A0A1D5NWV8 A0A1D5PM40 F1NYZ2 A0A1D5PL90 A0A1D5PBH2 R4GI86 E1C115 Q2PUH1 A0A1D5PA09 O42391 A0A1D5PI19 F1NUQ5 Q5ZIK3 Q5ZKF9 E1C2C5 A3R0S3 Q9IA06 A0A1D5PL02 F1P4J0 F7BAQ9 E1C8M4	0.944664	0.991693	0.0465116
Wnt signaling pathway	1	31	387	3772	F1NLL3	A0A1D5PQN0 O93467 Q5ZIZ6 A0A1D5NZU2 A0A1D5NYA6 F1N8Z4 Q6LC82 F1NAU1 P21868 E1BZ86 P67869 A0A1D5PLV3 P21869 Q5ZKF5 F1NPL8 A0A1D5NXL1 A0A1D5PG16 Q6VN51 A0A1D5P2L3 F1NK88 Q71UZ3 F1NH09 F1NPV5 Q5ZIM8 E1BSR9 Q5ZKF9 Q9IA06 E1BQN9 F1NLL3 A0A1D5P3Y2 A0A1D5PAV9	0.965609	0.991693	0.0322581
Note: Test numbers, the number of DEPs in the KEGG term; Ref numbers,the number of background proteins in the KEGG term; TestAll numbers, DEPs; RefAll numbers, all proteins identified; RichFactor, Test numbers/Ref numbers.
