# Supplementary material for: Comparative transcriptomic and proteomic analyses provide insights into functional genes for hypoxic adaptation in embryos of Tibetan chickens
Source: Sci Rep. 2020 Jul 8;10:11213. doi: 10.1038/s41598-020-68178-w (PMC7343830; doi:10.1038/s41598-020-68178-w)
Supplement: Supplementary file 10 — Supplementary table S9 [file 41598_2020_68178_MOESM10_ESM.xlsx]

## Sheet: Sheet1
Table S9. Diﬀerentially expressed transcripts and their corresponding proteins in CAM between TC and CH.
Ensemble Gene ID	Gene symbol	Log2FC of TC/CH in transcripts	P-value (transcripts)	Regulation in transcriptome	Protein ID	FC of TC/CH in proteins	P-value (proteins)	Regulation in proteome
ENSGALG00000012715	CAP2	1.19395	0.000801332	up	E1BZ03	1.2702	0.0499682	up
ENSGALG00000011306	DES	1.12127	3.59456e-06	up	E1BZ05	1.48907	0.045584	up
ENSGALG00000004518	BHMT	1.80404	1.65108e-10	up	E1BSH9	1.60283	0.016317	up
ENSGALG00000001926	HSPB1	1.35878	3.20446e-11	up	Q00649	1.33791	0.0145792	up
ENSGALG00000006520	MYH11	1.09282	4.17899e-06	up	P10587	1.52285	0.0434371	up
ENSGALG00000006453	TF	1.25436	9.21836e-11	up	A0A1D5P4L7	1.3177	0.0410165	up
ENSGALG00000011783	HIST1H111R	-1.76227	0.00313869	down	F1NME1	1.37519	0.00642889	up
