# Supplementary material for: Comparative transcriptomic and proteomic analyses provide insights into functional genes for hypoxic adaptation in embryos of Tibetan chickens
Source: Sci Rep. 2020 Jul 8;10:11213. doi: 10.1038/s41598-020-68178-w (PMC7343830; doi:10.1038/s41598-020-68178-w)
Supplement: Supplementary file 11 — Supplementary table S10 [file 41598_2020_68178_MOESM11_ESM.xlsx]

## Sheet: Sheet1
Table S10. The qRT-PCR primers of nine randomly selected genes for identification RNA-seq
Ensembl Gene ID	Gene Name	Sequence of primer(5’-3’)	Product Size(bp)	Tm(℃)
ENSGALG00000005215	CACNA1H	F:TGCTACCGGATTCGTAAAGT	102	54.5
		R:TCTGAACCGATTCTGTGGG
ENSGALG00000011668	IL8	F:GAGAGGTGTGCTTGGAC	168	54.5
		R:GATGCCTTCTTCGGATGTT
ENSGALG00000005140	RRAD	F:AAGATGGGAGATGCCTACA	274	54.5
		R:TTTGCCGAACAATACCT
ENSGALG00000006453	TF	F:AAGTCCGAGAAGGAACAACA	277	54.5
		R:AGTAGCGAAGAAGCCACATT
ENSGALG00000001926	HSPB1	F:AAACACGAGGAGAAACAGGATGAG	162	59.5
		R:TGACTGGATGGCTGGCTTGG
ENSGALG00000011732	CCR5	F:TCGCCAACAGCATTACAG	186	54.5
		R:AGCCAAATATCACCACCA
ENSGALG00000014477	CD4	F:CACTGGTATGAGGTGGCA	196	54.5
		R:GACAAAGGGAGGTGGGTT
ENSGALG00000015767	FABP4	F:GTTTGCTACCAGGAAGATG	192	54.5
		R:GTGCCACTGTCTAGGGTT
ENSGALG00000017235	NOX4	F:ATACCAAGCCCTAAACTCG	180	54.5
		R:TCAAACCTTGTCCCGTAA
ENSGALG00000006098	HPRT	F: CAACCTTGACTGGAAAGAATGT	171	55-56
		R: CAACAAAGTCTGGCCGATAT
